# Supplementary material for: Bacterial chromatin remodeling associated with transcription-induced domains at pathogenicity Islands
Source: Nat Commun. 2026 Jan 8;17:161. doi: 10.1038/s41467-025-67746-w (PMC12783615; doi:10.1038/s41467-025-67746-w)
Supplement: Supplementary file 3 — Supplementary Data 1 [file 41467_2025_67746_MOESM3_ESM.xlsx]

## Sheet: Transcriptomic data 
Id	Count_LBGFPneg_average	Count_LBGFPpos_average	FoldChange_GFP+vsGFP-	log2FoldChange	padj	Count_EEP	Count_ESP1	Count_ESP2	Count_ESP3	Count_ESP1_average	Count_ESP_average	FoldChange_Kröger_etal_2013	log2FoldChange_Kröger_etal_2013	GFP positive	Kröger_etal_2013	start	stop	strand	gene_name	SPI in which the gene is encoded
gene-SL1344_0001	101	104	1.007	0.0100637	0.997558	530	531	579	445	555	500	0.943396	-0.0840643			169	255	+	thrL
gene-SL1344_0002	96	118	1.056	0.0786098	0.983559	407	235	212	161	223.5	192.25	0.472359	-1.08205			337	2799	+	thrA
gene-SL1344_0003	38	72	1.12	0.163499	0.879696	211	223	260	144	241.5	192.75	0.913507	-0.130512			2801	3730	+	thrB
gene-SL1344_0004	122	118	0.994	-0.00868224	0.997558	359	405	380	261	392.5	326.75	0.910167	-0.135797			3734	5020	+	thrC
gene-SL1344_0005	118	94	0.943	-0.0846703	0.979808	235	245	249	251	247	249	1.05957	0.083485			5114	5887	-	yaaA
gene-SL1344_0006	882	479	0.742	-0.430509	0.328972	218	138	136	181	137	159	0.729358	-0.455301			5966	7396	-	yaaJ
gene-SL1344_0007	300	409	1.139	0.187768	0.882739	1693	1538	1522	1231	1530	1380.5	0.815416	-0.294391			7665	8618	+	talB
gene-SL1344_0008	54	60	1.02	0.0285692	0.992659	313	294	328	218	311	264.5	0.845048	-0.242895			8729	9319	+	mog
gene-SL1344_0009	40	16	0.886	-0.174621	0.842791	958	21	28	29	24.5	26.75	0.0279228	-5.16241		DOWN	9376	9942	-	yaaH
gene-SL1344_0010	13	2	0.924	-0.114035		11	10	16	7	13	10	0.909091	-0.137504			10092	10805	-	htgA
gene-SL1344_0011	0	16	1.358	0.441483		21	13	10	17	11.5	14.25	0.678571	-0.559427			10841	11245	-	yaaI
gene-SL1344_0012	473	412	0.94	-0.0892673	0.979808	3886	1735	1778	1244	1756.5	1500.25	0.386065	-1.37308			11593	13509	+	dnaK
gene-SL1344_0013	84	47	0.894	-0.161653	0.882739	1202	520	554	476	537	506.5	0.421381	-1.2468			13595	14734	+	dnaJ
gene-SL1344_0014	14	16	1.009	0.0129262	0.994643	150	49	38	44	43.5	43.75	0.291667	-1.77761		DOWN	15014	15961	+	SL1344_0014
gene-SL1344_0015	1	2	1.009	0.0129262		21	21	22	10	21.5	15.75	0.75	-0.415037			16088	16432	+	SL1344_0015
gene-SL1344_0016	4	4	1.004	0.00575927		12	22	10	5	16	10.5	0.875	-0.192645			16493	17026	-	SL1344_0016
gene-SL1344_0017	0	0	1	0		12	3	4	6	3.5	4.75	0.395833	-1.33703			17043	17486	-	SL1344_0017
gene-SL1344_0018	21	10	0.942	-0.086201	0.954784	43	75	39	53	57	55	1.27907	0.355095			18083	19966	+	chiA
gene-SL1344_0019	32	55	1.091	0.125651	0.923016	42	34	41	45	37.5	41.25	0.982143	-0.0259952			20058	23054	+	SL1344_0019
gene-SL1344_0020	2	2	0.998	-0.00288828		8	18	15	15	16.5	15.75	1.96875	0.97728			23335	24039	+	SL1344_0020
gene-SL1344_0021	1	0	0.986	-0.0203404		12	21	14	17	17.5	17.25	1.4375	0.523562			24469	25011	+	bcfA
gene-SL1344_0022	2	4	1.026	0.0370307		4	7	10	9	8.5	8.75	2.1875	1.12928			25112	25798	+	bcfB
gene-SL1344_0023	44	42	0.992	-0.011588	0.996366	42	34	35	25	34.5	29.75	0.708333	-0.4975			25803	28424	+	bcfC
gene-SL1344_0024	0	2	1.028	0.0398403		27	6	17	22	11.5	16.75	0.62037	-0.688798			28425	29432	+	bcfD
gene-SL1344_0025	39	16	0.893	-0.163268	0.864081	4	3	4	6	3.5	4.75	1.1875	0.247928			29433	29978	+	bcfE
gene-SL1344_0026	0	0	0.981	-0.027675		6	4	5	2	4.5	3.25	0.541667	-0.884523			29994	30512	+	bcfF
gene-SL1344_0027	14	28	1.073	0.10165	0.941042	13	9	5	7	7	7	0.538462	-0.893085			30505	31209	+	bcfG
gene-SL1344_0028	0	7	1.088	0.121679		63	31	47	30	39	34.5	0.547619	-0.868755			31274	32119	+	bcfH
gene-SL1344_0029	0	1	1.005	0.0071955		31	10	18	24	14	19	0.612903	-0.706269			32116	32445	+	SL1344_0029
gene-SL1344_0030	1	1	0.995	-0.00723157		6	0	2	1	1	1	0.166667	-2.58496		DOWN	32545	32994	-	SL1344_0030
gene-SL1344_0031	4	6	1.013	0.0186342		45	31	24	18	27.5	22.75	0.505556	-0.984058			33364	34368	+	SL1344_0031
gene-SL1344_0032	76	63	0.963	-0.0543923	0.992659	9	11	14	2	12.5	7.25	0.805556	-0.311944			34376	34816	-	SL1344_0032
gene-SL1344_0033	50	40	0.97	-0.0439433	0.992659	55	86	108	65	97	81	1.47273	0.55849			35339	37057	+	SL1344_0033
gene-SL1344_0034	34	17	0.924	-0.114035	0.92467	86	148	163	98	155.5	126.75	1.47384	0.559577			37103	38674	-	SL1344_0034
gene-SL1344_0035	4	0	0.959	-0.0603973		4	2	2	8	2	5	1.25	0.321928			38773	39534	-	SL1344_0035
gene-SL1344_0036	20	26	1.025	0.0356239	0.992659	52	131	138	77	134.5	105.75	2.03365	1.02407			40131	41624	+	SL1344_0036
gene-STnc1010	0	2	1.018	0.0257376		81	410	401	0	405.5	202.75	2.50309	1.32371			41629	41708	+	STnc1010
gene-SL1344_0037	32	28	0.982	-0.0262051	0.992659	40	27	40	14	33.5	23.75	0.59375	-0.752072			41723	42913	+	SL1344_0037
gene-SL1344_0038	5	6	1.015	0.0214797		18	23	36	24	29.5	26.75	1.48611	0.571542			42932	44185	+	SL1344_0038
gene-SL1344_0039	582	402	0.854	-0.227692	0.812994	124	153	166	161	159.5	160.25	1.29234	0.369984			44312	46027	+	SL1344_0039
gene-SL1344_0040	84	202	1.378	0.462576	0.289052	630	624	571	629	597.5	613.25	0.973413	-0.0388765			46190	47356	+	nhaA
gene-SL1344_0041	61	118	1.173	0.230203	0.765875	505	326	379	432	352.5	392.25	0.776733	-0.36451			47418	48317	+	nhaR
gene-SL1344_0042	42	30	0.959	-0.0603973	0.991958	57	57	36	31	46.5	38.75	0.679825	-0.556766			48372	50411	-	SL1344_0042
gene-SL1344_0043	26	14	0.941	-0.0877334	0.961886	15	24	30	23	27	25	1.66667	0.736966			50451	51824	-	SL1344_0043
gene-SL1344_0044	264	93	0.635	-0.655172	0.126126	23410	2458	2516	4018	2487	3252.5	0.138936	-2.8475		DOWN	52280	52543	-	rpsT
gene-SL1344_0045	14	0	0.815	-0.295128		11	6	0	3	3	3	0.272727	-1.87447		DOWN	52649	52864	+	yaaY
gene-SL1344_0046	72	78	1.019	0.0271541	0.993457	1115	550	545	396	547.5	471.75	0.423094	-1.24095			52872	53810	+	ribF
gene-SL1344_0047	272	388	1.139	0.187768	0.879696	2260	1018	1050	867	1034	950.5	0.420575	-1.24956			53855	56689	+	ileS
gene-SL1344_0048	422	254	0.834	-0.261881	0.73383	796	447	478	337	462.5	399.75	0.502198	-0.99367			56689	57189	+	lspA
gene-SL1344_0049	94	14	0.547	-0.870387	0.141506	507	130	108	109	119	114	0.224852	-2.15295		DOWN	57344	57793	+	fkpB
gene-SL1344_0050	43	30	0.954	-0.0679388	0.982849	791	289	292	305	290.5	297.75	0.376422	-1.40958			57796	58746	+	ispH
gene-SL1344_0051	26	78	1.244	0.314986	0.544944	188	113	119	81	116	98.5	0.523936	-0.932537			58946	60148	+	SL1344_0051
gene-SL1344_0052	102	98	0.992	-0.011588	0.997139	168	118	116	93	117	105	0.625	-0.678072			60164	61084	+	rihC
gene-SL1344_0053	26	16	0.949	-0.07552	0.973128	18	40	33	27	36.5	31.75	1.76389	0.81876			61106	61792	-	citB2
gene-SL1344_0054	28	89	1.263	0.336855	0.500913	51	128	109	75	118.5	96.75	1.89706	0.923764			61794	63413	-	citA2
gene-SL1344_0055	59	32	0.902	-0.148801	0.891585	4	4	2	0	3	1.5	0.375	-1.41504			63548	64849	-	SL1344_0055
gene-SL1344_0056	99	108	1.02	0.0285692	0.993439	7	4	5	1	4.5	2.75	0.392857	-1.34792			64862	66637	-	SL1344_0056
gene-SL1344_0057	3	2	0.988	-0.0174171		1	1	1	1	1	1	1	0			66654	66893	-	oadG
gene-SL1344_0058	12	16	1.028	0.0398403	0.992659	15	29	19	5	24	14.5	0.966667	-0.0489096			67052	68392	-	SL1344_0058
gene-SL1344_0059	14	26	1.067	0.0935602	0.952263	7	13	5	4	9	6.5	0.928571	-0.106915			68637	69683	+	citC2
gene-SL1344_0060	0	2	1.026	0.0370307		0	3	0	2	1.5	1.75	#NUM!	#NUM!		UP	69713	70006	+	citD2
gene-SL1344_0061	6	5	1	0		6	5	8	3	6.5	4.75	0.791667	-0.337035			70003	70872	+	citE2
gene-SL1344_0062	18	16	0.988	-0.0174171	0.994643	10	12	5	9	8.5	8.75	0.875	-0.192645			70883	72403	+	citF2
gene-SL1344_0063	8	10	1.012	0.0172093		6	5	6	5	5.5	5.25	0.875	-0.192645			72403	72954	+	citX2
gene-SL1344_0064	2	10	1.083	0.115033		11	6	8	6	7	6.5	0.590909	-0.758992			72947	73840	+	citG2
gene-SL1344_0065	16	74	1.459	0.54498	0.265059	163	164	153	144	158.5	151.25	0.927914	-0.107937			74020	74841	+	dapB
gene-DapZ	2	6	1.032	0.045443		496	37173	37439	209	37306	18757.5	37.8175	5.24098		UP	74847	74924	+	DapZ
gene-SL1344_0067	29	35	1.02	0.0285692	0.992659	156	277	282	171	279.5	225.25	1.44391	0.529981			75883	77031	+	carA
gene-SL1344_0068	158	122	0.925	-0.112475	0.961886	290	467	421	313	444	378.5	1.30517	0.38424			77050	80277	+	carB
gene-SL1344_0069	226	170	0.932	-0.101598	0.968523	34	103	90	252	96.5	174.25	5.125	2.35755		UP	80551	80946	+	caiF
gene-SL1344_0070	0	14	1.176	0.233888		9	6	3	5	4.5	4.75	0.527778	-0.921997			81023	81619	-	caiE
gene-SL1344_0071	8	8	1.003	0.00432161		6	20	15	16	17.5	16.75	2.79167	1.48113			81728	82513	-	caiD
gene-SL1344_0072	4	20	1.118	0.16092	0.842791	33	36	44	34	40	37	1.12121	0.165059			82567	84120	-	caiC
gene-SL1344_0074	12	18	1.028	0.0398403	0.992659	25	100	83	70	91.5	80.75	3.23	1.69153		UP	85512	86654	-	caiA
gene-SL1344_0075	28	36	1.032	0.045443	0.992659	7	4	1	1	2.5	1.75	0.25	-2		DOWN	86689	88206	-	caiT
gene-SL1344_0076	6	18	1.084	0.116365	0.913075	4	10	14	9	12	10.5	2.625	1.39232			88687	89457	+	fixA
gene-SL1344_0077	18	5	0.914	-0.129734	0.891585	3	8	4	2	6	4	1.33333	0.415037			89473	90414	+	fixB
gene-SL1344_0078	55	80	1.078	0.108357	0.953576	7	10	13	7	11.5	9.25	1.32143	0.402098			90464	91750	+	fixC
gene-SL1344_0079	1	2	1.01	0.0143553		7	8	3	8	5.5	6.75	0.964286	-0.0524674			91747	92034	+	fixX
gene-SL1344_0080	343	816	1.65	0.722466	0.0451786	56	49	37	39	43	41	0.732143	-0.449803			92181	93521	+	yaaU
gene-SL1344_0081	16	12	0.977	-0.0335695	0.992659	8	73	72	71	72.5	71.75	8.96875	3.16491		UP	93610	93840	+	SL1344_0081
gene-SL1344_0082	4	26	1.221	0.288063	0.582114	26	97	88	66	92.5	79.25	3.04808	1.6079		UP	94134	94550	+	SL1344_0082
gene-STnc470	2	12	1.104	0.14274		30	249	261	132	255	193.5	6.45	2.6893		UP	94653	94741	-	STnc470
gene-SL1344_0083	0	0	0.981	-0.027675		24	103	89	70	96	83	3.45833	1.79008		UP	94774	95064	-	SL1344_0083
gene-SL1344_0084	13	36	1.127	0.172488	0.842697	134	78	95	77	86.5	81.75	0.610075	-0.712942			95962	97851	+	SL1344_0084
gene-SL1344_0086	44	40	0.993	-0.0101344	0.996366	38	118	112	84	115	99.5	2.61842	1.3887			98258	98788	+	yabF
gene-SL1344_0087	84	38	0.848	-0.237864	0.740824	63	154	149	110	151.5	130.75	2.0754	1.05339			98781	100643	+	kefC
gene-SL1344_0088	0	15	1.327	0.408168		415	265	234	242	249.5	245.75	0.592169	-0.75592			100842	101321	+	folA
gene-SL1344_0089	215	175	0.94	-0.0892673	0.97925	359	320	352	254	336	295	0.821727	-0.283269			101427	102275	-	apaH
gene-SL1344_0090	60	32	0.907	-0.140826	0.904233	423	139	126	163	132.5	147.75	0.349291	-1.5175		DOWN	102286	102663	-	apaG
gene-SL1344_0091	245	192	0.923	-0.115597	0.959069	697	555	499	582	527	554.5	0.795552	-0.329971			102666	103487	-	ksgA
gene-SL1344_0092	207	114	0.844	-0.244685	0.74717	1165	929	947	1373	938	1155.5	0.991845	-0.0118127			103484	104473	-	pdxAa
gene-SL1344_0093	321	247	0.902	-0.148801	0.923016	1185	695	713	631	704	667.5	0.563291	-0.828047			104473	105759	-	surA
gene-SL1344_0094	604	531	0.947	-0.0785637	0.988035	1867	1219	1236	1121	1227.5	1174.25	0.62895	-0.668982			105813	108173	-	imp
gene-SL1344_0095	2	19	1.189	0.249749	0.649018	323	278	271	228	274.5	251.25	0.777864	-0.362411			108427	109239	+	djlA
gene-SL1344_0096	68	82	1.041	0.0579701	0.992659	472	69	84	75	76.5	75.75	0.160487	-2.63947		DOWN	109334	109993	-	rluA
gene-SL1344_0097	50	46	0.983	-0.0247367	0.993457	1131	204	217	214	210.5	212.25	0.187666	-2.41376		DOWN	110005	112911	-	hepA
gene-SL1344_0098	523	318	0.81	-0.304006	0.626942	248	182	161	160	171.5	165.75	0.668347	-0.581331			113085	115436	-	polB
gene-SL1344_0099	2	9	1.082	0.1137		69	66	69	48	67.5	57.75	0.836957	-0.256775			115480	116100	-	SL1344_0099
gene-SL1344_0100	25	18	0.965	-0.0513992	0.992659	13	6	5	7	5.5	6.25	0.480769	-1.05658			116819	117238	+	SL1344_0100
gene-SL1344_0101	8	6	0.986	-0.0203404		5	86	112	93	99	96	19.2	4.26303		UP	117244	117939	-	araD
gene-SL1344_0102	22	4	0.84	-0.251539	0.656801	6	24	21	22	22.5	22.25	3.70833	1.89077		UP	118080	119582	-	araA
gene-SL1344_0103	20	26	1.031	0.0440443	0.992659	6	10	6	14	8	11	1.83333	0.874469			119593	121302	-	araB
gene-SL1344_0104	22	12	0.948	-0.077041	0.970215	61	135	156	99	145.5	122.25	2.0041	1.00295			121643	122488	+	araC
gene-SL1344_0105	25	42	1.061	0.0854247	0.968523	289	86	107	95	96.5	95.75	0.331315	-1.59373		DOWN	122607	123374	+	yabI
gene-SL1344_0106	16	6	0.936	-0.0954196	0.934859	76	41	34	19	37.5	28.25	0.371711	-1.42775			123413	124120	-	thiQ
gene-SL1344_0107	60	10	0.69	-0.535332	0.286108	276	88	93	87	90.5	88.75	0.321558	-1.63685		DOWN	124104	125714	-	thiP
gene-SL1344_0108	11	20	1.053	0.0745054	0.972905	198	85	101	66	93	79.5	0.401515	-1.31647			125690	126673	-	tbpA
gene-SroA	13	14	1.002	0.00288251	0.997558	3144	9199	8114	11671	8656.5	10163.8	3.23274	1.69276		UP	126713	126802	-	SroA
gene-SL1344_0109	145	140	0.991	-0.013043	0.996366	65	60	60	46	60	53	0.815385	-0.294447			126851	128509	-	yabN
gene-SgrS	0	10	1.175	0.232661		17	334	370	83	352	217.5	12.7941	3.67741		UP	128577	128808	+	SgrS
gene-SL1344_0109A	0	0	1	0		0	0	0	0	0	0	#NUM!	#NUM!			128602	128724	+	sgrT
gene-SL1344_0110	17	8	0.948	-0.077041	0.968523	28	25	26	24	25.5	24.75	0.883929	-0.177998			129060	129665	-	leuD
gene-SL1344_0111	122	86	0.913	-0.131313	0.931754	36	32	33	23	32.5	27.75	0.770833	-0.375509			129676	131076	-	leuC
gene-SL1344_0112	10	22	1.073	0.10165	0.933729	45	44	42	30	43	36.5	0.811111	-0.302029			131079	132170	-	leuB
gene-SL1344_0113	12	27	1.078	0.108357	0.92467	28	23	21	19	22	20.5	0.732143	-0.449803			132170	133741	-	leuA
gene-SL1344_0114	204	285	1.091	0.125651	0.941042	168	1163	1140	683	1151.5	917.25	5.45982	2.44885		UP	133829	133915	-	leuL
gene-SL1344_0115	5	7	1.017	0.0243197		9	10	13	9	11.5	10.25	1.13889	0.187627			134572	135516	+	leuO
gene-SL1344_0116	50	26	0.906	-0.142417	0.904233	67	109	81	74	95	84.5	1.26119	0.33479			135901	137562	+	ilvI
gene-SL1344_0117	30	44	1.059	0.0827026	0.97305	55	94	78	104	86	95	1.72727	0.788496			137565	138056	+	ilvH
gene-SL1344_0118	161	81	0.838	-0.254978	0.71885	269	625	642	569	633.5	601.25	2.23513	1.16036			138340	139344	+	fruR
gene-SL1344_0119	733	822	1.053	0.0745054	0.992659	1239	634	610	586	622	604	0.48749	-1.03656			139950	140408	+	mraZ
gene-SL1344_0120	130	179	1.092	0.126973	0.941042	1340	720	731	712	725.5	718.75	0.536381	-0.898671			140410	141351	+	mraW
gene-SL1344_0121	89	102	1.031	0.0440443	0.992659	352	288	325	210	306.5	258.25	0.733665	-0.446807			141348	141713	+	ftsL
gene-SL1344_0122	487	1238	1.85	0.887525	0.00994418	2071	2971	3213	2234	3092	2663	1.28585	0.362725			141729	143495	+	ftsI
gene-SL1344_0123	477	614	1.126	0.171207	0.891585	1260	675	662	581	668.5	624.75	0.495833	-1.01207			143482	144969	+	murE
gene-SL1344_0124	310	238	0.903	-0.147202	0.92441	1016	495	455	452	475	463.5	0.456201	-1.13226			144966	146324	+	murF
gene-SL1344_0125	106	221	1.3	0.378512	0.437014	762	442	443	327	442.5	384.75	0.504921	-0.98587			146318	147400	+	mraY
gene-SL1344_0126	293	396	1.134	0.181421	0.884952	1162	849	837	647	843	745	0.641136	-0.641298			147403	148719	+	murD
gene-SL1344_0127	112	192	1.186	0.246104	0.750137	784	290	321	253	305.5	279.25	0.356186	-1.4893			148806	149963	+	ftsW
gene-SL1344_0128	115	286	1.488	0.573375	0.16347	806	649	651	563	650	606.5	0.752481	-0.410272			149960	151027	+	murG
gene-SL1344_0129	233	278	1.064	0.0894982	0.979808	1059	614	598	566	606	586	0.553352	-0.85373			151146	152621	+	murC
gene-SL1344_0130	177	244	1.107	0.146655	0.923016	922	1526	1517	1149	1521.5	1335.25	1.44821	0.534271			152614	153534	+	ddlB
gene-SL1344_0131	97	161	1.149	0.200379	0.846019	806	715	702	938	708.5	823.25	1.0214	0.0305508			153536	154366	+	ftsQ
gene-SL1344_0132	230	299	1.092	0.126973	0.941543	1804	1259	1335	1388	1297	1342.5	0.74418	-0.426277			154363	155625	+	ftsA
gene-SL1344_0133	248	439	1.304	0.382944	0.423335	1218	1188	1149	1549	1168.5	1358.75	1.11556	0.157766			155686	156837	+	ftsZ
gene-SL1344_0134	1756	1884	1.037	0.0524159	0.992659	3672	2339	2456	2787	2397.5	2592.25	0.70595	-0.502361			156938	157855	+	lpxC
gene-SL1344_0135	62	93	1.057	0.0799754	0.9754	371	105	115	114	110	112	0.301887	-1.72792		DOWN	158203	158631	+	yacA
gene-SL1344_0136	198	84	0.738	-0.438307	0.335755	2573	863	829	871	846	858.5	0.333657	-1.58356		DOWN	158693	161398	+	secA
gene-SL1344_0137	0	2	1.022	0.0313952		55	73	52	53	62.5	57.75	1.05	0.0703893			161550	161945	+	mutT
gene-SL1344_0138	22	16	0.969	-0.0454314	0.992659	108	49	36	42	42.5	42.25	0.391204	-1.35401			162267	162458	-	yacG
gene-SL1344_0139	52	61	1.032	0.045443	0.992659	271	141	152	142	146.5	144.25	0.532288	-0.909722			162468	163211	-	yacF
gene-SL1344_0140	34	36	1.005	0.0071955	0.997558	307	151	178	195	164.5	179.75	0.585505	-0.772247			163211	163831	-	coaE
gene-SL1344_0141	154	104	0.892	-0.164884	0.901403	909	461	444	413	452.5	432.75	0.476073	-1.07075			164057	165100	+	guaC
gene-SL1344_0142	33	30	0.992	-0.011588	0.995728	8	1	5	4	3	3.5	0.4375	-1.19265			165131	166333	-	pilC
gene-SL1344_0143	21	26	1.026	0.0370307	0.992659	1	8	2	4	5	4.5	4.5	2.16993		UP	166323	167708	-	pilB
gene-SL1344_0144	6	6	0.997	-0.00433459		5	2	2	0	2	1	0.2	-2.32193		DOWN	167718	168155	-	pilA
gene-SL1344_0145	5	21	1.134	0.181421	0.802914	90	59	58	50	58.5	54.25	0.602778	-0.730302			168377	169123	-	nadC
gene-SL1344_0146	136	243	1.216	0.282143	0.675541	102	80	89	58	84.5	71.25	0.698529	-0.517607			169358	169921	+	ampD
gene-SL1344_0147	74	46	0.908	-0.139236	0.917599	135	218	214	240	216	228	1.68889	0.756074			169918	170772	+	ampE
gene-SL1344_0148	13	4	0.935	-0.0969617		68	35	39	41	37	39	0.573529	-0.802061			170864	171814	-	SL1344_0148
gene-SL1344_0149	16	18	1.017	0.0243197	0.992659	16	32	30	19	31	25	1.5625	0.643856			171814	173220	-	SL1344_0149
gene-SL1344_0150	70	42	0.915	-0.128156	0.92343	219	104	115	112	109.5	110.75	0.505708	-0.983624			173384	174757	-	aroP
gene-SL1344_0151	30	10	0.908	-0.139236	0.882739	3178	511	515	816	513	664.5	0.209094	-2.25778		DOWN	175320	176084	+	pdhR
gene-SL1344_0152	901	478	0.698	-0.518701	0.163428	8006	1369	1339	919	1354	1136.5	0.141956	-2.81648		DOWN	176244	178907	+	aceE
gene-SL1344_0153	607	340	0.771	-0.375197	0.437014	6672	1315	1385	1080	1350	1215	0.182104	-2.45716		DOWN	178922	180811	+	aceF
gene-SL1344_0154	920	668	0.854	-0.227692	0.802914	5071	2742	2888	1741	2815	2278	0.449221	-1.1545			181011	182435	+	lpdA
gene-SL1344_0155	12	0	0.874	-0.194295		40	1	4	2	2.5	2.25	0.05625	-4.152		DOWN	182724	183008	+	SL1344_0155
gene-SL1344_0156	12	5	0.94	-0.0892673		8	3	8	5	5.5	5.25	0.65625	-0.607683			183046	183837	-	SL1344_0156
gene-SL1344_0159	2124	2177	1.013	0.0186342	0.994643	728	2184	2139	1471	2161.5	1816.25	2.49485	1.31895			185853	188450	+	acnB
gene-SL1344_0160	30	46	1.061	0.0854247	0.971627	490	634	650	880	642	761	1.55306	0.635115			188511	189353	-	SL1344_0160
gene-SL1344_0161	96	89	0.983	-0.0247367	0.993457	116	196	215	167	205.5	186.25	1.6056	0.683116			189599	189961	+	yacL
gene-SL1344_0162	34	16	0.917	-0.125006	0.916129	26	78	81	40	79.5	59.75	2.29808	1.20043			190196	191149	+	kdgT
gene-SL1344_0163	317	234	0.917	-0.125006	0.941543	17	91	69	70	80	75	4.41176	2.14136		UP	191146	192417	+	SL1344_0163
gene-SL1344_0164	31	25	0.974	-0.0380063	0.992659	31	74	89	42	81.5	61.75	1.99194	0.994171			192407	193390	+	pdxAb
gene-SL1344_0165	190	206	1.024	0.0342157	0.992659	283	321	347	307	334	320.5	1.13251	0.179522			193400	194167	+	SL1344_0165
gene-SL1344_0166	30	24	0.969	-0.0454314	0.992659	1272	88	95	104	91.5	97.75	0.0768475	-3.70186		DOWN	194197	194991	-	speD
gene-SL1344_0167	78	55	0.951	-0.0724828	0.979808	828	121	103	69	112	90.5	0.1093	-3.19364		DOWN	195012	195872	-	speE
gene-SL1344_0168	36	32	0.992	-0.011588	0.995278	288	114	110	97	112	104.5	0.362847	-1.46257			195979	196326	-	yacC
gene-SL1344_0169	30	39	1.032	0.045443	0.992659	131	117	96	108	106.5	107.25	0.818702	-0.288589			196528	198138	+	cueO
gene-SL1344_0170	295	181	0.83	-0.268817	0.715662	134	391	404	269	397.5	333.25	2.48694	1.31437			198216	200606	-	gcd
gene-SL1344_0171	26	10	0.931	-0.103147	0.928742	1061	386	411	444	398.5	421.25	0.397031	-1.33268			200812	201348	+	hpt
gene-SL1344_0172	42	41	0.997	-0.00433459	0.997558	1600	400	394	316	397	356.5	0.222812	-2.1661		DOWN	201406	202068	-	yadF
gene-SL1344_0173	33	28	0.978	-0.0320936	0.992659	177	97	91	99	94	96.5	0.545198	-0.875149			202177	203103	+	yadG
gene-SL1344_0174	30	37	1.025	0.0356239	0.992659	130	67	70	70	68.5	69.25	0.532692	-0.908626			203100	203870	+	yadH
gene-SL1344_0175	24	26	1.006	0.00863031	0.997558	19	55	52	36	53.5	44.75	2.35526	1.23589			203987	205066	-	stiH
gene-SL1344_0176	16	26	1.047	0.0662614	0.980527	19	12	16	14	14	14	0.736842	-0.440573			205075	207621	-	stiC
gene-SL1344_0177	6	12	1.056	0.0786098		1	9	2	0	5.5	2.75	2.75	1.45943			207648	208331	-	stiB
gene-SL1344_0178	10	20	1.055	0.077243	0.969086	8	7	9	1	8	4.5	0.5625	-0.830075			208379	208918	-	stiA
gene-SL1344_0179	16	24	1.035	0.0496308	0.992659	17	76	75	57	75.5	66.25	3.89706	1.96239		UP	209289	209729	+	yadI
gene-SL1344_0180	46	78	1.114	0.155749	0.891585	184	84	69	108	76.5	92.25	0.501359	-0.996085			209791	211020	+	yadE
gene-SL1344_0181	34	34	1.003	0.00432161	0.997558	451	379	391	525	385	455	1.00887	0.0127391			211027	211407	-	panD
gene-SL1344_0182	66	34	0.92	-0.120294	0.923016	288	134	134	137	134	135.5	0.470486	-1.08778			211502	212356	-	panC
gene-SL1344_0183	23	36	1.051	0.0717627	0.97925	263	104	108	107	106	106.5	0.404943	-1.30421			212482	213273	-	panB
gene-SL1344_0184	264	138	0.852	-0.231075	0.765815	138	38	32	18	35	26.5	0.192029	-2.3806		DOWN	213394	213873	-	folK
gene-SL1344_0185	54	52	0.993	-0.0101344	0.997156	1851	565	554	539	559.5	549.25	0.296731	-1.75277		DOWN	213870	215288	-	pcnB
gene-SL1344_0186	34	64	1.119	0.16221	0.882739	225	103	121	98	112	105	0.466667	-1.09954			215429	216370	-	yadB
gene-SL1344_0187	274	246	0.96	-0.0588937	0.992659	910	1208	1196	1946	1202	1574	1.72967	0.790497			216394	216849	-	dksA
gene-SL1344_0188	220	249	1.046	0.0648829	0.992659	158	324	347	361	335.5	348.25	2.20411	1.1402			217026	217730	-	sfsA
gene-SL1344_0189	48	60	1.031	0.0440443	0.992659	159	188	163	126	175.5	150.75	0.948113	-0.0768688			217747	218277	-	ligT
gene-SL1344_0190	122	127	1.013	0.0186342	0.994643	608	436	430	411	433	422	0.694079	-0.526828			218305	220779	+	hrpB
gene-SL1344_0191	313	212	0.858	-0.22095	0.829325	1116	903	849	799	876	837.5	0.750448	-0.414176			220920	223442	+	mrcB
gene-SL1344_0192	152	110	0.913	-0.131313	0.934859	3025	99	95	92	97	94.5	0.0312397	-5.00048		DOWN	223735	225924	+	fhuA
gene-SL1344_0193	10	5	0.965	-0.0513992		456	11	6	9	8.5	8.75	0.0191886	-5.70361		DOWN	225973	226770	+	fhuC
gene-SL1344_0194	26	26	1	0	0.999603	514	23	12	17	17.5	17.25	0.0335603	-4.8971		DOWN	226770	227660	+	fhuD
gene-SL1344_0195	28	34	1.022	0.0313952	0.992659	866	40	30	32	35	33.5	0.0386836	-4.69213		DOWN	227657	229714	+	fhuB
gene-SL1344_0196	14	0	0.856	-0.224317		8	11	10	16	10.5	13.25	1.65625	0.72792			230653	231213	+	stfA
gene-SL1344_0197	44	43	0.994	-0.00868224	0.997558	25	49	43	26	46	36	1.44	0.526069			231299	233956	+	stfC
gene-SL1344_0198	39	44	1.019	0.0271541	0.992659	2	1	1	5	1	3	1.5	0.584963			233974	234726	+	stfD
gene-SL1344_0199	0	0	1	0		2	3	5	1	4	2.5	1.25	0.321928			234790	235257	+	stfE
gene-SL1344_0200	6	2	0.959	-0.0603973		1	11	13	10	12	11	11	3.45943		UP	235254	235730	+	stfF
gene-SL1344_0201	48	25	0.91	-0.136062	0.907505	6	2	2	3	2	2.5	0.416667	-1.26303			235730	236260	+	stfG
gene-SL1344_0202	48	40	0.975	-0.0365259	0.992659	80	239	206	239	222.5	230.75	2.88437	1.52826		UP	236260	237099	+	SL1344_0202
gene-SL1344_0203	170	148	0.963	-0.0543923	0.992659	647	368	356	324	362	343	0.530139	-0.915557			237207	238487	-	hemL
gene-SL1344_0204	108	34	0.778	-0.362158	0.460012	179	479	411	287	445	366	2.04469	1.03188			238657	240078	+	clcA
gene-SL1344_0205	12	10	0.987	-0.018878	0.993457	2221	424	399	564	411.5	487.75	0.219608	-2.187		DOWN	240160	240504	+	yadR
gene-SL1344_0206	4	29	1.365	0.448901	0.374862	79	63	52	55	57.5	56.25	0.712025	-0.49			240605	241228	-	yadS
gene-SL1344_0207	14	32	1.104	0.14274	0.891358	209	68	80	54	74	64	0.30622	-1.70736		DOWN	241265	242065	-	btuF
gene-SL1344_0208	92	80	0.976	-0.0350469	0.992659	325	172	152	117	162	139.5	0.429231	-1.22017			242058	242756	-	mtn
gene-SL1344_0209	54	20	0.885	-0.176251	0.837016	140	182	183	184	182.5	183.25	1.30893	0.388386			243051	244358	+	dgt
gene-SL1344_0210	158	189	1.06	0.0840643	0.982849	346	603	634	488	618.5	553.25	1.59899	0.67716			244488	245915	+	htrA
gene-SL1344_0211	53	44	0.971	-0.0424568	0.992659	35	84	107	72	95.5	83.75	2.39286	1.25873			246068	247225	+	cdaR
gene-SL1344_0212	124	92	0.937	-0.093879	0.971349	293	4168	4321	3403	4244.5	3823.75	13.0503	3.70602		UP	247314	247700	-	yaeH
gene-SL1344_0213	108	53	0.872	-0.1976	0.827096	135	237	269	236	253	244.5	1.81111	0.856875			248223	249248	+	SL1344_0213
gene-SL1344_0214	104	160	1.132	0.178874	0.882739	489	570	583	500	576.5	538.25	1.10072	0.138442			249285	250109	-	dapD
gene-SL1344_0215	164	144	0.967	-0.0484122	0.992659	435	174	166	133	170	151.5	0.348276	-1.5217		DOWN	250139	252811	-	glnD
gene-SL1344_0216	35	60	1.1	0.137504	0.911093	683	310	307	273	308.5	290.75	0.425695	-1.23211			253048	253842	-	map
gene-SL1344_0217	1588	604	0.543	-0.880976	0.0157085	12669	2295	2388	2685	2341.5	2513.25	0.198378	-2.33368		DOWN	254293	255018	+	rpsB
gene-SL1344_0218	407	204	0.758	-0.39973	0.39605	10010	2384	2460	2093	2422	2257.5	0.225524	-2.14864		DOWN	255276	256127	+	tsf
gene-SL1344_0219	126	40	0.748	-0.41889	0.380224	1829	337	364	373	350.5	361.75	0.197786	-2.33799		DOWN	256272	256997	+	pyrH
gene-SL1344_0220	36	68	1.08	0.111031	0.928742	3217	1374	1482	1453	1428	1440.5	0.447777	-1.15915			257144	257701	+	frr
gene-sRNA1	2	1	0.988	-0.0174171		115	279	316	164	297.5	230.75	2.00652	1.0047			257725	257790	+	sRNA1
gene-SL1344_0221	81	40	0.883	-0.179515	0.856416	702	215	217	224	216	220	0.31339	-1.67397		DOWN	257842	259038	+	dxr
gene-SL1344_0222	64	82	1.053	0.0745054	0.984193	1545	371	355	467	363	415	0.268608	-1.89642		DOWN	259351	260109	+	uppS
gene-SL1344_0223	140	62	0.798	-0.325539	0.541677	979	323	347	268	335	301.5	0.307967	-1.69915		DOWN	260122	260979	+	cdsA
gene-SL1344_0224	282	247	0.95	-0.0740006	0.992659	2566	1302	1328	1203	1315	1259	0.490647	-1.02724			260991	262343	+	yaeL
gene-SL1344_0225	1190	924	0.876	-0.190997	0.869744	5152	2358	2382	2300	2370	2335	0.453222	-1.14171			262375	264789	+	yaeT
gene-SL1344_0226	188	122	0.875	-0.192645	0.869905	2998	1313	1260	1451	1286.5	1368.75	0.456554	-1.13114			264912	265397	+	hlpA
gene-SL1344_0227	526	370	0.873	-0.195946	0.871717	2584	1323	1334	1299	1328.5	1313.75	0.508417	-0.975915			265401	266426	+	lpxD
gene-SL1344_0228	104	76	0.93	-0.104697	0.962905	944	443	481	508	462	485	0.513771	-0.960802			266532	266987	+	fabZ
gene-SL1344_0229	344	186	0.786	-0.347399	0.497875	1402	578	605	576	591.5	583.75	0.416369	-1.26406			266991	267779	+	lpxA
gene-SL1344_0230	116	132	1.036	0.051024	0.992659	1037	567	547	645	557	601	0.579556	-0.786979			267779	268927	+	lpxB
gene-SL1344_0231	50	13	0.833	-0.263612	0.652669	525	272	260	260	266	263	0.500952	-0.997255			268924	269520	+	rnhB
gene-SL1344_0232	344	234	0.858	-0.22095	0.829302	3248	928	897	717	912.5	814.75	0.250847	-1.99512		DOWN	269544	273026	+	dnaE
gene-SL1344_0233	135	160	1.05	0.0703893	0.992659	1062	562	554	522	558	540	0.508475	-0.975752			273039	273998	+	accA
gene-SL1344_0234	21	9	0.926	-0.110916	0.923016	201	130	155	139	142.5	140.75	0.700249	-0.514061			274178	275941	+	SL1344_0234
gene-SL1344_0235	254	160	0.849	-0.236164	0.784907	272	246	258	231	252	241.5	0.887868	-0.171583			276017	278158	+	ldcC
gene-SL1344_0236	34	39	1.015	0.0214797	0.993457	80	97	99	73	98	85.5	1.06875	0.0959244			278214	278603	+	yaeR
gene-SL1344_0237	401	337	0.931	-0.103147	0.971627	248	125	145	128	135	131.5	0.530242	-0.915277			278747	279958	+	mesJ
gene-SL1344_0238	56	16	0.878	-0.187707	0.802914	225	811	863	824	837	830.5	3.69111	1.88406		UP	280042	280296	-	rof
gene-SL1344_0239	0	10	1.139	0.187768		219	612	681	742	646.5	694.25	3.17009	1.66452		UP	280289	280507	-	yaeP
gene-SL1344_0240	2	28	1.604	0.681674	0.217506	170	92	93	77	92.5	84.75	0.498529	-1.00425			280687	281232	+	yaeQ
gene-SL1344_0241	21	11	0.948	-0.077041	0.968523	155	211	199	126	205	165.5	1.06774	0.094563			281229	281651	+	yaeJ
gene-SL1344_0242	118	86	0.929	-0.106249	0.962206	159	128	154	115	141	128	0.805031	-0.312883			281683	282384	+	cutF
gene-SL1344_0243	154	86	0.86	-0.217591	0.802914	1245	455	442	462	448.5	455.25	0.365663	-1.45141			282458	284176	-	proS
gene-SL1344_0244	52	13	0.824	-0.279284	0.619613	307	198	179	114	188.5	151.25	0.492671	-1.0213			284287	284994	-	yaeB
gene-SL1344_0245	168	138	0.946	-0.0800879	0.984193	345	208	207	200	207.5	203.75	0.59058	-0.759796			284991	285395	-	rcsF
gene-SL1344_0246	76	23	0.775	-0.367732	0.452693	601	529	569	474	549	511.5	0.851082	-0.232631			285514	286329	-	metQ
gene-SL1344_0247	112	161	1.114	0.155749	0.910688	208	96	107	54	101.5	77.75	0.373798	-1.41967			286368	287021	-	yaeE
gene-SL1344_0248	11	22	1.058	0.0813396	0.964699	323	120	120	139	120	129.5	0.400929	-1.31858			287014	288045	-	abc
gene-SL1344_0249	13	2	0.907	-0.140826		307	163	187	135	175	155	0.504886	-0.98597			288235	288801	+	yaeD
gene-SL1344_0250	22	45	1.064	0.0894982	0.953576	260	55	48	48	51.5	49.75	0.191346	-2.38574		DOWN	295060	295863	+	dkgB
gene-SL1344_0251	4	26	1.285	0.361768	0.460332	32	31	31	19	31	25	0.78125	-0.356144			295884	296798	-	yafC
gene-SL1344_0252	26	26	1.003	0.00432161	0.997558	22	13	13	12	13	12.5	0.568182	-0.815575			296903	298078	+	SL1344_0252
gene-SL1344_0253	80	105	1.065	0.0908534	0.9754	127	136	133	184	134.5	159.25	1.25394	0.326465			298231	299010	+	yafD
gene-SL1344_0254	14	12	0.99	-0.0144996	0.994643	54	41	34	43	37.5	40.25	0.74537	-0.423971			299088	299858	+	yafE
gene-SL1344_0255	309	410	1.12	0.163499	0.910564	2390	1852	1911	2772	1881.5	2326.75	0.973536	-0.0386944			299914	301281	-	dniR
gene-SL1344_0256	4	9	1.045	0.0635029		95	67	64	101	65.5	83.25	0.876316	-0.190477			301353	302108	-	gloB
gene-SL1344_0257	92	12	0.332	-1.59074	0.0347474	81	138	115	87	126.5	106.75	1.3179	0.398242	DOWN		302143	302865	+	yafS
gene-SL1344_0258	10	18	1.044	0.0621217	0.979808	212	84	105	108	94.5	101.25	0.477594	-1.06614			302862	303329	-	rnhA
gene-SL1344_0259	33	28	0.978	-0.0320936	0.992659	274	238	247	249	242.5	245.75	0.896898	-0.156984			303393	304124	+	dnaQ
gene-SL1344_0260	66	58	0.977	-0.0335695	0.992659	13	14	13	9	13.5	11.25	0.865385	-0.208587			304656	305711	-	sciA	SPI-6
gene-SL1344_0261	4	6	1.026	0.0370307		9	11	9	6	10	8	0.888889	-0.169925			305722	306717	-	sciB	SPI-6
gene-SL1344_0262	89	46	0.868	-0.204233	0.819496	27	22	35	17	28.5	22.75	0.842593	-0.247093			306714	308597	-	sciC	SPI-6
gene-SL1344_0263	30	12	0.91	-0.136062	0.891585	8	5	17	12	11	11.5	1.4375	0.523562			308613	309107	-	sciD	SPI-6
gene-SL1344_0264	10	6	0.969	-0.0454314		14	22	15	8	18.5	13.25	0.946429	-0.0794345			309104	309928	-	sciE	SPI-6
gene-SL1344_0265	6	10	1.027	0.0384362		3	7	5	2	6	4	1.33333	0.415037			309915	310817	-	sciF	SPI-6
gene-SL1344_0266	51	28	0.927	-0.109359	0.932946	60	28	33	31	30.5	30.75	0.5125	-0.964376			311185	313824	+	sciG	SPI-6
gene-SL1344_0267	1	2	1.012	0.0172093		8	5	6	4	5.5	4.75	0.59375	-0.752072			313924	314466	+	sciH	SPI-6
gene-SL1344_0268	88	70	0.964	-0.0528949	0.992659	15	14	10	8	12	10	0.666667	-0.584963			314490	315983	+	sciI	SPI-6
gene-SL1344_0270	6	4	0.985	-0.0218044		9	10	14	12	12	12	1.33333	0.415037			316169	316615	+	sciJ	SPI-6
gene-SL1344_0271	6	2	0.964	-0.0528949		6	3	2	2	2.5	2.25	0.375	-1.41504			316869	317354	+	sciK	SPI-6
gene-SL1344_0272	2	2	0.996	-0.00578235		29	19	14	12	16.5	14.25	0.491379	-1.02509			317659	318144	+	SL1344_0272	SPI-6
gene-SL1344_0273	0	0	1	0		6	2	2	4	2	3	0.5	-1			318129	318512	+	SL1344_0273	SPI-6
gene-SL1344_0274	1	2	1.019	0.0271541		11	4	10	8	7	7.5	0.681818	-0.552541			318655	319140	+	sciK1	SPI-6
gene-SL1344_0275	0	4	1.045	0.0635029		4	2	3	0	2.5	1.25	0.3125	-1.67807		DOWN	319207	319743	+	sciN	SPI-6
gene-SL1344_0276	740	1142	1.245	0.316146	0.576955	11	9	3	3	6	4.5	0.409091	-1.28951			319747	321090	+	sciO	SPI-6
gene-SL1344_0277	57	54	0.993	-0.0101344	0.997139	11	8	6	3	7	5	0.454545	-1.1375			321087	322391	+	sciP	SPI-6
gene-SL1344_0278	122	74	0.883	-0.179515	0.877633	17	9	12	9	10.5	9.75	0.573529	-0.802061			322396	323169	+	sciQ	SPI-6
gene-SL1344_0279	0	0	0.981	-0.027675		6	4	8	10	6	8	1.33333	0.415037			323372	323803	+	sciR	SPI-6
gene-SL1344_0280	82	74	0.979	-0.0306192	0.992659	53	54	67	32	60.5	46.25	0.872642	-0.196539			323837	327706	+	sciS	SPI-6
gene-SL1344_0281	6	17	1.076	0.105678	0.92441	8	11	4	4	7.5	5.75	0.71875	-0.476438			327706	328494	+	sciT	SPI-6
gene-SL1344_0282	0	11	1.135	0.182692		5	9	11	6	10	8	1.6	0.678072			328491	328907	+	sciU	SPI-6
gene-SL1344_0283	2	0	0.978	-0.0320936		13	11	20	11	15.5	13.25	1.01923	0.0274807			328931	329452	+	sciV	SPI-6
gene-SL1344_0284	580	639	1.041	0.0579701	0.992659	26	23	26	19	24.5	21.75	0.836538	-0.257496			329849	332038	+	vgrS	SPI-6
gene-SL1344_0285	4	5	1.01	0.0143553		0	1	1	0	1	0.5	#NUM!	#NUM!		UP	332062	332508	+	sciW	SPI-6
gene-SL1344_0286	94	90	0.989	-0.0159576	0.994643	200	253	245	191	249	220	1.1	0.137504			332521	336123	+	SL1344_0286	SPI-6
gene-SL1344_0286A	0	0	1	0		165	242	260	310	251	280.5	1.7	0.765535			336117	336380	+	SL1344_0286A	SPI-6
gene-SL1344_0288	13	6	0.947	-0.0785637		91	99	118	154	108.5	131.25	1.44231	0.528379			337307	337753	+	sciX	SPI-6
gene-IsrA	26	29	1.013	0.0186342	0.994643	1	2	1	1	1.5	1.25	1.25	0.321928			338816	339238	+	IsrA	SPI-6
gene-SL1344_0291	0	0	1.013	0.0186342		27	14	11	31	12.5	21.75	0.805556	-0.311944			339522	339830	+	SL1344_0291	SPI-6
gene-SL1344_0295	6	9	1.025	0.0356239		52	50	77	100	63.5	81.75	1.57212	0.652707			341687	342199	+	safA	SPI-6
gene-SL1344_0296	26	13	0.932	-0.101598	0.941042	17	23	29	14	26	20	1.17647	0.234465			342307	343020	+	safB	SPI-6
gene-SL1344_0297	20	33	1.053	0.0745054	0.978028	82	98	82	65	90	77.5	0.945122	-0.0814276			343044	345554	+	safC	SPI-6
gene-SL1344_0298	3088	2226	0.83	-0.268817	0.683225	24	24	20	14	22	18	0.75	-0.415037			345576	346046	+	safD	SPI-6
gene-SL1344_0299	12	2	0.898	-0.155213		15	21	24	21	22.5	21.75	1.45	0.536053			346452	347273	+	ybeJ	SPI-6
gene-SL1344_0300	72	89	1.045	0.0635029	0.992659	152	619	687	1005	653	829	5.45395	2.4473		UP	348088	349035	+	sinR	SPI-6
gene-SL1344_0301	0	6	1.089	0.123004		6	20	21	36	20.5	28.25	4.70833	2.23522		UP	349152	349367	+	SL1344_0301	SPI-6
gene-SL1344_0302	18	56	1.165	0.22033	0.741512	86	584	568	391	576	483.5	5.62209	2.49111		UP	349371	350090	-	pagN	SPI-6
gene-SL1344_0303	21	12	0.955	-0.0664274	0.97925	38	42	45	33	43.5	38.25	1.00658	0.00946033			350421	350828	-	sciZ	SPI-6
gene-SL1344_0304	37	34	0.989	-0.0159576	0.994643	76	119	134	105	126.5	115.75	1.52303	0.606941			351199	351966	-	yafV
gene-SL1344_0305	171	169	0.996	-0.00578235	0.997558	100	401	414	239	407.5	323.25	3.2325	1.69265		UP	352075	354519	-	fadE
gene-SL1344_0306	42	44	1.008	0.0114956	0.996366	402	313	294	331	303.5	317.25	0.789179	-0.341575			354759	355337	+	gmhA
gene-SL1344_0307	50	84	1.093	0.128293	0.923016	283	187	181	224	184	204	0.720848	-0.472233			355550	356317	+	yafJ
gene-SL1344_0308	72	42	0.912	-0.132894	0.921432	429	251	286	320	268.5	294.25	0.685897	-0.543935			356288	357028	-	yafK
gene-SL1344_0309	156	114	0.908	-0.139236	0.926219	153	88	101	71	94.5	82.75	0.54085	-0.8867			357278	358333	+	dbh
gene-SL1344_0311	3	7	1.044	0.0621217		29	27	33	39	30	34.5	1.18966	0.250543			359681	360295	+	prfH
gene-SL1344_0312	330	232	0.885	-0.176251	0.891585	761	770	844	794	807	800.5	1.05191	0.0730049			360451	361908	-	pepD
gene-SL1344_0313	6	14	1.052	0.0731347		746	268	255	367	261.5	314.25	0.421247	-1.24726			362157	362615	+	gpt
gene-SL1344_0314	267	230	0.948	-0.077041	0.991532	411	389	396	253	392.5	322.75	0.78528	-0.348721			362704	363948	+	frsA
gene-SL1344_0315	4	20	1.118	0.16092	0.842697	693	652	620	397	636	516.5	0.74531	-0.424087			364006	364407	+	crl
gene-SL1344_0316	34	14	0.91	-0.136062	0.895357	24	24	37	24	30.5	27.25	1.13542	0.183222			364458	365510	-	phoE
gene-SL1344_0317	95	46	0.854	-0.227692	0.763252	318	262	268	233	265	249	0.783019	-0.352881			365793	366896	+	proB
gene-SL1344_0318	113	88	0.941	-0.0877334	0.97925	391	313	332	239	322.5	280.75	0.718031	-0.477883			366908	368158	+	proA
gene-SL1344_0319	20	12	0.96	-0.0588937	0.985439	6	11	10	5	10.5	7.75	1.29167	0.369234			368675	369475	-	SL1344_0319
gene-SL1344_0322	6	56	1.604	0.681674	0.219354	46	1180	1231	1026	1205.5	1115.75	24.2554	4.60024		UP	370217	370540	+	SL1344_0322
gene-SL1344_0323	4	2	0.977	-0.0335695		11	14	16	12	15	13.5	1.22727	0.295456			370836	372119	+	SL1344_0323
gene-SL1344_0324	10	16	1.035	0.0496308	0.992659	11	16	25	18	20.5	19.25	1.75	0.807355			372251	373465	+	leuC2
gene-SL1344_0325	2	2	1.011	0.015783		3	3	4	7	3.5	5.25	1.75	0.807355			373674	374300	+	leuD2
gene-SL1344_0326	4	6	1.015	0.0214797		11	24	19	24	21.5	22.75	2.06818	1.04836			374315	375193	+	SL1344_0326
gene-SL1344_0327	28	24	0.986	-0.0203404	0.993457	28	30	29	21	29.5	25.25	0.901786	-0.149143			375193	376107	+	SL1344_0327
gene-SL1344_0328	53	58	1.012	0.0172093	0.994643	63	95	85	63	90	76.5	1.21429	0.280108			376141	377106	+	SL1344_0328
gene-SL1344_0329	2	20	1.26	0.333424	0.475292	16	31	30	27	30.5	28.75	1.79688	0.84549			377051	377323	-	SL1344_0329
gene-SL1344_0330	0	0	0.983	-0.0247367		14	18	15	16	16.5	16.25	1.16071	0.215013			378014	378412	+	SL1344_0330
gene-SL1344_0331	24	27	1.013	0.0186342	0.994643	45	29	20	16	24.5	20.25	0.45	-1.152			378459	379217	-	stbE
gene-SL1344_0332	32	14	0.916	-0.12658	0.910564	49	33	21	16	27	21.5	0.438776	-1.18845			379183	380508	-	stbD
gene-SL1344_0333	89	32	0.803	-0.316528	0.544944	53	55	66	48	60.5	54.25	1.02358	0.0336308			380513	383080	-	stbC
gene-SL1344_0334	6	12	1.036	0.051024		1	1	1	1	1	1	1	0			383064	383825	-	stbB
gene-SL1344_0335	49	26	0.933	-0.100051	0.941458	3	0	1	0	0.5	0.25	0.0833333	-3.58496		DOWN	383887	384423	-	stbA
gene-SL1344_0336	14	17	1.015	0.0214797	0.993439	123	212	230	339	221	280	2.27642	1.18677			385057	385821	+	SL1344_0336
gene-SL1344_0337	1292	1486	1.067	0.0935602	0.978255	54	48	48	50	48	49	0.907407	-0.140178			385794	386294	+	SL1344_0337
gene-SL1344_0338	4	42	1.857	0.892974	0.154694	62	129	120	123	124.5	123.75	1.99597	0.997088			386594	388168	+	SL1344_0338
gene-SL1344_0339	28	34	1.024	0.0342157	0.992659	316	286	280	214	283	248.5	0.786392	-0.346679			388268	389011	+	SL1344_0339
gene-SL1344_0340	18	4	0.906	-0.142417	0.871717	108	90	106	123	98	110.5	1.02315	0.0330151			388984	389472	+	SL1344_0340
gene-SL1344_0341	10	8	0.981	-0.027675		20	8	8	8	8	8	0.4	-1.32193			389874	390398	+	SL1344_0341
gene-SL1344_0342	0	0	0.981	-0.027675		25	12	6	7	9	8	0.32	-1.64386		DOWN	390542	391183	+	SL1344_0342
gene-SL1344_0343	0	0	0.981	-0.027675		10	2	6	3	4	3.5	0.35	-1.51457		DOWN	391194	391418	+	SL1344_0343
gene-SL1344_0344	0	8	1.113	0.154454		25	22	20	23	21	22	0.88	-0.184425			391476	391835	+	SL1344_0344
gene-SL1344_0345	6	16	1.074	0.102994	0.92467	7	7	10	17	8.5	12.75	1.82143	0.86507			391905	393362	-	SL1344_0345
gene-SL1344_0346	132	149	1.032	0.045443	0.992659	14	15	10	7	12.5	9.75	0.696429	-0.521953			393379	396546	-	SL1344_0346
gene-SL1344_0347	12	6	0.96	-0.0588937		2	5	5	1	5	3	1.5	0.584963			396543	397553	-	SL1344_0347
gene-SL1344_0348	30	42	1.048	0.0676387	0.984193	11	23	25	18	24	21	1.90909	0.932886			398046	400334	+	SL1344_0348
gene-SL1344_0349	8	18	1.069	0.0962619	0.941042	6	9	8	7	8.5	7.75	1.29167	0.369234			400346	400810	+	SL1344_0349
gene-SL1344_0350	2	2	1.007	0.0100637		9	25	40	36	32.5	34.25	3.80556	1.92811		UP	400888	401082	+	SL1344_0350
gene-SL1344_0351	56	26	0.897	-0.15682	0.882739	49	51	51	23	51	37	0.755102	-0.405256			401375	402628	+	SL1344_0351
gene-SL1344_0352	192	202	1.013	0.0186342	0.994643	843	226	275	289	250.5	269.75	0.319988	-1.64391		DOWN	402817	404775	+	mod
gene-SL1344_0353	148	114	0.931	-0.103147	0.968523	929	295	324	287	309.5	298.25	0.321044	-1.63916		DOWN	404782	407757	+	res
gene-SL1344_0354	12	11	0.997	-0.00433459	0.997558	18	107	111	145	109	127	7.05556	2.81876		UP	408034	408135	+	SL1344_0354
gene-SL1344_0355	134	35	0.692	-0.531156	0.257618	41	194	181	185	187.5	186.25	4.54268	2.18354		UP	408252	409655	+	SL1344_0355
gene-SL1344_0356	160	57	0.699	-0.516636	0.240499	42	299	251	161	275	218	5.19048	2.37587		UP	409652	410662	+	SL1344_0356
gene-SL1344_0357	136	33	0.541	-0.8863	0.0893834	1	19	13	8	16	12	12	3.58496		UP	410679	410903	+	SL1344_0357
gene-SL1344_0358	25	16	0.957	-0.0634092	0.982849	149	46	36	29	41	35	0.234899	-2.08989		DOWN	410999	412003	+	SL1344_0358
gene-SL1344_0359	91	56	0.9	-0.152003	0.904233	82	65	60	45	62.5	53.75	0.655488	-0.609359			412149	414257	+	foxA
gene-SL1344_0360	75	78	1.006	0.00863031	0.997558	69	248	242	135	245	190	2.75362	1.46133			414298	414930	-	yahN
gene-SL1344_0361	20	26	1.025	0.0356239	0.992659	16	765	763	769	764	766.5	47.9062	5.58214		UP	415162	415437	+	yahO
gene-SL1344_0362	76	87	1.03	0.0426443	0.992659	27	173	133	71	153	112	4.14815	2.05247		UP	415573	417198	-	prpR
gene-SL1344_0363	7	26	1.144	0.194087	0.784907	6	34	24	19	29	24	4	2		UP	417463	418350	+	prpB
gene-SL1344_0364	36	18	0.924	-0.114035	0.92441	18	43	46	32	44.5	38.25	2.125	1.08746			418473	419642	+	prpC
gene-SL1344_0365	8	18	1.076	0.105678	0.92467	11	39	34	22	36.5	29.25	2.65909	1.41093			419682	421133	+	prpD
gene-SL1344_0366	78	32	0.846	-0.24127	0.723134	24	51	55	26	53	39.5	1.64583	0.718818			421174	423060	+	prpE
gene-SL1344_0367	57	105	1.14	0.189034	0.847923	326	174	176	144	175	159.5	0.489264	-1.03132			423164	424138	-	hemB
gene-SL1344_0368	162	182	1.039	0.0551957	0.992659	266	418	442	315	430	372.5	1.40038	0.485814			424651	427587	+	yaiU
gene-SL1344_0369	12	32	1.098	0.134878	0.891585	40	56	74	72	65	68.5	1.7125	0.776104			427673	428296	+	yaiV
gene-SL1344_0370	486	348	0.876	-0.190997	0.879087	161	116	115	82	115.5	98.75	0.613354	-0.705208			428341	429471	-	ampH
gene-SL1344_0371	28	54	1.098	0.134878	0.910564	142	80	65	58	72.5	65.25	0.459507	-1.12184			429947	431065	+	sbmA
gene-SL1344_0372	12	16	1.022	0.0313952	0.992659	121	107	118	81	112.5	96.75	0.799587	-0.322673			431080	432174	+	yaiW
gene-SL1344_0373	30	6	0.896	-0.158429	0.8429	4	31	35	23	33	28	7	2.80735		UP	432212	432520	-	yaiY
gene-SL1344_0374	52	37	0.967	-0.0484122	0.992659	136	360	348	307	354	330.5	2.43015	1.28104			432788	433003	+	yaiZ
gene-SL1344_0375	43	48	1.013	0.0186342	0.994643	298	235	211	211	223	217	0.728188	-0.457617			433029	434123	-	ddlA
gene-SL1344_0376	100	34	0.78	-0.358454	0.465949	8	43	49	22	46	34	4.25	2.08746		UP	434201	434914	+	SL1344_0376
gene-SL1344_0377	38	20	0.927	-0.109359	0.931754	49	36	29	22	32.5	27.25	0.556122	-0.846526			435083	436294	+	SL1344_0377
gene-SL1344_0378	68	61	0.981	-0.027675	0.992659	170	1206	1262	1493	1234	1363.5	8.02059	3.00371		UP	436585	436851	+	yaiB
gene-SL1344_0379	65	9	0.621	-0.687335	0.210572	20	452	441	475	446.5	460.75	23.0375	4.52591		UP	437203	437523	+	psiF
gene-SL1344_0380	41	55	1.04	0.0565835	0.992659	35	106	117	109	111.5	110.25	3.15	1.65535		UP	437615	438727	+	adrA
gene-SL1344_0381	57	56	0.996	-0.00578235	0.997558	148	174	173	121	173.5	147.25	0.994932	-0.00732954			438742	439551	-	proC
gene-SL1344_0382	35	4	0.71	-0.494109	0.338096	126	39	39	39	39	39	0.309524	-1.69188		DOWN	439691	440146	+	yaiI
gene-SL1344_0383	186	269	1.139	0.187768	0.880285	230	79	81	85	80	82.5	0.358696	-1.47917			440331	440876	+	aroL
gene-SL1344_0384	89	20	0.659	-0.60165	0.221683	122	261	286	152	273.5	212.75	1.74385	0.802278			440903	441094	+	yaiA
gene-SL1344_0385	54	20	0.858	-0.22095	0.74532	171	106	152	144	129	136.5	0.798246	-0.325095			441345	442022	+	aroM
gene-SL1344_0386	26	96	1.47	0.555816	0.237764	196	244	227	140	235.5	187.75	0.957908	-0.0620407			442093	442377	+	yaiE
gene-SL1344_0387	38	40	1.005	0.0071955	0.997558	425	212	203	176	207.5	191.75	0.451176	-1.14824			442415	443326	-	rdgC
gene-SL1344_0388	147	143	0.992	-0.011588	0.997139	81	142	148	109	145	127	1.5679	0.648835			443452	444360	+	yajF
gene-SL1344_0389	68	52	0.961	-0.0573917	0.992659	116	63	48	25	55.5	40.25	0.346983	-1.52706		DOWN	444382	445554	-	araJ
gene-SL1344_0390	78	94	1.043	0.0607392	0.992659	360	133	134	133	133.5	133.25	0.370139	-1.43386			445727	448867	-	sbcC
gene-SL1344_0391	118	120	1.004	0.00575927	0.997558	177	31	59	53	45	49	0.276836	-1.8529		DOWN	448864	450066	-	sbcD
gene-SL1344_0392	22	41	1.083	0.115033	0.926724	303	226	223	283	224.5	253.75	0.837459	-0.25591			450281	450970	+	phoB
gene-SL1344_0393	39	48	1.034	0.0482362	0.992659	237	180	154	176	167	171.5	0.723629	-0.466678			451040	452335	+	phoR
gene-SL1344_0394	110	62	0.879	-0.186065	0.859274	1194	479	468	441	473.5	457.25	0.382956	-1.38475			452744	454063	+	brnQ
gene-SL1344_0395	40	42	1.005	0.0071955	0.997558	654	143	139	132	141	136.5	0.208716	-2.26039		DOWN	454138	455508	+	proY
gene-SL1344_0396	86	124	1.093	0.128293	0.932842	177	77	71	69	74	71.5	0.403955	-1.30773			455670	457487	+	malZ
gene-SL1344_0397	359	300	0.935	-0.0969617	0.976074	1712	888	972	486	930	708	0.413551	-1.27386			457559	458161	-	tsaA
gene-SL1344_0398	180	106	0.858	-0.22095	0.807471	219	347	334	369	340.5	354.75	1.61986	0.695872			458371	458952	-	yajB
gene-SL1344_0399	94	97	1.009	0.0129262	0.996366	924	107	91	103	99	101	0.109307	-3.19354		DOWN	459046	460110	+	queA
gene-SL1344_0400	144	121	0.954	-0.0679388	0.992659	2013	665	633	380	649	514.5	0.255589	-1.9681		DOWN	460307	461434	+	tgt
gene-SL1344_0401	35	30	0.984	-0.0232698	0.993439	1403	726	711	464	718.5	591.25	0.421418	-1.24667			461457	461789	+	yajC
gene-SL1344_0402	292	180	0.858	-0.22095	0.816382	3769	1630	1667	1451	1648.5	1549.75	0.411183	-1.28215			461817	463664	+	secD
gene-SL1344_0403	227	247	1.03	0.0426443	0.992659	1382	371	381	313	376	344.5	0.249276	-2.00418		DOWN	463675	464646	+	secF
gene-SL1344_0404	12	15	1.012	0.0172093	0.994643	67	33	24	16	28.5	22.25	0.33209	-1.59036		DOWN	464794	465159	+	SL1344_0404
gene-SL1344_0405	29	28	0.996	-0.00578235	0.997558	70	31	40	36	35.5	35.75	0.510714	-0.969412			465185	465877	+	SL1344_0405
gene-SL1344_0406	10	44	1.194	0.255803	0.659321	175	156	155	132	155.5	143.75	0.821429	-0.283793			466047	466394	+	yajD
gene-STnc1060	22	20	0.996	-0.00578235	0.997558	232	1744	1790	17	1767	892	3.84483	1.94292		UP	466718	466783	-	STnc1060
gene-SL1344_0407	96	63	0.936	-0.0954196	0.962905	765	593	637	629	615	622	0.813072	-0.298545			467023	467886	-	tsx
gene-SL1344_0408	6	51	1.539	0.621993	0.240748	22	45	49	24	47	35.5	1.61364	0.690316			468186	468725	-	yajI
gene-SL1344_0409	10	54	1.316	0.396159	0.426786	539	398	405	337	401.5	369.25	0.685065	-0.545687			468877	469326	+	nrdR
gene-SL1344_0410	214	135	0.87	-0.200913	0.847923	473	418	396	344	407	375.5	0.793869	-0.333027			469330	470433	+	ribD
gene-SL1344_0411	32	4	0.767	-0.382702	0.441119	1403	328	315	282	321.5	301.75	0.215075	-2.21709		DOWN	470522	470992	+	ribH
gene-SL1344_0412	274	298	1.033	0.0468403	0.992659	1438	865	871	556	868	712	0.495132	-1.01411			471013	471432	+	nusB
gene-SL1344_0413	34	49	1.057	0.0799754	0.978028	686	168	160	120	164	142	0.206997	-2.27232		DOWN	471511	472488	+	thiL
gene-SL1344_0414	8	2	0.94	-0.0892673		330	96	96	61	96	78.5	0.237879	-2.0717		DOWN	472466	472981	+	pgpA
gene-SL1344_0415	70	76	1.02	0.0285692	0.992659	128	176	160	160	168	164	1.28125	0.357552			473085	474059	-	yajO
gene-SL1344_0416	280	185	0.855	-0.226004	0.813104	831	450	499	523	474.5	498.75	0.600181	-0.736532			474116	475978	-	dxs
gene-SL1344_0417	346	227	0.849	-0.236164	0.788526	458	310	295	337	302.5	319.75	0.698144	-0.518403			476002	476901	-	ispA
gene-SL1344_0418	17	23	1.023	0.0328061	0.992659	200	210	194	157	202	179.5	0.8975	-0.156016			476902	477144	-	xseB
gene-SL1344_0419	56	26	0.896	-0.158429	0.879087	744	179	167	208	173	190.5	0.256048	-1.96551		DOWN	477354	478802	+	thiI
gene-SL1344_0420	19	14	0.976	-0.0350469	0.992659	7	16	18	10	17	13.5	1.92857	0.947533			478846	479643	-	phnV
gene-SL1344_0421	16	17	1.004	0.00575927	0.997558	16	3	6	4	4.5	4.25	0.265625	-1.91254		DOWN	479646	480506	-	phnU
gene-SL1344_0422	61	92	1.101	0.138814	0.923016	11	11	11	9	11	10	0.909091	-0.137504			480509	481618	-	phnT
gene-SL1344_0423	10	10	1.004	0.00575927		24	28	30	16	29	22.5	0.9375	-0.0931094			481624	482568	-	phnS
gene-SL1344_0424	55	14	0.776	-0.365871	0.460012	65	46	57	35	51.5	43.25	0.665385	-0.58774			482835	483554	-	phnR
gene-SL1344_0425	20	12	0.958	-0.0619024	0.982849	7	8	8	8	8	8	1.14286	0.192645			483694	484797	+	phnW
gene-SL1344_0426	15	12	0.978	-0.0320936	0.992659	3	4	0	2	2	2	0.666667	-0.584963			484804	485616	+	phnX
gene-SL1344_0427	18	10	0.965	-0.0513992	0.992659	88	126	129	138	127.5	132.75	1.50852	0.593136			485713	486303	-	thiJ
gene-SL1344_0428	58	30	0.907	-0.140826	0.902586	149	167	176	155	171.5	163.25	1.09564	0.131771			486266	487177	-	apbA
gene-SL1344_0429	10	35	1.099	0.136191	0.882739	1448	672	666	558	669	613.5	0.423688	-1.23893			487285	487794	+	yajQ
gene-SL1344_0430	38	24	0.941	-0.0877334	0.968523	230	183	156	154	169.5	161.75	0.703261	-0.507868			487841	489205	-	yajR
gene-SL1344_0431	12	20	1.047	0.0662614	0.97925	142	102	86	94	94	94	0.661972	-0.595158			489742	491253	+	SL1344_0431
gene-SL1344_0432	31	15	0.924	-0.114035	0.92441	240	93	133	107	113	110	0.458333	-1.12553			491475	492758	+	SL1344_0432
gene-SL1344_0433	4820	3712	0.856	-0.224317	0.779989	2653	2134	2175	1801	2154.5	1977.75	0.745477	-0.423765			492840	493730	-	cyoE
gene-SL1344_0434	580	314	0.748	-0.41889	0.349705	825	572	585	353	578.5	465.75	0.564545	-0.824838			493742	494071	-	cyoD
gene-SL1344_0435	1104	796	0.849	-0.236164	0.784907	1302	543	576	315	559.5	437.25	0.335829	-1.5742		DOWN	494071	494586	-	cyoC
gene-SL1344_0436	3246	2410	0.851	-0.232769	0.780727	4914	2392	2381	943	2386.5	1664.75	0.338777	-1.56159		DOWN	494675	496666	-	cyoB
gene-SL1344_0437	1280	1524	1.098	0.134878	0.928742	4812	3111	3210	1256	3160.5	2208.25	0.458905	-1.12373			496677	497633	-	cyoA
gene-SL1344_0438	123	124	1.003	0.00432161	0.997558	526	152	132	135	142	138.5	0.263308	-1.92518		DOWN	498086	499561	-	ampG
gene-SL1344_0439	2	34	1.627	0.702214	0.212253	412	232	212	145	222	183.5	0.445388	-1.16686			499605	500237	-	yajG
gene-SL1344_0440	568	512	0.959	-0.0603973	0.992659	513	1277	1298	1227	1287.5	1257.25	2.45078	1.29324			500487	500804	+	bolA
gene-SL1344_0441	372	272	0.886	-0.174621	0.891585	7540	2834	2763	2683	2798.5	2740.75	0.363495	-1.45999			501151	502449	+	tig
gene-SL1344_0442	296	309	1.015	0.0214797	0.994643	732	791	822	684	806.5	745.25	1.0181	0.0258808			502696	503319	+	clpP
gene-SL1344_0443	1276	886	0.818	-0.289827	0.644239	2750	2851	2851	3829	2851	3340	1.21455	0.280416			503571	504842	+	clpX
gene-SraA	9	11	1.011	0.015783		2	10	8	11	9	10	5	2.32193		UP	504870	504925	-	SraA
gene-SL1344_0444	558	430	0.893	-0.163268	0.907505	3134	1649	1665	1716	1657	1686.5	0.53813	-0.893973			505028	507382	+	lon
gene-SL1344_0445	1144	1420	1.118	0.16092	0.904233	2611	7448	7821	8842	7634.5	8238.25	3.15521	1.65774		UP	507591	507863	+	hupB
gene-SL1344_0446	52	85	1.115	0.157044	0.891585	2034	894	885	962	889.5	925.75	0.455138	-1.13563			508154	510025	+	cypD
gene-SL1344_0447	2	0	0.973	-0.0394883		19	16	20	13	18	15.5	0.815789	-0.293731			510175	510549	+	comE1
gene-SL1344_0448	3	5	1.016	0.0229004		16	39	45	36	42	39	2.4375	1.2854			510653	511051	+	ybaW
gene-SL1344_0449	18	36	1.077	0.107018	0.928742	337	182	197	202	189.5	195.75	0.580861	-0.783736			511157	511852	-	ybaX
gene-SL1344_0450	2516	1732	0.829	-0.270556	0.701654	20	76	74	42	75	58.5	2.925	1.54844		UP	511917	513617	-	ybaE
gene-SL1344_0451	192	182	0.983	-0.0247367	0.994643	37	31	32	17	31.5	24.25	0.655405	-0.609541			513718	514536	+	cof
gene-STnc930	0	0	1	0		0	0	0	0	0	0	#NUM!	#NUM!			514484	514578	+	STnc930
gene-SL1344_0452	22	18	0.981	-0.027675	0.992659	47	43	49	35	46	40.5	0.861702	-0.214739			514586	515641	-	SL1344_0452
gene-SL1344_0453	4	18	1.123	0.167358	0.836995	124	145	155	93	150	121.5	0.979839	-0.0293838			515754	516212	+	ybaO
gene-SL1344_0454	31	38	1.027	0.0384362	0.992659	353	219	190	225	204.5	214.75	0.608357	-0.71701			516253	518025	+	mdlA
gene-SL1344_0455	82	54	0.916	-0.12658	0.929472	268	169	164	133	166.5	149.75	0.558769	-0.839677			518018	519799	+	mdlB
gene-SL1344_0456	6	8	1.02	0.0285692		10	2	1	1	1.5	1.25	0.125	-3		DOWN	520012	520350	+	glnK
gene-SL1344_0457	10	17	1.041	0.0579701	0.985439	45	53	57	42	55	48.5	1.07778	0.10806			520382	521668	+	amtB
gene-SL1344_0458	20	34	1.059	0.0827026	0.9689	156	122	130	87	126	106.5	0.682692	-0.550693			521768	522628	-	tesB
gene-SL1344_0459	686	1046	1.257	0.329985	0.522543	29	581	593	800	587	693.5	23.9138	4.57977		UP	522843	523412	+	ybaY
gene-SL1344_0460	0	30	2.018	1.01293	0.110983	93	241	239	130	240	185	1.98925	0.992223			523445	523756	-	ybaZ
gene-SL1344_0461	72	72	1.001	0.00144197	0.998078	253	197	231	174	214	194	0.766798	-0.383081			524065	525615	-	ylaB
gene-SL1344_0462	1	1	0.998	-0.00288828		45	53	37	31	45	38	0.844444	-0.243926			525840	526100	+	rpmE2
gene-SL1344_0463	34	0	0.362	-1.46594	0.0576002	42	72	90	79	81	80	1.90476	0.929611			526163	526246	+	rpmJa
gene-SL1344_0464	80	39	0.867	-0.205896	0.808196	348	445	442	214	443.5	328.75	0.944684	-0.0820964			526302	526772	-	ylaC
gene-SL1344_0465	146	106	0.92	-0.120294	0.945562	582	291	267	301	279	290	0.498282	-1.00497			526889	527440	-	maa
gene-SL1344_0466	129	103	0.942	-0.086201	0.97925	736	215	248	270	231.5	250.75	0.340693	-1.55346		DOWN	527619	527837	-	hha
gene-SL1344_0467	230	255	1.041	0.0579701	0.992659	1015	696	784	759	740	749.5	0.738424	-0.437479			527865	528239	-	ybaJ
gene-SL1344_0468	1040	746	0.837	-0.2567	0.73383	2796	1371	1315	1287	1343	1315	0.470315	-1.0883			528735	531884	-	acrB
gene-SL1344_0469	160	95	0.865	-0.209228	0.837016	1063	572	590	646	581	613.5	0.57714	-0.793006			531907	533100	-	acrA
gene-SL1344_0470	42	57	1.041	0.0579701	0.992659	323	316	310	286	313	299.5	0.927245	-0.108978			533242	533895	+	acrR
gene-SL1344_0471	104	124	1.044	0.0621217	0.992659	1151	418	407	423	412.5	417.75	0.362945	-1.46218			534014	537376	+	aefA
gene-SL1344_0472	76	66	0.97	-0.0439433	0.992659	179	231	178	169	204.5	186.75	1.0433	0.0611487			537418	538353	-	SL1344_0472
gene-SL1344_0473	1	2	1.017	0.0243197		30	20	26	14	23	18.5	0.616667	-0.697437			538423	538590	-	ybaM
gene-SL1344_0474	42	16	0.875	-0.192645	0.802914	67	53	67	76	60	68	1.01493	0.0213737			538604	539119	-	priC
gene-SL1344_0476	18	19	1.001	0.00144197	0.998078	764	192	195	228	193.5	210.75	0.275851	-1.85804		DOWN	539730	540281	+	apt
gene-SL1344_0477	146	112	0.932	-0.101598	0.968523	2222	1067	1095	1057	1081	1069	0.481098	-1.0556			540395	542323	+	dnaX
gene-SL1344_0478	1	2	1.008	0.0114956		322	158	119	101	138.5	119.75	0.371894	-1.42704			542369	542698	+	ybaB
gene-SL1344_0479	194	69	0.695	-0.524915	0.233888	909	319	332	264	325.5	294.75	0.324257	-1.62479		DOWN	542698	543303	+	recR
gene-SL1344_0480	224	168	0.908	-0.139236	0.928742	3059	984	944	893	964	928.5	0.303531	-1.72009		DOWN	543414	545288	+	htpG
gene-SL1344_0481	37	8	0.836	-0.258425	0.656757	904	433	446	533	439.5	486.25	0.537887	-0.894625			545529	546173	+	adk
gene-SL1344_0482	30	38	1.025	0.0356239	0.992659	214	259	274	212	266.5	239.25	1.11799	0.160908			546402	547364	+	hemH
gene-SL1344_0483	14	4	0.928	-0.107803		11	18	17	13	17.5	15.25	1.38636	0.471306			547361	548332	-	aes
gene-SL1344_0484	42	11	0.858	-0.22095	0.737506	563	108	126	104	117	110.5	0.19627	-2.34909		DOWN	548485	549789	+	gsk
gene-SL1344_0485	92	174	1.216	0.282143	0.663807	468	837	857	837	847	842	1.79915	0.847312			549838	551514	-	ybaL
gene-SL1344_0486	25	12	0.926	-0.110916	0.92441	134	58	69	29	63.5	46.25	0.345149	-1.53471		DOWN	551729	552949	-	fsr
gene-SL1344_0487	152	160	1.015	0.0214797	0.994643	351	928	987	862	957.5	909.75	2.59188	1.374			553122	554774	+	ushA
gene-SL1344_0488	2	19	1.203	0.266637	0.59317	234	192	193	153	192.5	172.75	0.738248	-0.437823			554891	555370	-	ybaK
gene-ChiX	22	18	0.981	-0.027675	0.992659	40534	80887	81400	18779	81143.5	49961.2	1.23258	0.301677			555450	555566	+	ChiX
gene-SL1344_0489	51	20	0.88	-0.184425	0.829302	138	79	83	69	81	75	0.543478	-0.879706			555572	556366	-	ybaP
gene-SL1344_0490	2	18	1.17	0.226509		49	38	51	24	44.5	34.25	0.69898	-0.516678			556452	557279	-	SL1344_0490
gene-SL1344_0491	131	140	1.021	0.0299829	0.993439	215	321	343	509	332	420.5	1.95581	0.967769			557433	559934	-	copA
gene-SL1344_0492	33	23	0.965	-0.0513992	0.992659	114	176	160	271	168	219.5	1.92544	0.945187			560044	560460	+	cueR
gene-SL1344_0493	129	162	1.067	0.0935602	0.978028	27	60	67	74	63.5	68.75	2.5463	1.3484			560461	560913	-	ybbJ
gene-SL1344_0494	46	22	0.92	-0.120294	0.921432	106	147	179	146	163	154.5	1.45755	0.543543			560910	561827	-	ybbK
gene-SL1344_0495	18	18	1.003	0.00432161	0.997558	87	58	55	43	56.5	49.75	0.571839	-0.806319			561974	562651	+	ybbL
gene-SL1344_0496	10	29	1.101	0.138814	0.882739	70	90	79	65	84.5	74.75	1.06786	0.0947187			562638	563417	+	ybbM
gene-SL1344_0497	79	58	0.951	-0.0724828	0.982849	331	218	249	174	233.5	203.75	0.615559	-0.700031			563503	564357	-	ybbN
gene-SL1344_0498	55	48	0.981	-0.027675	0.992659	133	132	117	139	124.5	131.75	0.990602	-0.0136233			564417	565187	-	ybbO
gene-SL1344_0499	36	50	1.057	0.0799754	0.978028	119	62	80	63	71	67	0.563025	-0.828729			565342	565956	-	tesA
gene-SL1344_0500	20	25	1.019	0.0271541	0.992659	28	68	61	54	64.5	59.25	2.11607	1.08139			565927	566613	+	ybbA
gene-SL1344_0501	200	220	1.036	0.051024	0.992659	114	356	359	184	357.5	270.75	2.375	1.24793			566610	569024	+	ybbP
gene-SL1344_0502	445	417	0.978	-0.0320936	0.992659	102	80	93	54	86.5	70.25	0.688725	-0.537999			569210	570343	+	SL1344_0502
gene-SL1344_0503	30	54	1.077	0.107018	0.941042	46	56	33	53	44.5	48.75	1.05978	0.0837684			570600	571430	+	sfbA
gene-SL1344_0504	9	22	1.087	0.120352	0.910688	33	42	34	36	38	37	1.12121	0.165059			571467	572483	+	sfbB
gene-SL1344_0505	27	43	1.07	0.0976108	0.957845	28	62	76	59	69	64	2.28571	1.19265			572476	573135	+	sfbC
gene-SL1344_0506	107	68	0.938	-0.0923402	0.963282	186	203	214	131	208.5	169.75	0.912634	-0.131891			573174	574268	-	ybbB
gene-SL1344_0507	34	48	1.055	0.077243	0.97925	23	25	17	14	21	17.5	0.76087	-0.394279			574338	575264	-	ybbS
gene-SL1344_0508	6	0	0.93	-0.104697		45	116	117	135	116.5	125.75	2.79444	1.48256			575491	575973	+	allA
gene-SL1344_0509	62	78	1.047	0.0662614	0.992659	137	248	245	204	246.5	225.25	1.64416	0.717351			576052	576870	+	allR
gene-SL1344_0510	16	16	0.997	-0.00433459	0.997558	15	23	38	25	30.5	27.75	1.85	0.887525			576955	578736	+	gcl
gene-SL1344_0511	22	41	1.083	0.115033	0.926219	6	25	25	16	25	20.5	3.41667	1.77259		UP	578749	579525	+	gip
gene-SL1344_0512	2	4	1.014	0.0200577		4	16	19	14	17.5	15.75	3.9375	1.97728		UP	579626	580504	+	garRa
gene-SL1344_0513	6	4	0.981	-0.027675		11	26	33	10	29.5	19.75	1.79545	0.844349			580570	581817	+	SL1344_0513
gene-SL1344_0515	6	7	1.011	0.015783		2	10	19	11	14.5	12.75	6.375	2.67243		UP	581913	583367	+	allP
gene-SL1344_0516	6	26	1.158	0.211635	0.744965	8	32	41	31	36.5	33.75	4.21875	2.07682		UP	583446	584807	+	allB
gene-SL1344_0517	10	17	1.037	0.0524159	0.992659	10	15	11	9	13	11	1.1	0.137504			584866	586164	+	ybbY
gene-SL1344_0518	18	8	0.938	-0.0923402	0.949379	9	12	12	6	12	9	1	0			586187	587335	+	glxK
gene-SL1344_0519	4	32	1.353	0.436162	0.391744	48	109	108	61	108.5	84.75	1.76562	0.820179			587415	588200	-	ylbA
gene-SL1344_0520	72	62	0.977	-0.0335695	0.992659	4	28	29	21	28.5	24.75	6.1875	2.62936		UP	588211	589446	-	allC
gene-SL1344_0521	34	56	1.082	0.1137	0.941042	3	20	31	14	25.5	19.75	6.58333	2.71882		UP	589468	590517	-	allD
gene-SL1344_0522	12	14	1.012	0.0172093	0.994643	8	58	37	42	47.5	44.75	5.59375	2.48382		UP	590848	592512	+	fdrA
gene-SL1344_0523	5	7	1.018	0.0257376		6	5	3	1	4	2.5	0.416667	-1.26303			592522	593781	+	ylbE
gene-SL1344_0524	6	10	1.027	0.0384362		5	6	7	2	6.5	4.25	0.85	-0.234465			593793	594602	+	ylbF
gene-SL1344_0525	66	84	1.04	0.0565835	0.992659	22	21	20	10	20.5	15.25	0.693182	-0.528694			594606	595499	+	arcC
gene-SL1344_0526	75	82	1.017	0.0243197	0.99359	190	339	315	182	327	254.5	1.33947	0.421666			595540	596607	-	purK
gene-SL1344_0527	82	33	0.861	-0.215915	0.764865	127	169	147	70	158	114	0.897638	-0.155795			596604	597113	-	purE
gene-SL1344_0528	39	52	1.04	0.0565835	0.992659	223	116	122	44	119	81.5	0.365471	-1.45217			597231	597953	-	lpxH
gene-SL1344_0529	52	86	1.111	0.151859	0.904233	1301	824	874	868	849	858.5	0.659877	-0.599731			597956	598450	-	ppiB
gene-SL1344_0530	159	113	0.907	-0.140826	0.92441	917	419	472	480	445.5	462.75	0.504635	-0.986689			598623	600008	+	cysS
gene-SL1344_0531	14	22	1.041	0.0579701	0.985547	17	26	23	31	24.5	27.75	1.63235	0.706953			600052	600876	-	SL1344_0531
gene-SL1344_0532	120	284	1.325	0.405992	0.391819	15	7	11	8	9	8.5	0.566667	-0.819428			600873	601310	-	SL1344_0532
gene-SL1344_0533	2	3	1.023	0.0328061		12	6	7	6	6.5	6.25	0.520833	-0.941106			601303	601848	-	ybcI
gene-SL1344_0534	14	4	0.932	-0.101598		94	161	171	130	166	148	1.57447	0.654865			601976	602188	-	ybcJ
gene-SL1344_0535	178	193	1.026	0.0370307	0.992659	497	354	359	280	356.5	318.25	0.640342	-0.643085			602190	603056	-	folD
gene-SL1344_0536	48	15	0.914	-0.129734	0.891585	24	98	94	50	96	73	3.04167	1.60486		UP	603618	604160	+	fimA
gene-SL1344_0537	9	20	1.07	0.0976108	0.941042	3	7	7	11	7	9	3	1.58496		UP	604236	604769	+	fimI
gene-SL1344_0538	11	20	1.051	0.0717627	0.9754	4	5	9	13	7	10	2.5	1.32193			604813	605505	+	fimC
gene-SL1344_0539	33	48	1.058	0.0813396	0.9754	20	21	39	34	30	32	1.6	0.678072			605536	608148	+	fimD
gene-SL1344_0540	16	8	0.952	-0.0709665	0.973547	19	27	23	9	25	17	0.894737	-0.160465			608163	609170	+	fimH
gene-SL1344_0541	2	2	0.994	-0.00868224		9	22	34	14	28	21	2.33333	1.22239			609180	609698	+	fimF
gene-SL1344_0542	3	4	1.007	0.0100637		7	22	26	32	24	28	4	2		UP	609744	610376	-	fimZ
gene-SL1344_0543	6	10	1.025	0.0356239		6	1	0	1	0.5	0.75	0.125	-3		DOWN	610980	611702	-	fimY
gene-SL1344_0544	0	0	0.981	-0.027675		5	6	4	11	5	8	1.6	0.678072			611721	612032	-	SL1344_0544
gene-SL1344_0545	1	0	0.987	-0.018878		31	34	39	31	36.5	33.75	1.08871	0.122619			612194	612790	-	fimW
gene-SL1344_0547	16	15	0.998	-0.00288828	0.997558	172	54	67	230	60.5	145.25	0.844477	-0.24387			614292	615944	-	SL1344_0547	SPI-16
gene-SL1344_0548	0	1	1.007	0.0100637		113	34	38	156	36	96	0.849558	-0.235216			615925	616851	-	gtrBa	SPI-16
gene-SL1344_0549	4	0	0.943	-0.0846703		76	13	16	88	14.5	51.25	0.674342	-0.568447			616848	617210	-	gtrAa	SPI-16
gene-SL1344_0551	32	52	1.062	0.0867838	0.968523	21	34	20	38	27	32.5	1.54762	0.63005			618746	619600	-	ykgD
gene-SL1344_0552	18	30	1.05	0.0703893	0.97925	26	34	40	54	37	45.5	1.75	0.807355			619816	621141	+	ykgC
gene-SL1344_0553	0	2	1.045	0.0635029		0	2	0	1	1	1	#NUM!	#NUM!		UP	621298	621534	+	SL1344_0553
gene-SL1344_0554	4	2	0.988	-0.0174171		4	3	4	1	3.5	2.25	0.5625	-0.830075			621547	622107	+	ykgB
gene-SL1344_0555	80	51	0.913	-0.131313	0.92441	323	370	409	450	389.5	419.75	1.29954	0.377996			622186	623361	-	SL1344_0555
gene-SL1344_0556	108	99	0.976	-0.0350469	0.992659	1147	368	371	266	369.5	317.75	0.277027	-1.8519		DOWN	623687	625081	+	pheP
gene-SL1344_0557	78	58	0.945	-0.0816138	0.97925	194	158	169	157	163.5	160.25	0.826031	-0.275732			625123	626253	-	ybdG
gene-SL1344_0558	130	122	0.985	-0.0218044	0.994643	73	226	234	169	230	199.5	2.73288	1.45042			626681	628651	+	apeE
gene-SL1344_0559	114	141	1.05	0.0703893	0.992659	111	334	336	300	335	317.5	2.86036	1.5162		UP	628818	631547	+	SL1344_0559
gene-SL1344_0560	4	4	1.007	0.0100637		15	10	9	15	9.5	12.25	0.816667	-0.292181			631675	632661	-	SL1344_0560
gene-SL1344_0561	8	7	0.991	-0.013043		4	5	3	2	4	3	0.75	-0.415037			632728	633771	-	SL1344_0561
gene-SL1344_0562	12	12	1.003	0.00432161	0.997558	4	3	4	0	3.5	1.75	0.4375	-1.19265			633804	634658	-	manZ
gene-SL1344_0563	6	7	1.012	0.0172093		2	2	1	0	1.5	0.75	0.375	-1.41504			634661	635335	-	manY
gene-SL1344_0564	6	6	0.999	-0.00144342		0	0	1	1	0.5	0.75	#NUM!	#NUM!		UP	635419	635889	-	manX
gene-SL1344_0565	4	14	1.078	0.108357		4	0	2	3	1	2	0.5	-1			635867	636316	-	SL1344_0565
gene-SL1344_0566	53	98	1.146	0.196607	0.841793	179	168	162	134	165	149.5	0.835196	-0.259814			636516	637169	-	nfnB
gene-SL1344_0567	24	4	0.848	-0.237864	0.686118	24	28	31	19	29.5	24.25	1.01042	0.0149503			637266	637634	-	ybdF
gene-SL1344_0568	68	42	0.944	-0.0831412	0.969086	109	136	139	118	137.5	127.75	1.17202	0.228995			637634	638215	-	ramR
gene-SL1344_0569	124	236	1.206	0.27023	0.688168	47	37	42	36	39.5	37.75	0.803191	-0.316184			638504	638845	+	ramA
gene-SL1344_0570	16	18	1.006	0.00863031	0.997153	38	30	35	22	32.5	27.25	0.717105	-0.479743			638851	639099	-	ybdJ
gene-SL1344_0571	136	148	1.025	0.0356239	0.992659	36	47	45	33	46	39.5	1.09722	0.133856			639166	640284	-	ybdK
gene-SL1344_0572	36	46	1.039	0.0551957	0.992659	31	4	5	2	4.5	3.25	0.104839	-3.25376		DOWN	640296	641000	-	entD
gene-SL1344_0573	288	254	0.953	-0.0694519	0.992659	319	53	38	33	45.5	39.25	0.123041	-3.02279		DOWN	641046	643301	-	fepA
gene-SL1344_0574	66	67	1.003	0.00432161	0.997558	474	1	7	3	4	3.5	0.00738397	-7.08139		DOWN	643490	644704	+	fes
gene-SL1344_0575	0	0	1	0		42	4	0	1	2	1.5	0.0357143	-4.80735		DOWN	644735	644953	+	ybdZ
gene-SL1344_0576	870	1092	1.118	0.16092	0.909102	542	39	31	16	35	25.5	0.047048	-4.40972		DOWN	644950	648834	+	entF
gene-SL1344_0577	22	14	0.962	-0.0558912	0.992659	386	169	171	141	170	155.5	0.40285	-1.31169			649084	650220	+	fepE
gene-SL1344_0578	9	4	0.966	-0.0499049		193	12	9	12	10.5	11.25	0.0582902	-4.1006		DOWN	650273	651067	-	fepC
gene-SL1344_0579	14	20	1.034	0.0482362	0.992659	208	13	6	3	9.5	6.25	0.0300481	-5.05658		DOWN	651064	652053	-	fepG
gene-SL1344_0580	13	22	1.045	0.0635029	0.982654	460	8	6	1	7	4	0.00869565	-6.84549		DOWN	652053	653060	-	fepD
gene-SL1344_0581	6	24	1.153	0.205393	0.752517	504	29	27	22	28	25	0.0496032	-4.33342		DOWN	653171	654415	+	ybdA
gene-SL1344_0582	120	126	1.017	0.0243197	0.994643	167	20	12	17	16	16.5	0.0988024	-3.33931		DOWN	654478	655434	-	fepB
gene-SL1344_0583	18	1	0.833	-0.263612		222	7	6	9	6.5	7.75	0.0349099	-4.84022		DOWN	655743	656918	+	entC
gene-SL1344_0584	158	163	1.01	0.0143553	0.996366	284	11	14	6	12.5	9.25	0.0325704	-4.94029		DOWN	656928	658538	+	entE
gene-SL1344_0585	116	81	0.933	-0.100051	0.962905	81	7	6	1	6.5	3.75	0.0462963	-4.43296		DOWN	658552	659409	+	entB
gene-SL1344_0586	157	103	0.898	-0.155213	0.907405	86	10	5	6	7.5	6.75	0.0784884	-3.67138		DOWN	659409	660164	+	entA
gene-SL1344_0587	10	4	0.95	-0.0740006		59	9	6	5	7.5	6.25	0.105932	-3.23879		DOWN	660167	660580	+	ybdB
gene-SL1344_0588	660	876	1.129	0.175045	0.891585	277	3402	3586	2100	3494	2797	10.0975	3.33592		UP	660762	662867	+	cstAa
gene-SL1344_0589	34	24	0.976	-0.0350469	0.992659	18	222	201	155	211.5	183.25	10.1806	3.34774		UP	662931	663128	+	ybdD
gene-SL1344_0590	26	10	0.917	-0.125006	0.906367	46	43	49	51	46	48.5	1.05435	0.0763509			663164	664252	-	ybdH
gene-SL1344_0591	8	26	1.122	0.166073	0.846019	68	44	63	32	53.5	42.75	0.628676	-0.66961			664379	665539	+	ybdL
gene-SL1344_0592	2	10	1.096	0.132248		32	66	62	52	64	58	1.8125	0.857981			665540	666157	-	ybdM
gene-SL1344_0593	6	11	1.035	0.0496308		93	113	126	117	119.5	118.25	1.27151	0.346538			666130	667365	-	ybdN
gene-SL1344_0594	40	28	0.957	-0.0634092	0.985439	111	118	125	118	121.5	119.75	1.07883	0.109466			667531	668433	-	ybdO
gene-SL1344_0595	12	13	1.009	0.0129262	0.994643	42	122	123	101	122.5	111.75	2.66071	1.41181			668750	669496	-	dsbG
gene-SL1344_0596	304	122	0.66	-0.599462	0.137584	1488	980	1023	928	1001.5	964.75	0.648353	-0.625147			669937	670500	+	ahpC
gene-SL1344_0597	28	52	1.089	0.123004	0.923016	527	251	274	261	262.5	261.75	0.496679	-1.00961			670742	672307	+	ahpF
gene-SL1344_0598	1	0	0.972	-0.0409718		1	2	1	0	1.5	0.75	0.75	-0.415037			672639	673199	+	SL1344_0598
gene-SL1344_0599	548	681	1.11	0.15056	0.923016	34	29	28	32	28.5	30.25	0.889706	-0.1686			673192	675471	+	SL1344_0599
gene-SL1344_0600	2	14	1.151	0.202888		6	7	15	9	11	10	1.66667	0.736966			675468	676025	+	SL1344_0600
gene-SL1344_0601	32	78	1.179	0.237564	0.732269	46	128	134	86	131	108.5	2.3587	1.23799			676025	676792	+	SL1344_0601
gene-SL1344_0602	252	369	1.175	0.232661	0.797477	467	1742	1807	1470	1774.5	1622.25	3.47377	1.7965		UP	676860	677288	-	ybdQ
gene-SL1344_0603	44	43	0.997	-0.00433459	0.997558	25	63	52	64	57.5	60.75	2.43	1.28096			677511	678749	+	ybdR
gene-SL1344_0604	116	70	0.896	-0.158429	0.891585	149	184	184	170	184	177	1.18792	0.248437			678832	679242	-	rnk
gene-sRNA10	12	1	0.86	-0.217591		78	175	172	119	173.5	146.25	1.875	0.906891			679315	679414	-	sRNA10
gene-SL1344_0605	326	342	1.02	0.0285692	0.993457	336	420	415	241	417.5	329.25	0.979911	-0.0292778			679477	680283	-	rna
gene-SL1344_0606	24	41	1.073	0.10165	0.95025	36	38	29	26	33.5	29.75	0.826389	-0.275107			680393	681856	-	citT
gene-SL1344_0607	4	6	1.024	0.0342157		1	0	4	2	2	2	2	1			681894	682790	-	citG
gene-SL1344_0608	6	15	1.069	0.0962619	0.932946	0	0	0	0	0	0	#NUM!	#NUM!			682762	683313	-	citX
gene-SL1344_0609	7	22	1.108	0.147958	0.876475	1	3	2	3	2.5	2.75	2.75	1.45943			683317	684846	-	citF
gene-SL1344_0610	8	16	1.047	0.0662614	0.97925	1	2	0	0	1	0.5	0.5	-1			684856	685764	-	citE
gene-SL1344_0611	2	0	0.969	-0.0454314		0	0	0	0	0	0	#NUM!	#NUM!			685761	686057	-	citD
gene-SL1344_0612	14	18	1.02	0.0285692	0.992659	1	1	1	2	1	1.5	1.5	0.584963			686054	687130	-	citC
gene-SL1344_0613	154	160	1.013	0.0186342	0.994643	29	65	71	54	68	61	2.10345	1.07276			687515	689176	+	citA
gene-SL1344_0614	4	5	1.011	0.015783		31	63	59	66	61	63.5	2.04839	1.03449			689145	689825	+	citB
gene-SL1344_0615	17	8	0.953	-0.0694519	0.9754	49	78	54	77	66	71.5	1.45918	0.545161			689879	691132	-	dcuC
gene-SL1344_0616	16	20	1.017	0.0243197	0.992659	989	270	273	444	271.5	357.75	0.361729	-1.46702			691643	692215	+	pagP
gene-SL1344_0617	12806	12657	0.994	-0.00868224	0.997558	7197	6281	6409	7851	6345	7098	0.986244	-0.0199831			692400	692612	+	cspE
gene-SL1344_0618	384	324	0.936	-0.0954196	0.978028	214	225	210	105	217.5	161.25	0.753505	-0.408312			692670	693053	-	ccrB
gene-SL1344_0619	21	14	0.964	-0.0528949	0.992659	37	56	70	71	63	67	1.81081	0.856636			693144	693932	+	SL1344_0619
gene-SL1344_0620	0	1	1.014	0.0200577		109	198	185	325	191.5	258.25	2.36927	1.24444			694061	694264	+	tatE
gene-SL1344_0621	98	150	1.097	0.133564	0.92441	952	375	350	332	362.5	347.25	0.364758	-1.45499			694350	695315	-	lipA
gene-SL1344_0622	53	15	0.841	-0.249822	0.682231	102	163	158	129	160.5	144.75	1.41912	0.504994			695521	696474	-	ybeF
gene-SL1344_0623	24	42	1.083	0.115033	0.928742	247	74	82	84	78	81	0.327935	-1.60852		DOWN	696776	697417	-	lipB
gene-SL1344_0624	103	315	1.792	0.841571	0.0500717	447	429	471	416	450	433	0.96868	-0.0459078			697517	697711	-	ybeD
gene-SL1344_0625	97	130	1.076	0.105678	0.963282	1269	413	379	512	396	454	0.357762	-1.48293			697889	699100	-	dacA
gene-SL1344_0626	196	100	0.802	-0.318326	0.575796	458	246	250	164	248	206	0.449782	-1.1527			699240	700307	-	rlpA
gene-SL1344_0627	79	64	0.956	-0.0649175	0.992659	430	145	153	87	149	118	0.274419	-1.86555		DOWN	700318	701430	-	mrdB
gene-SL1344_0628	120	98	0.956	-0.0649175	0.992659	999	332	309	254	320.5	287.25	0.287538	-1.79818		DOWN	701433	703334	-	mrdA
gene-SL1344_0629	8	30	1.144	0.194087	0.788788	429	55	67	45	61	53	0.123543	-3.01691		DOWN	703365	703832	-	ybeA
gene-SL1344_0630	0	16	1.288	0.365133		284	54	52	60	53	56.5	0.198944	-2.32957		DOWN	703836	704153	-	ybeB
gene-SL1344_0631	11	5	0.96	-0.0588937		40	68	74	72	71	71.5	1.7875	0.837943			704482	705090	-	cobC
gene-SL1344_0632	48	31	0.945	-0.0816138	0.971627	22	98	87	81	92.5	86.75	3.94318	1.97936		UP	705187	706281	+	cobD
gene-SL1344_0633	76	28	0.834	-0.261881	0.66567	138	63	62	42	62.5	52.25	0.378623	-1.40117			706256	706897	-	nadD
gene-SL1344_0634	2593	2846	1.052	0.0731347	0.988775	522	160	172	129	166	147.5	0.282567	-1.82333		DOWN	706899	707930	-	holA
gene-SL1344_0635	136	86	0.899	-0.153607	0.904233	556	411	384	367	397.5	382.25	0.6875	-0.540568			707930	708520	-	rlpB
gene-SL1344_0636	286	246	0.952	-0.0709665	0.992659	1549	804	789	707	796.5	751.75	0.485313	-1.04301			708535	711117	-	leuS
gene-SL1344_0637	0	1	1.029	0.041243		4	1	2	4	1.5	2.75	0.6875	-0.540568			711405	711695	+	SL1344_0637
gene-SL1344_0638	5	12	1.062	0.0867838		9	14	15	9	14.5	11.75	1.30556	0.384664			711712	712884	+	SL1344_0638
gene-SL1344_0639	18	43	1.102	0.140124	0.891585	62	153	182	73	167.5	120.25	1.93952	0.955697			713003	713887	+	SL1344_0639
gene-SL1344_0640	268	249	0.972	-0.0409718	0.992659	215	403	395	304	399	351.5	1.63488	0.709188			713955	715883	+	SL1344_0640
gene-SL1344_0641	111	60	0.88	-0.184425	0.859274	60	628	628	567	628	597.5	9.95833	3.3159		UP	715976	716449	+	ybeL
gene-SL1344_0642	12	9	0.977	-0.0335695	0.992659	41	52	61	44	56.5	50.25	1.22561	0.2935			716488	717483	-	ybeQ
gene-SL1344_0643	16	8	0.949	-0.07552	0.968523	8	12	20	14	16	15	1.875	0.906891			717608	718315	+	ybeR
gene-SL1344_0644	48	16	0.855	-0.226004	0.740516	17	21	22	19	21.5	20.25	1.19118	0.252387			718312	719745	+	ybeS
gene-SL1344_0647	37	22	0.939	-0.0908029	0.962905	45	38	43	39	40.5	39.75	0.883333	-0.17897			720450	721922	+	ybeV
gene-SL1344_0648	42	23	0.92	-0.120294	0.92441	27	100	108	82	104	93	3.44444	1.78427		UP	721944	723623	-	hscC
gene-SL1344_0649	100	124	1.059	0.0827026	0.982654	50	110	111	86	110.5	98.25	1.965	0.974529			723699	724937	-	SL1344_0649
gene-SL1344_0650	15	86	1.427	0.512985	0.310191	42	176	151	107	163.5	135.25	3.22024	1.68717		UP	724969	725904	-	rihA
gene-SL1344_0651	229	261	1.046	0.0648829	0.992659	38	203	240	133	221.5	177.25	4.66447	2.22171		UP	726021	726746	-	gltL
gene-SL1344_0652	200	169	0.953	-0.0694519	0.992659	40	234	222	70	228	149	3.725	1.89724		UP	726746	727420	-	gltK
gene-SL1344_0653	172	154	0.994	-0.00868224	0.996366	32	204	217	54	210.5	132.25	4.13281	2.04712		UP	727420	728160	-	gltJ
gene-SroC	3154	1656	0.674	-0.56918	0.0984058	41	1722	1668	802	1695	1248.5	30.4512	4.92843		UP	728172	728324	-	SroC
gene-SL1344_0654	533	808	1.18	0.238787	0.784907	111	1384	1390	643	1387	1015	9.14414	3.19285		UP	728320	729246	-	gltI
gene-SL1344_0655	180	110	0.861	-0.215915	0.826953	637	317	330	263	323.5	293.25	0.460361	-1.11916			729583	731121	-	lnt
gene-SL1344_0656	136	168	1.06	0.0840643	0.980476	724	454	457	449	455.5	452.25	0.624655	-0.678869			731141	732019	-	ybeX
gene-SL1344_0657	56	36	0.956	-0.0649175	0.982654	369	347	365	341	356	348.5	0.944444	-0.0824622			732177	732650	-	ybeY
gene-SL1344_0658	74	127	1.147	0.197865	0.846019	515	581	644	446	612.5	529.25	1.02767	0.0393769			732647	733732	-	phoL
gene-SL1344_0659	79	68	0.97	-0.0439433	0.992659	1161	300	301	309	300.5	304.75	0.262489	-1.92967		DOWN	733898	735322	-	miaB
gene-SL1344_0660	62	36	0.91	-0.136062	0.917118	149	211	229	129	220	174.5	1.17114	0.227915			735466	736641	+	ubiF
gene-SL1344_0661	20	11	0.952	-0.0709665	0.9754	41	111	96	55	103.5	79.25	1.93293	0.950787			736708	737283	-	SL1344_0661
gene-SL1344_0662	194	210	1.028	0.0398403	0.992659	174	400	442	296	421	358.5	2.06034	1.04289			738350	740014	-	asnB
gene-SL1344_0663	51	4	0.46	-1.12029	0.111798	285	178	168	107	173	140	0.491228	-1.02554			740304	741056	-	nagD
gene-SL1344_0664	74	61	0.966	-0.0499049	0.992659	304	226	219	178	222.5	200.25	0.658717	-0.602269			741103	742323	-	nagC
gene-SL1344_0665	166	76	0.808	-0.307573	0.585916	370	373	336	224	354.5	289.25	0.781757	-0.355208			742328	743482	-	nagA
gene-SL1344_0666	132	106	0.941	-0.0877334	0.97925	169	247	251	248	249	248.5	1.47041	0.556223			743542	744342	-	nagB
gene-SL1344_0667	296	152	0.781	-0.356606	0.477953	269	618	667	620	642.5	631.25	2.34665	1.23061			744669	746621	+	nagE
gene-SL1344_0668	164	191	1.047	0.0662614	0.992659	1393	553	578	549	565.5	557.25	0.400036	-1.3218			746832	748499	+	glnS
gene-SL1344_0669	164	154	0.983	-0.0247367	0.994643	45	586	562	558	574	566	12.5778	3.65281		UP	748945	750351	+	ybfM
gene-SL1344_0670	12	31	1.086	0.119024	0.916129	17	242	222	206	232	219	12.8824	3.68732		UP	750401	750733	+	ybfN
gene-SL1344_0671	66	29	0.887	-0.172994	0.851151	11	119	113	46	116	81	7.36364	2.88042		UP	750782	752086	-	SL1344_0671
gene-SL1344_0672	18	24	1.031	0.0440443	0.992659	10	17	13	7	15	11	1.1	0.137504			752137	753276	-	SL1344_0672
gene-SL1344_0673	54	25	0.887	-0.172994	0.859274	18	37	48	31	42.5	36.75	2.04167	1.02975			753263	754666	-	SL1344_0673
gene-SL1344_0674	68	36	0.897	-0.15682	0.886203	62	72	52	54	62	58	0.935484	-0.0962153			754764	755690	-	SL1344_0674
gene-SL1344_0675	104	138	1.079	0.109695	0.962905	1590	925	965	1620	945	1282.5	0.806604	-0.310068			755805	756257	-	fur
gene-SL1344_0676	93	54	0.886	-0.174621	0.879696	1546	719	789	712	754	733	0.474127	-1.07666			756539	757069	-	fldA
gene-SL1344_0677	0	8	1.097	0.133564		358	22	26	36	24	30	0.0837989	-3.57693		DOWN	757232	757513	-	ybfE
gene-SL1344_0678	87	62	0.927	-0.109359	0.954953	200	103	107	70	105	87.5	0.4375	-1.19265			757647	758417	-	ybfF
gene-SL1344_0679	46	29	0.936	-0.0954196	0.961886	518	450	409	339	429.5	384.25	0.741795	-0.430907			758602	759144	+	seqA
gene-SL1344_0680	384	306	0.907	-0.140826	0.928742	1239	946	959	788	952.5	870.25	0.702381	-0.509674			759169	760809	+	pgm
gene-SL1344_0681	22	39	1.045	0.0635029	0.979994	7	27	34	41	30.5	35.75	5.10714	2.35252		UP	760924	761409	-	SL1344_0681
gene-SL1344_0682	82	61	0.941	-0.0877334	0.976074	7	68	68	51	68	59.5	8.5	3.08746		UP	761474	762793	-	potE
gene-SL1344_0683	90	94	1.014	0.0200577	0.994643	18	110	133	154	121.5	137.75	7.65278	2.93598		UP	762790	764988	-	speF
gene-SL1344_0684	68	29	0.861	-0.215915	0.773388	41	49	54	47	51.5	49.25	1.20122	0.2645			765750	766427	-	kdpE
gene-SL1344_0685	132	121	0.979	-0.0306192	0.992659	118	126	148	106	137	121.5	1.02966	0.0421695			766424	769108	-	kdpD
gene-SL1344_0686	33	23	0.957	-0.0634092	0.985439	18	15	17	4	16	10	0.555556	-0.847997			769105	769689	-	kdpC
gene-SL1344_0687	77	82	1.016	0.0229004	0.994643	12	19	8	6	13.5	9.75	0.8125	-0.29956			769698	771746	-	kdpB
gene-SL1344_0688	22	22	1.003	0.00432161	0.997558	4	4	4	1	4	2.5	0.625	-0.678072			771767	773446	-	kdpA
gene-SL1344_0688A	0	2	1.04	0.0565835		0	2	1	0	1.5	0.75	#NUM!	#NUM!		UP	773446	773535	-	kdpF
gene-SL1344_0689	17	47	1.166	0.221568	0.744097	49	117	97	142	107	124.5	2.54082	1.34529			773872	774078	+	ybfA
gene-SL1344_0690	62	32	0.9	-0.152003	0.891585	40	133	160	130	146.5	138.25	3.45625	1.78921		UP	774189	775610	+	phrB
gene-SL1344_0691	28	21	0.968	-0.046921	0.992659	122	48	51	58	49.5	53.75	0.440574	-1.18254			775649	777130	-	ybgH
gene-SL1344_0692	3832	6424	1.307	0.386259	0.403784	179	296	341	265	318.5	291.75	1.62989	0.704773			777459	778202	+	ybgI
gene-SL1344_0693	24	27	1.01	0.0143553	0.994643	70	161	156	112	158.5	135.25	1.93214	0.950202			778218	778874	+	ybgJ
gene-SL1344_0694	92	27	0.76	-0.395929	0.415954	86	126	124	77	125	101	1.17442	0.231947			778868	779800	+	ybgK
gene-SL1344_0695	20	46	1.116	0.158337	0.876475	78	112	111	83	111.5	97.25	1.24679	0.318224			779790	780524	+	ybgL
gene-SL1344_0696	0	0	1	0		8	6	4	3	5	4	0.5	-1			780848	780979	+	SL1344_0696
gene-SL1344_0697	6	1	0.956	-0.0649175		60	53	32	44	42.5	43.25	0.720833	-0.472262			781039	781605	+	fimB
gene-SL1344_0698	11	26	1.089	0.123004	0.910688	6	1	1	3	1	2	0.333333	-1.58496		DOWN	782065	782400	+	SL1344_0698
gene-SL1344_0699	6	2	0.976	-0.0350469		6	3	9	7	6	6.5	1.08333	0.115477			782402	783142	+	SL1344_0699
gene-SL1344_0702	4	2	0.984	-0.0232698		6	5	6	3	5.5	4.25	0.708333	-0.4975			784576	785472	+	SL1344_0702
gene-SL1344_0703	9	12	1.019	0.0271541	0.992659	10	10	12	7	11	9	0.9	-0.152003			785485	786618	+	SL1344_0703
gene-SL1344_0704	0	2	1.016	0.0229004		13	15	15	8	15	11.5	0.884615	-0.176878			786747	787517	+	SL1344_0704
gene-SL1344_0705	2	2	0.999	-0.00144342		12	5	5	12	5	8.5	0.708333	-0.4975			787521	788231	+	SL1344_0705
gene-SL1344_0706	2	2	1	0		40	34	22	39	28	33.5	0.8375	-0.255839			788325	790103	+	SL1344_0706
gene-SL1344_0707	2	2	1.003	0.00432161		12	7	6	12	6.5	9.25	0.770833	-0.375509			790296	791129	+	SL1344_0707
gene-SL1344_0708	25	14	0.944	-0.0831412	0.967539	44	41	31	32	36	34	0.772727	-0.371969			791187	793082	+	SL1344_0708
gene-SL1344_0709	0	0	1	0		38	23	32	9	27.5	18.25	0.480263	-1.0581			793150	793287	+	SL1344_0709
gene-SL1344_0710	32	27	0.982	-0.0262051	0.992659	118	75	87	91	81	86	0.728814	-0.456378			793336	794127	+	nei
gene-SL1344_0711	81	44	0.884	-0.177882	0.867267	47	70	69	63	69.5	66.25	1.40957	0.49526			794182	795144	-	abrB
gene-SL1344_0712	1420	1374	0.984	-0.0232698	0.994643	538	2258	2243	1747	2250.5	1998.75	3.71515	1.89342		UP	795365	796648	-	gltA
gene-SL1344_0713	21	20	0.995	-0.00723157	0.997558	7	6	7	6	6.5	6.25	0.892857	-0.163499			796623	796994	+	SL1344_0713
gene-SL1344_0714	400	390	0.991	-0.013043	0.996366	202	1030	1040	576	1035	805.5	3.98762	1.99553		UP	797403	797792	+	sdhC
gene-SL1344_0715	434	524	1.087	0.120352	0.953576	144	814	760	264	787	525.5	3.64931	1.86762		UP	797786	798133	+	sdhD
gene-SL1344_0716	1622	1335	0.9	-0.152003	0.911093	487	2726	2732	1649	2729	2189	4.49487	2.16828		UP	798133	799899	+	sdhA
gene-SL1344_0717	544	437	0.907	-0.140826	0.926933	347	1737	1806	1858	1771.5	1814.75	5.22983	2.38676		UP	799913	800632	+	sdhB
gene-SL1344_0718	4043	3274	0.886	-0.174621	0.882739	956	5161	5326	4809	5243.5	5026.25	5.25758	2.3944		UP	801156	803957	+	sucA
gene-SL1344_0719	1704	1536	0.946	-0.0800879	0.983213	412	3045	2993	3417	3019	3218	7.81068	2.96545		UP	803972	805180	+	sucB
gene-SL1344_0720	708	612	0.931	-0.103147	0.970215	362	2389	2364	2454	2376.5	2415.25	6.67196	2.73811		UP	805322	806488	+	sucC
gene-SL1344_0721	1814	1318	0.834	-0.261881	0.7052	269	2386	2426	3163	2406	2784.5	10.3513	3.37174		UP	806488	807357	+	sucD
gene-RybD	39	43	1.011	0.015783	0.994643	3	94	108	0	101	50.5	16.8333	4.07325		UP	807346	807429	+	RybD
gene-SL1344_0722	1192	1296	1.045	0.0635029	0.992659	844	3635	3760	3750	3697.5	3723.75	4.41203	2.14144		UP	808940	810508	+	cydA
gene-SL1344_0723	646	692	1.031	0.0440443	0.992659	519	1897	2068	1361	1982.5	1671.75	3.2211	1.68755		UP	810524	811663	+	cydB
gene-SL1344_0724	67	53	0.965	-0.0513992	0.992659	133	564	591	832	577.5	704.75	5.29887	2.40569		UP	811678	811791	+	ybgT
gene-SL1344_0725	1042	1092	1.023	0.0328061	0.992659	162	480	468	642	474	558	3.44444	1.78427		UP	811928	812209	+	ybgE
gene-SL1344_0726	11	16	1.028	0.0398403	0.992659	437	169	171	151	170	160.5	0.367277	-1.44506			812438	812842	+	ybgC
gene-SL1344_0727	68	4	0.149	-2.74662	0.0113265	466	166	142	174	154	164	0.351931	-1.50663	DOWN	DOWN	812839	813531	+	tolQ
gene-SL1344_0728	39	13	0.913	-0.131313	0.891585	358	126	116	119	121	120	0.335196	-1.57693		DOWN	813535	813963	+	tolR
gene-SL1344_0729	49	10	0.734	-0.446148	0.370329	764	367	342	312	354.5	333.25	0.436191	-1.19697			814028	815251	+	tolA
gene-SL1344_0730	2314	1304	0.71	-0.494109	0.175981	1974	1546	1562	1261	1554	1407.5	0.713019	-0.487987			815375	816667	+	tolB
gene-SL1344_0731	710	643	0.956	-0.0649175	0.992659	2058	2554	2557	1858	2555.5	2206.75	1.07228	0.10068			816702	817226	+	pal
gene-SL1344_0732	635	372	0.769	-0.378944	0.426786	1544	1269	1213	899	1241	1070	0.693005	-0.529062			817236	818024	+	ybgF
gene-SL1344_0733	9	16	1.045	0.0635029	0.979751	10	33	32	22	32.5	27.25	2.725	1.44626			819489	820532	+	nadA
gene-SL1344_0734	7	20	1.056	0.0786098	0.957554	33	129	130	134	129.5	131.75	3.99242	1.99727		UP	820557	821276	+	pnuC
gene-SL1344_0735	242	439	1.292	0.369606	0.451761	32	161	155	122	158	140	4.375	2.12928		UP	821273	822211	-	ybgR
gene-SL1344_0736	122	50	0.786	-0.347399	0.487023	7	155	165	264	160	212	30.2857	4.92057		UP	822322	822708	-	ybgS
gene-SL1344_0737	69	40	0.912	-0.132894	0.921432	324	495	468	490	481.5	485.75	1.49923	0.58422			823028	824080	+	aroG
gene-SL1344_0738	4	3	0.998	-0.00288828		52	77	64	76	70.5	73.25	1.40865	0.494317			824174	824719	-	SL1344_0738
gene-SL1344_0739	2	2	0.997	-0.00433459		37	78	86	71	82	76.5	2.06757	1.04793			824734	825579	-	SL1344_0739
gene-SL1344_0740	82	57	0.936	-0.0954196	0.968523	101	245	234	211	239.5	225.25	2.2302	1.15717			825709	826599	+	SL1344_0740
gene-SL1344_0741	7	10	1.021	0.0299829		47	47	41	42	44	43	0.914894	-0.128324			826600	827526	-	SL1344_0741
gene-SL1344_0742	2	4	1.018	0.0257376		8	9	9	6	9	7.5	0.9375	-0.0931094			827806	829074	+	SL1344_0742
gene-SL1344_0743	2	2	1.01	0.0143553		5	4	0	0	2	1	0.2	-2.32193		DOWN	829124	829369	+	dcoC
gene-SL1344_0744	55	65	1.029	0.041243	0.992659	2	2	5	0	3.5	1.75	0.875	-0.192645			829385	831160	+	dcoA
gene-SL1344_0745	36	24	0.949	-0.07552	0.978028	4	6	5	4	5.5	4.75	1.1875	0.247928			831173	832474	+	dcoB
gene-SL1344_0746	7	30	1.164	0.219091	0.736599	23	26	31	27	28.5	27.75	1.20652	0.270854			832593	833291	+	SL1344_0746
gene-SL1344_0747	18	26	1.041	0.0579701	0.992659	15	8	13	6	10.5	8.25	0.55	-0.862496			833671	834750	+	SL1344_0747
gene-SL1344_0748	16	2	0.874	-0.194295		14	38	32	22	35	28.5	2.03571	1.02554			834750	835526	+	SL1344_0748
gene-SL1344_0749	281	246	0.954	-0.0679388	0.992659	2790	1565	1653	1639	1609	1624	0.582079	-0.780713			835617	836369	-	gpmA
gene-SL1344_0750	176	260	1.144	0.194087	0.869905	228	268	286	252	277	264.5	1.16009	0.214234			836593	837633	-	galM
gene-SL1344_0751	102	156	1.134	0.181421	0.882739	178	184	186	206	185	195.5	1.09831	0.135291			837627	838775	-	galK
gene-SL1344_0752	97	88	0.979	-0.0306192	0.992659	68	105	90	78	97.5	87.75	1.29044	0.367864			838778	839824	-	galT
gene-SL1344_0753	136	130	0.987	-0.018878	0.994643	135	228	255	145	241.5	193.25	1.43148	0.517509			839835	840851	-	galE
gene-SL1344_0754	0	0	0.998	-0.00288828		19	19	25	14	22	18	0.947368	-0.0780025			841074	841982	-	SL1344_0754
gene-SL1344_0755	122	170	1.105	0.144046	0.92441	308	241	252	197	246.5	221.75	0.719968	-0.473996			842153	843628	-	modF
gene-SL1344_0756	46	76	1.106	0.145351	0.910564	177	109	112	112	110.5	111.25	0.628531	-0.669944			843696	844484	-	modE
gene-SL1344_0757	228	316	1.13	0.176323	0.891585	431	170	222	405	196	300.5	0.697216	-0.520323			844613	844762	+	ybhT
gene-SL1344_0758	104	244	1.38	0.464668	0.286108	445	1230	1158	1837	1194	1515.5	3.40562	1.76792		UP	844929	845702	+	modA
gene-SL1344_0759	62	111	1.153	0.205393	0.836995	228	805	827	545	816	680.5	2.98465	1.57756		UP	845702	846391	+	modB
gene-SL1344_0760	78	198	1.326	0.407081	0.391793	390	672	714	626	693	659.5	1.69103	0.757899			846394	847452	+	modC
gene-SL1344_0761	122	80	0.904	-0.145605	0.917898	75	120	126	97	123	110	1.46667	0.552541			847453	848271	-	ybhA
gene-SL1344_0762	64	57	0.978	-0.0320936	0.992659	96	173	187	125	180	152.5	1.58854	0.667703			848435	849430	+	ybhE
gene-SL1344_0763	204	144	0.898	-0.155213	0.913075	819	274	304	279	289	284	0.346764	-1.52797		DOWN	849574	850857	-	ybhC
gene-SL1344_0764	89	116	1.069	0.0962619	0.971627	125	984	926	411	955	683	5.464	2.44996		UP	851095	852318	+	hutI
gene-SL1344_0765	144	154	1.021	0.0299829	0.993439	45	347	360	221	353.5	287.25	6.38333	2.67431		UP	852315	853256	+	hutG
gene-SL1344_0766	21	120	2.153	1.10635	0.0735313	36	288	274	162	281	221.5	6.15278	2.62124		UP	853349	854026	+	hutC
gene-SL1344_0767	229	132	0.824	-0.279284	0.683225	53	663	643	285	653	469	8.84906	3.14552		UP	854223	855908	+	hutU
gene-SL1344_0768	369	246	0.848	-0.237864	0.784907	43	849	859	502	854	678	15.7674	3.97888		UP	855910	857430	+	hutH
gene-SL1344_0769	28	38	1.038	0.0538064	0.992659	47	189	174	157	181.5	169.25	3.60106	1.84842		UP	857515	857991	-	ybhB
gene-SL1344_0770	67	47	0.937	-0.093879	0.968523	15	8	12	11	10	10.5	0.7	-0.514573			858049	859338	-	bioA
gene-SL1344_0771	14	12	0.99	-0.0144996	0.994643	7	6	6	8	6	7	1	0			859425	860465	+	bioB
gene-SL1344_0772	24	38	1.069	0.0962619	0.954784	11	11	10	5	10.5	7.75	0.704545	-0.505235			860462	861619	+	bioF
gene-SL1344_0773	11	10	0.989	-0.0159576	0.994643	14	4	2	3	3	3	0.214286	-2.22239		DOWN	861603	862358	+	bioC
gene-SL1344_0774	20	27	1.035	0.0496308	0.992659	8	4	3	2	3.5	2.75	0.34375	-1.54057		DOWN	862351	863037	+	bioDa
gene-SL1344_0775	104	121	1.039	0.0551957	0.992659	553	313	314	360	313.5	336.75	0.608951	-0.715602			863688	865709	+	uvrB
gene-SL1344_0776	39	385	8.746	3.12862	1.48041e-07	193	1415	1509	1399	1462	1430.5	7.41192	2.88985	UP	UP	866199	868496	+	slrP
gene-SL1344_0777	34	52	1.071	0.0989585	0.961886	106	127	115	124	121	122.5	1.15566	0.208717			868588	869496	-	ybhK
gene-SL1344_0778	552	608	1.047	0.0662614	0.992659	248	287	298	279	292.5	285.75	1.15222	0.204413			869893	870882	+	moaA
gene-SL1344_0779	15	11	0.981	-0.027675	0.992659	106	141	167	186	154	170	1.60377	0.68147			870904	871416	+	moaB
gene-SL1344_0780	52	42	0.967	-0.0484122	0.992659	99	200	198	141	199	170	1.71717	0.780034			871419	871904	+	moaC
gene-SL1344_0781	12	10	0.993	-0.0101344	0.995728	45	105	88	69	96.5	82.75	1.83889	0.878834			871891	872142	+	moaD
gene-SL1344_0782	33	34	1.002	0.00288251	0.997558	141	271	257	220	264	242	1.71631	0.779312			872144	872596	+	moaE
gene-SL1344_0783	232	206	0.961	-0.0573917	0.992659	487	707	666	567	686.5	626.75	1.28696	0.363968			872644	873348	+	ybhL
gene-SL1344_0784	2	9	1.065	0.0908534		6	6	4	1	5	3	0.5	-1			873495	874202	+	ybhM
gene-SL1344_0785	9	14	1.028	0.0398403	0.992659	7	8	12	8	10	9	1.28571	0.36257			874226	874834	+	SL1344_0785
gene-SL1344_0786	0	11	1.216	0.282143		4	8	9	2	8.5	5.25	1.3125	0.392317			874842	875402	+	SL1344_0786
gene-SL1344_0787	22	10	0.928	-0.107803	0.92467	12	57	52	40	54.5	47.25	3.9375	1.97728		UP	875405	876367	-	ybhN
gene-SL1344_0788	52	47	0.982	-0.0262051	0.993439	5	72	61	51	66.5	58.75	11.75	3.55459		UP	876367	877608	-	ybhO
gene-SL1344_0789	4218	4002	0.974	-0.0380063	0.992659	8	49	61	39	55	47	5.875	2.55459		UP	877605	878363	-	ybhP
gene-SL1344_0790	337	178	0.819	-0.288065	0.655444	290	836	920	466	878	672	2.31724	1.21241			878496	878906	+	ybhQ
gene-SL1344_0791	52	28	0.908	-0.139236	0.906367	77	131	106	90	118.5	104.25	1.3539	0.437117			878868	879974	-	ybhR
gene-SL1344_0792	86	80	0.983	-0.0247367	0.993457	88	138	167	161	152.5	156.75	1.78125	0.83289			880090	881220	-	ybhS
gene-SL1344_0793	90	126	1.089	0.123004	0.941042	113	185	176	192	180.5	186.25	1.64823	0.720918			881213	882949	-	ybhF
gene-SL1344_0794	100	36	0.77	-0.37707	0.437014	61	93	113	67	103	85	1.39344	0.478654			882942	883937	-	SL1344_0794
gene-SL1344_0795	44	38	0.979	-0.0306192	0.992659	88	107	116	94	111.5	102.75	1.16761	0.223563			883937	884611	-	ybiH
gene-SL1344_0796	57	56	0.998	-0.00288828	0.997558	278	18	26	28	22	25	0.0899281	-3.47508		DOWN	884841	886205	+	rhlE
gene-SL1344_0797	120	85	0.912	-0.132894	0.928742	344	154	162	147	158	152.5	0.443314	-1.1736			886512	888557	+	dinG
gene-SL1344_0798	37	54	1.058	0.0813396	0.976074	139	145	102	99	123.5	111.25	0.80036	-0.32128			888587	889561	+	ybiB
gene-SL1344_0799	11	12	1.011	0.015783	0.994643	51	13	19	13	16	14.5	0.284314	-1.81444		DOWN	889717	889977	-	ybiJ
gene-SL1344_0800	31	4	0.82	-0.286304	0.579089	23	100	96	83	98	90.5	3.93478	1.97628		UP	890262	890528	-	ybiI
gene-SL1344_0801	15	22	1.033	0.0468403	0.992659	168	45	38	40	41.5	40.75	0.24256	-2.04359		DOWN	890733	891665	+	ybiN
gene-SL1344_0802	114	101	0.972	-0.0409718	0.992659	140	117	114	103	115.5	109.25	0.780357	-0.357794			891662	893884	-	ybiO
gene-SL1344_0803	103	155	1.105	0.144046	0.921432	633	299	291	174	295	234.5	0.370458	-1.43262			894003	894725	-	glnQ
gene-SL1344_0804	56	68	1.022	0.0313952	0.992659	449	233	209	86	221	153.5	0.341871	-1.54848		DOWN	894722	895381	-	glnP
gene-SL1344_0805	152	202	1.071	0.0989585	0.969086	1349	1020	1006	659	1013	836	0.619718	-0.690316			895525	896271	-	glnH
gene-SL1344_0806	1333	1856	1.205	0.269033	0.683225	185	7264	7604	6901	7434	7167.5	38.7432	5.27587		UP	896748	897251	-	dps
gene-SL1344_0807	34	7	0.812	-0.300448	0.566267	127	67	66	55	66.5	60.75	0.478346	-1.06387			897554	898441	-	ybiF
gene-SL1344_0808	729	805	1.047	0.0662614	0.992659	3582	1495	1560	1336	1527.5	1431.75	0.399707	-1.32299			898795	899310	+	ompX
gene-SL1344_0809	58	60	1.003	0.00432161	0.997558	396	118	162	146	140	143	0.361111	-1.46949			899373	900953	-	ybiP
gene-RybA	38	78	1.123	0.167358	0.874682	321	577	610	405	593.5	499.25	1.5553	0.637189			901301	901397	-	RybA
gene-SL1344_0810	18	10	0.951	-0.0724828	0.974479	296	150	138	136	144	140	0.472973	-1.08017			901532	902005	+	SL1344_0810
gene-SL1344_0811	34	32	0.989	-0.0159576	0.994643	185	120	107	100	113.5	106.75	0.577027	-0.793289			902002	903114	+	ybiR
gene-SL1344_0812	32	26	0.978	-0.0320936	0.992659	572	214	221	269	217.5	243.25	0.425262	-1.23358			903158	904078	-	ybiS
gene-SL1344_0813	56	14	0.795	-0.330973	0.5099	870	235	239	285	237	261	0.3	-1.73697		DOWN	904297	905889	+	ybiT
gene-SL1344_0814	2	2	0.999	-0.00144342		25	19	26	7	22.5	14.75	0.59	-0.761213			906498	907241	+	SL1344_0814
gene-SL1344_0815	0	2	1.027	0.0384362		2	5	3	15	4	9.5	4.75	2.24793		UP	907270	907800	-	ybiV(2)
gene-SL1344_0817	60	78	1.059	0.0827026	0.97925	11	31	24	13	27.5	20.25	1.84091	0.880418			908194	909459	-	ybiU
gene-SL1344_0818	105	138	1.081	0.112367	0.961886	476	103	112	102	107.5	104.75	0.220063	-2.18401		DOWN	909721	910530	+	ybiV(1)
gene-SL1344_0819	53	68	1.051	0.0717627	0.985439	8	16	15	11	15.5	13.25	1.65625	0.72792			910608	913040	-	pflF
gene-SL1344_0820	29	28	0.993	-0.0101344	0.996366	0	3	8	3	5.5	4.25	#NUM!	#NUM!		UP	913046	913945	-	pflE
gene-SL1344_0821	24	17	0.971	-0.0424568	0.992659	148	47	47	59	47	53	0.358108	-1.48153			914223	914972	-	moeB
gene-SL1344_0822	31	35	1.014	0.0200577	0.994643	210	90	112	85	101	93	0.442857	-1.17509			914972	916213	-	moeA
gene-SL1344_0823	53	34	0.942	-0.086201	0.968523	184	404	407	375	405.5	390.25	2.12092	1.08469			916410	917351	+	ybiK
gene-SL1344_0824	147	142	0.992	-0.011588	0.997558	263	496	472	354	484	419	1.59316	0.671887			917362	919233	+	yliA
gene-SL1344_0825	86	35	0.853	-0.229382	0.741512	166	329	294	213	311.5	262.25	1.57982	0.65976			919266	920804	+	yliB
gene-SL1344_0826	144	58	0.787	-0.345564	0.487808	81	101	111	117	106	111.5	1.37654	0.46105			920865	921785	+	yliC
gene-SL1344_0827	59	46	0.959	-0.0603973	0.992659	83	155	144	230	149.5	189.75	2.28614	1.19292			921788	922699	+	yliD
gene-SL1344_0828	144	216	1.15	0.201634	0.858328	649	111	108	101	109.5	105.25	0.162173	-2.6244		DOWN	922790	924115	-	rimO
gene-SL1344_0829	32	48	1.07	0.0976108	0.961886	21	266	267	295	266.5	280.75	13.369	3.74082		UP	924346	924729	+	bssR
gene-SL1344_0830	0	0	0.998	-0.00288828		4	6	9	6	7.5	6.75	1.6875	0.754888			925442	925957	+	SL1344_0830	SPI-14
gene-SL1344_0831	2	2	1.008	0.0114956		9	23	21	16	22	19	2.11111	1.078			925875	926729	+	SL1344_0831	SPI-14
gene-SL1344_0832	2	4	1.019	0.0271541		19	18	18	11	18	14.5	0.763158	-0.389947			926740	927687	+	SL1344_0832	SPI-14
gene-SL1344_0833	0	8	1.099	0.136191		79	106	123	106	114.5	110.25	1.39557	0.480854			927981	929144	+	SL1344_0833	SPI-14
gene-SL1344_0834	14	15	1.012	0.0172093	0.994643	68	43	49	25	46	35.5	0.522059	-0.937716			929593	931278	+	SL1344_0834	SPI-14
gene-SL1344_0835	3	16	1.129	0.175045		65	73	62	66	67.5	66.75	1.02692	0.0383281			931284	932174	-	SL1344_0835	SPI-14
gene-STnc1710	14	54	1.277	0.352759	0.476117	68	280	302	215	291	253	3.72059	1.89553		UP	932197	932336	+		SPI-14
gene-SL1344_0836	18	41	1.081	0.112367	0.92441	29	57	70	58	63.5	60.75	2.09483	1.06683			932439	932864	-	SL1344_0836
gene-SL1344_0837	1	2	1.021	0.0299829		16	16	28	27	22	24.5	1.53125	0.61471			933211	933891	+	yliI
gene-SL1344_0838	22	76	1.315	0.395063	0.417052	103	189	216	166	202.5	184.25	1.78883	0.83902			933888	934514	-	yliJ
gene-SL1344_0839	337	144	0.71	-0.494109	0.241048	172	425	449	400	437	418.5	2.43314	1.28282			934758	935960	+	dacC
gene-SL1344_0840	115	97	0.955	-0.0664274	0.992659	379	164	180	127	172	149.5	0.394459	-1.34205			936005	936763	-	deoR
gene-SL1344_0841	298	240	0.931	-0.103147	0.970215	148	124	137	95	130.5	112.75	0.761824	-0.39247			936835	937443	-	ybjG
gene-SL1344_0842	26	10	0.915	-0.128156	0.904233	224	99	84	83	91.5	87.25	0.389509	-1.36027			937756	938988	+	mdfA
gene-SL1344_0843	5	8	1.024	0.0342157		131	91	99	44	95	69.5	0.530534	-0.914482			939042	939857	-	SL1344_0843
gene-SL1344_0844	34	38	1.011	0.015783	0.994643	144	44	40	23	42	32.5	0.225694	-2.14756		DOWN	939854	941065	-	SL1344_0844
gene-SL1344_0845	40	41	1.003	0.00432161	0.997558	37	30	19	19	24.5	21.75	0.587838	-0.76651			941233	941853	+	SL1344_0845
gene-RybB	14	2	0.913	-0.131313		219	186	225	56	205.5	130.75	0.597032	-0.74412			941815	941893	-	RybB
gene-SL1344_0846	204	148	0.909	-0.137648	0.926724	661	221	211	274	216	245	0.370651	-1.43187			941970	943655	-	SL1344_0846
gene-SL1344_0847	24	14	0.943	-0.0846703	0.962905	27	28	14	23	21	22	0.814815	-0.295456			943926	944303	+	ybjM
gene-SL1344_0848	74	74	1	0	0.999603	1126	1096	1143	1110	1119.5	1114.75	0.990009	-0.0144866			944335	944598	-	grxA
gene-SL1344_0849	4	39	1.602	0.679874	0.220426	65	48	57	29	52.5	40.75	0.626923	-0.67364			944768	945058	+	ybjC
gene-SL1344_0852	46	22	0.898	-0.155213	0.882739	438	361	395	105	378	241.5	0.55137	-0.858908			945821	946723	+	rimK
gene-SL1344_0853	49	50	1.002	0.00288251	0.997558	153	93	72	60	82.5	71.25	0.465686	-1.10257			946820	947296	+	ybjN
gene-SL1344_0854	66	36	0.89	-0.168123	0.879696	138	47	46	24	46.5	35.25	0.255435	-1.96897		DOWN	947645	948757	+	potF
gene-SL1344_0855	38	2	0.415	-1.26882	0.0913916	82	48	36	35	42	38.5	0.469512	-1.09077			948845	949978	+	potG
gene-SL1344_0856	42	39	0.99	-0.0144996	0.994643	73	26	19	20	22.5	21.25	0.291096	-1.78043		DOWN	949988	950941	+	potH
gene-SL1344_0857	50	14	0.849	-0.236164	0.707644	52	49	42	36	45.5	40.75	0.783654	-0.351712			950938	951783	+	potI
gene-SL1344_0858	48	14	0.878	-0.187707	0.802914	88	67	85	126	76	101	1.14773	0.19878			951857	952330	+	ybjO
gene-SL1344_0859	614	1004	1.294	0.371838	0.433913	365	45	52	57	48.5	52.75	0.144521	-2.79065		DOWN	952373	953503	+	rumB
gene-SL1344_0860	10	14	1.022	0.0313952	0.992659	23	13	8	10	10.5	10.25	0.445652	-1.16601			953786	955129	+	SL1344_0860
gene-SL1344_0861	0	0	0.981	-0.027675		7	5	12	7	8.5	7.75	1.10714	0.146841			955159	955479	+	SL1344_0861
gene-SL1344_0862	24	10	0.919	-0.121863	0.911093	45	67	75	49	71	60	1.33333	0.415037			955489	956976	+	SL1344_0862
gene-SL1344_0863	46	30	0.943	-0.0846703	0.971349	66	38	33	23	35.5	29.25	0.443182	-1.17403			957195	957926	-	artJ
gene-SL1344_0864	198	318	1.183	0.24245	0.76762	417	219	238	179	228.5	203.75	0.488609	-1.03325			958163	958831	-	artM
gene-SL1344_0865	48	73	1.053	0.0745054	0.97925	352	135	133	130	134	132	0.375	-1.41504			958831	959547	-	artQ
gene-SL1344_0866	80	66	0.958	-0.0619024	0.992659	448	254	237	182	245.5	213.75	0.477121	-1.06757			959554	960285	-	artI
gene-SL1344_0867	18	85	1.341	0.423309	0.392894	1157	355	387	430	371	400.5	0.346154	-1.53051		DOWN	960303	961031	-	artP
gene-SL1344_0868	68	92	1.067	0.0935602	0.971627	69	186	155	248	170.5	209.25	3.03261	1.60056		UP	961261	961776	-	ybjP
gene-SL1344_0869	6	6	0.999	-0.00144342		75	128	142	174	135	154.5	2.06	1.04264			961904	962227	+	SL1344_0869
gene-SL1344_0870	104	56	0.881	-0.182786	0.859274	102	197	209	202	203	202.5	1.98529	0.989353			962224	963054	+	ybjR
gene-SL1344_0871	32	47	1.057	0.0799754	0.9754	202	102	109	118	105.5	111.75	0.553218	-0.85408			963051	964064	-	SL1344_0871
gene-SL1344_0872	80	62	0.947	-0.0785637	0.982654	52	152	142	114	147	130.5	2.50962	1.32747			964160	965593	-	ybjT
gene-SL1344_0873	353	161	0.721	-0.471929	0.265059	110	512	505	279	508.5	393.75	3.57955	1.83978		UP	965604	966605	-	ltaA
gene-SL1344_0874	124	110	0.966	-0.0499049	0.992659	18	192	174	124	183	153.5	8.52778	3.09217		UP	966644	968362	-	poxB
gene-SL1344_0875	10	24	1.073	0.10165	0.933729	88	120	106	51	113	82	0.931818	-0.10188			968520	969491	-	hcr
gene-SL1344_0876	47	40	0.979	-0.0306192	0.992659	84	48	53	48	50.5	49.25	0.58631	-0.770266			969500	971152	-	hcp
gene-SL1344_0877	106	36	0.813	-0.298673	0.582114	99	117	124	98	120.5	109.25	1.10354	0.142133			971296	972087	-	ybjE
gene-SL1344_0878	82	145	1.173	0.230203	0.78486	108	327	329	315	328	321.5	2.97685	1.57379		UP	972397	974055	+	ybjD
gene-SL1344_0879	192	267	1.129	0.175045	0.891585	3471	945	976	888	960.5	924.25	0.266278	-1.909		DOWN	974052	975020	-	ybjX
gene-SL1344_0880	50	34	0.946	-0.0800879	0.976074	266	321	320	273	320.5	296.75	1.1156	0.157822			975148	976266	+	ybjY
gene-SL1344_0881	138	129	0.983	-0.0247367	0.994643	392	559	562	603	560.5	581.75	1.48406	0.569546			976263	978209	+	ybjZ
gene-SL1344_0882	385	738	1.395	0.480265	0.232831	57	2998	3067	3463	3032.5	3247.75	56.9781	5.83233		UP	978339	978560	-	cspD
gene-SL1344_0883	86	104	1.038	0.0538064	0.992659	297	543	520	482	531.5	506.75	1.70623	0.770811			978884	979204	+	clpS
gene-SL1344_0884	639	778	1.099	0.136191	0.931754	1086	1806	1821	1609	1813.5	1711.25	1.57574	0.656026			979235	981511	+	clpA
gene-STnc490	15	9	0.965	-0.0513992	0.992659	182	2031	2117	1581	2074	1827.5	10.0412	3.32786		UP	981622	981711	-	STnc490
gene-SL1344_0885	4	4	1.002	0.00288251		152	112	93	385	102.5	243.75	1.60362	0.681331			981703	982161	+	tnp
gene-SL1344_0886	16	12	0.982	-0.0262051	0.992659	19	23	26	21	24.5	22.75	1.19737	0.259867			982624	983307	-	SL1344_0886
gene-SL1344_0887	1	5	1.052	0.0731347		57	18	17	11	17.5	14.25	0.25	-2		DOWN	983478	983879	-	SL1344_0887
gene-SL1344_0888	12	3	0.935	-0.0969617		16	57	46	41	51.5	46.25	2.89062	1.53138		UP	984216	984893	-	SL1344_0888
gene-SL1344_0889	6	8	1.013	0.0186342		7	27	30	19	28.5	23.75	3.39286	1.7625		UP	984913	985773	-	SL1344_0889
gene-SL1344_0890	32	44	1.05	0.0703893	0.982849	35	43	43	24	43	33.5	0.957143	-0.0631938			985882	986793	+	SL1344_0890
gene-SL1344_0891	79	35	0.844	-0.244685	0.722877	1322	191	202	325	196.5	260.75	0.197239	-2.34198		DOWN	986884	987102	-	infA
gene-SL1344_0892	24	4	0.871	-0.199255	0.741512	1342	230	213	216	221.5	218.75	0.163003	-2.61703		DOWN	987030	987359	-	SL1344_0892
gene-SL1344_0893	83	48	0.891	-0.166503	0.882739	173	99	127	71	113	92	0.531792	-0.911066			987414	988118	-	aat
gene-SL1344_0894	193	384	1.352	0.435095	0.328972	502	402	380	278	391	334.5	0.666335	-0.585681			988163	989884	-	cydC
gene-SL1344_0895	186	130	0.904	-0.145605	0.923016	622	361	394	402	377.5	389.75	0.626608	-0.674366			989885	991651	-	cydD
gene-SL1344_0896	278	276	0.999	-0.00144342	0.998223	1166	628	619	480	623.5	551.75	0.473199	-1.07948			991765	992733	-	trxB
gene-SL1344_0897	60	96	1.016	0.0229004	0.992659	893	1291	1257	1490	1274	1382	1.54759	0.630026			993279	993773	+	lrp
gene-SL1344_0898	644	667	1.015	0.0214797	0.994643	2434	2082	2156	2005	2119	2062	0.847165	-0.239285			993908	997993	+	ftsK
gene-SL1344_0899	211	99	0.767	-0.382702	0.426786	340	361	392	316	376.5	346.25	1.01838	0.0262793			998133	998747	+	lolA
gene-SL1344_0900	231	162	0.889	-0.169745	0.891585	437	476	477	439	476.5	457.75	1.04748	0.0669266			998757	1000100	+	ycaJ
gene-SL1344_0901	374	247	0.856	-0.224317	0.819496	801	548	512	551	530	540.5	0.674782	-0.567508			1000359	1001651	+	serS
gene-SL1344_0902	72	85	1.037	0.0524159	0.992659	30	658	650	643	654	648.5	21.6167	4.43407		UP	1001888	1004332	+	dmsA
gene-SL1344_0903	4	26	1.166	0.221568	0.722877	3	89	71	65	80	72.5	24.1667	4.59495		UP	1004343	1004960	+	dmsB
gene-SL1344_0904	14	25	1.052	0.0731347	0.9754	12	171	152	132	161.5	146.75	12.2292	3.61225		UP	1004962	1005825	+	dmsC
gene-SL1344_0905	23	42	1.085	0.117695	0.92467	146	62	57	69	59.5	64.25	0.440068	-1.1842			1006175	1007323	+	ycaD
gene-SL1344_0906	42	28	0.945	-0.0816138	0.97305	83	108	117	89	112.5	100.75	1.21386	0.279597			1007541	1008962	+	ycaM
gene-SL1344_0907	52	55	1.01	0.0143553	0.994643	560	435	436	496	435.5	465.75	0.831696	-0.265871			1009255	1010079	-	pflA
gene-SL1344_0908	232	78	0.61	-0.713119	0.0960961	145	174	162	127	168	147.5	1.01724	0.0246621			1010171	1010497	-	SL1344_0908
gene-SL1344_0909	2	1	0.987	-0.018878		95	572	647	1029	609.5	819.25	8.62368	3.1083		UP	1010628	1011587	+	sopD2
gene-SL1344_0910	1460	1238	0.925	-0.112475	0.962905	1581	2615	2684	2853	2649.5	2751.25	1.7402	0.79925			1011663	1013945	-	pflB
gene-SL1344_0911	451	282	0.817	-0.291592	0.659321	531	692	742	872	717	794.5	1.49623	0.581335			1014005	1014862	-	focA
gene-SL1344_0912	10	11	1.002	0.00288251	0.997558	661	123	133	153	128	140.5	0.212557	-2.23408		DOWN	1015267	1017027	-	ycaO
gene-SL1344_0913	14	8	0.959	-0.0603973	0.982654	13	83	90	99	86.5	92.75	7.13462	2.83484		UP	1017164	1017856	+	ycaP
gene-SL1344_0914	120	160	1.093	0.128293	0.941042	256	398	438	496	418	457	1.78516	0.83605			1018042	1019130	+	serC
gene-SL1344_0915	126	64	0.846	-0.24127	0.744097	262	263	246	209	254.5	231.75	0.884542	-0.176997			1019201	1020484	+	aroA
gene-SL1344_0916	29	24	0.985	-0.0218044	0.993439	99	66	65	84	65.5	74.75	0.755051	-0.405355			1020627	1021388	+	ycaL
gene-SL1344_0917	112	30	0.658	-0.603841	0.203684	1966	403	367	411	385	398	0.202442	-2.30442		DOWN	1021561	1022244	+	cmk
gene-SL1344_0918	2376	1313	0.702	-0.510457	0.161562	24175	4667	4720	5059	4693.5	4876.25	0.201706	-2.30967		DOWN	1022358	1024031	+	rpsA
gene-SL1344_0919	57	116	1.153	0.205393	0.813104	1072	1143	1127	1064	1135	1099.5	1.02565	0.0365427			1024187	1024471	+	himD
gene-SL1344_0920	156	116	0.916	-0.12658	0.941042	54	32	31	18	31.5	24.75	0.458333	-1.12553			1024701	1026965	+	rec2
gene-SL1344_0921	64	60	0.989	-0.0159576	0.994643	1378	354	375	328	364.5	346.25	0.25127	-1.99269		DOWN	1027002	1028750	+	msbA
gene-SL1344_0922	26	31	1.017	0.0243197	0.992659	630	201	209	198	205	201.5	0.319841	-1.64457		DOWN	1028747	1029724	+	lpxK
gene-SL1344_0923	4	8	1.045	0.0635029		88	53	34	32	43.5	37.75	0.428977	-1.22103			1029768	1031000	+	ycaQ
gene-SL1344_0924	21	1	0.695	-0.524915	0.283351	109	51	49	55	50	52.5	0.481651	-1.05394			1031052	1031234	+	ycaR
gene-SL1344_0925	52	15	0.829	-0.270556	0.644239	233	191	178	204	184.5	194.25	0.833691	-0.262415			1031231	1031977	+	kdsB
gene-SL1344_0926	37	71	1.116	0.158337	0.882739	74	108	136	176	122	149	2.01351	1.00972			1032188	1033081	+	SL1344_0926
gene-SL1344_0927	16	14	0.993	-0.0101344	0.996366	27	39	32	22	35.5	28.75	1.06481	0.0906025			1033061	1033837	-	ycbC
gene-SL1344_0928	52	56	1.016	0.0229004	0.994643	389	125	138	152	131.5	141.75	0.364396	-1.45642			1033973	1034776	+	smtA
gene-SL1344_0929	126	116	0.981	-0.027675	0.993439	638	329	391	349	360	354.5	0.555643	-0.847771			1034769	1036091	+	mukF
gene-SL1344_0930	122	122	0.999	-0.00144342	0.998223	373	251	288	249	269.5	259.25	0.69504	-0.524832			1036072	1036776	+	mukE
gene-SL1344_0931	581	823	1.176	0.233888	0.793399	2533	1777	1765	1592	1771	1681.5	0.663837	-0.591098			1036776	1041242	+	mukB
gene-SL1344_0932	434	442	1.007	0.0100637	0.997558	355	778	729	707	753.5	730.25	2.05704	1.04057			1041587	1043428	+	ycbB
gene-SL1344_0933	216	164	0.922	-0.117161	0.953576	288	500	503	329	501.5	415.25	1.44184	0.527911			1043688	1044236	+	ycbK
gene-SL1344_0934	111	63	0.9	-0.152003	0.891585	283	389	404	317	396.5	356.75	1.2606	0.334111			1044264	1044911	+	ycbL
gene-SL1344_0935	254	181	0.881	-0.182786	0.882739	782	683	736	509	709.5	609.25	0.779092	-0.360134			1044973	1046163	-	aspC
gene-SL1344_0936	566	878	1.26	0.333424	0.51612	527	3752	3919	2430	3835.5	3132.75	5.9445	2.57155		UP	1046348	1047439	-	ompF
gene-SL1344_0937	755	920	1.104	0.14274	0.92467	1776	1014	1045	1596	1029.5	1312.75	0.739161	-0.436039			1048046	1049446	-	asnCa
gene-SL1344_0938	6	24	1.114	0.155749	0.856027	42	82	81	72	81.5	76.75	1.82738	0.869777			1049647	1050108	-	SL1344_0938
gene-SL1344_0939	17	5	0.917	-0.125006	0.902298	7	23	31	26	27	26.5	3.78571	1.92057		UP	1050425	1051639	+	dpaL
gene-SL1344_0940	134	120	0.974	-0.0380063	0.992659	6	20	16	19	18	18.5	3.08333	1.62449		UP	1051884	1053320	+	SL1344_0940
gene-SL1344_0941	63	44	0.944	-0.0831412	0.9754	502	173	161	192	167	179.5	0.35757	-1.4837			1053398	1054600	-	pncB
gene-SL1344_0942	250	196	0.916	-0.12658	0.94366	453	696	673	583	684.5	633.75	1.39901	0.484403			1054795	1056087	-	SL1344_0942
gene-SL1344_0943	0	1	1.007	0.0100637		3	9	5	4	7	5.5	1.83333	0.874469			1056132	1056380	-	SL1344_0943
gene-SL1344_0944	0	2	1.021	0.0299829		3	7	6	2	6.5	4.25	1.41667	0.5025			1056421	1056660	-	SL1344_0944
gene-SL1344_0945	22	20	0.989	-0.0159576	0.994643	8	31	21	23	26	24.5	3.0625	1.61471		UP	1056703	1057812	-	SL1344_0945
gene-SL1344_0946	46	53	1.025	0.0356239	0.992659	11	32	45	19	38.5	28.75	2.61364	1.38606			1057823	1060708	-	recEa
gene-IsrB-2	0	0	0.981	-0.027675		0	2	0	0	1	0.5	#NUM!	#NUM!		UP	1060740	1060833	-	IsrB-2
gene-IsrB-1	8	2	0.951	-0.0724828		178	776	809	189	792.5	490.75	2.75702	1.46311			1060741	1060835	+	IsrB-1
gene-SL1344_0947	10	1	0.926	-0.110916		2	40	29	41	34.5	37.75	18.875	4.2384		UP	1060835	1061134	-	SL1344_0947
gene-SL1344_0948	1	0	0.972	-0.0409718		2	15	22	7	18.5	12.75	6.375	2.67243		UP	1061156	1061314	-	SL1344_0948
gene-SL1344_0949	0	2	1.027	0.0384362		5	14	9	4	11.5	7.75	1.55	0.632268			1061307	1061567	-	SL1344_0949
gene-SL1344_0950	50	98	1.163	0.217851	0.788788	385	175	179	423	177	300	0.779221	-0.359896			1061617	1061958	-	SL1344_0950
gene-SL1344_0951	1	2	1.004	0.00575927		1	13	11	10	12	11	11	3.45943		UP	1062352	1062726	+	C1
gene-STnc1080	13	13	1.001	0.00144197	0.998078	396	769	809	3	789	396	1	0			1062745	1062806	-	STnc1080
gene-SL1344_0952	71	100	1.084	0.116365	0.949379	14	24	25	37	24.5	30.75	2.19643	1.13516			1062811	1063794	+	SL1344_0952
gene-SL1344_0953	8	3	0.953	-0.0694519		3	5	10	2	7.5	4.75	1.58333	0.662965			1063797	1064546	+	SL1344_0953
gene-SL1344_0954	3	13	1.093	0.128293		0	2	6	1	4	2.5	#NUM!	#NUM!		UP	1064557	1064904	+	SL1344_0954
gene-SL1344_0955	6	18	1.077	0.107018	0.92441	19	45	77	53	61	57	3	1.58496		UP	1064901	1065212	+	SL1344_0955
gene-SL1344_0956	20	0	0.71	-0.494109		502	817	885	1178	851	1014.5	2.02092	1.01501			1065290	1065580	+	SL1344_0956
gene-SL1344_0957	13	10	0.989	-0.0159576	0.994643	180	191	217	211	204	207.5	1.15278	0.205114			1065872	1066105	+	SL1344_0957
gene-SL1344_0958	26	0	0.702	-0.510457	0.244481	46	60	68	60	64	62	1.34783	0.430634			1066521	1067123	+	SL1344_0958
gene-SL1344_0959	50	32	0.933	-0.100051	0.953576	1	2	0	2	1	1.5	1.5	0.584963			1067332	1067943	+	ninG
gene-SL1344_0960	0	0	0.983	-0.0247367		0	0	0	0	0	0	#NUM!	#NUM!			1067940	1068086	+	SL1344_0960
gene-SL1344_0961	4	4	1.003	0.00432161		14	33	33	24	33	28.5	2.03571	1.02554			1068076	1068873	+	SL1344_0961
gene-SL1344_0962	42	61	1.054	0.0758749	0.97925	389	190	215	170	202.5	186.25	0.478792	-1.06253			1068940	1069257	+	SL1344_0962
gene-SL1344_0963	0	8	1.141	0.190299		1	6	4	14	5	9.5	9.5	3.24793		UP	1069431	1069556	+	SL1344_0963
gene-SL1344_0964	5	7	1.02	0.0285692		336	26	34	48	30	39	0.116071	-3.10692		DOWN	1069692	1070141	-	SL1344_0964
gene-SL1344_0965	8	6	0.99	-0.0144996		58	191	238	156	214.5	185.25	3.19397	1.67535		UP	1070502	1071188	-	gtgA
gene-SL1344_0965A	89	76	0.967	-0.0484122	0.992659	5	9	6	11	7.5	9.25	1.85	0.887525			1071458	1071793	+	SL1344_0965A
gene-SL1344_0966	24	15	0.963	-0.0543923	0.992659	8	12	11	5	11.5	8.25	1.03125	0.0443941			1071777	1072229	+	nucD
gene-SL1344_0967	2	28	1.385	0.469886	0.354855	5	2	7	11	4.5	7.75	1.55	0.632268			1072226	1072726	+	SL1344_0967
gene-SL1344_0968	18	8	0.959	-0.0603973	0.979808	10	16	19	20	17.5	18.75	1.875	0.906891			1072934	1073467	+	SL1344_0968
gene-SL1344_0969	312	197	0.865	-0.209228	0.841793	38	52	43	41	47.5	44.25	1.16447	0.219678			1073508	1075562	+	SL1344_0969
gene-SL1344_0971	40	26	0.941	-0.0877334	0.968523	37	74	71	80	72.5	76.25	2.06081	1.04321			1075762	1077309	+	SL1344_0971
gene-SL1344_0972	196	197	1.003	0.00432161	0.997558	32	80	81	68	80.5	74.25	2.32031	1.21432			1077233	1079314	+	SL1344_0972
gene-SL1344_0973	0	6	1.083	0.115033		1	6	7	12	6.5	9.25	9.25	3.20945		UP	1079405	1079728	+	SL1344_0973
gene-SL1344_0974	2	3	1.018	0.0257376		2	4	5	2	4.5	3.25	1.625	0.70044			1079721	1080020	+	SL1344_0974
gene-SL1344_0975	76	80	1.009	0.0129262	0.996366	1	13	11	9	12	10.5	10.5	3.39232		UP	1080001	1080567	+	SL1344_0975
gene-SL1344_0976	8	9	1.005	0.0071955		4	19	14	10	16.5	13.25	3.3125	1.72792		UP	1080564	1080965	+	SL1344_0976
gene-SL1344_0977	0	2	1.014	0.0200577		17	27	26	21	26.5	23.75	1.39706	0.482393			1081040	1081726	+	SL1344_0977
gene-SL1344_0978	2	0	0.971	-0.0424568		9	5	12	10	8.5	9.25	1.02778	0.0395284			1081772	1082170	+	SL1344_0978
gene-SL1344_0979	0	0	0.983	-0.0247367		6	4	6	8	5	6.5	1.08333	0.115477			1082233	1082496	+	SL1344_0979
gene-SL1344_0980	91	88	0.995	-0.00723157	0.997558	68	107	89	78	98	88	1.29412	0.371969			1082510	1085563	+	SL1344_0980
gene-SL1344_0981	0	0	1.016	0.0229004		6	9	6	12	7.5	9.75	1.625	0.70044			1085560	1085892	+	SL1344_0981
gene-SL1344_0982	31	38	1.022	0.0313952	0.992659	20	91	89	81	90	85.5	4.275	2.09592		UP	1085991	1086488	+	SL1344_0982
gene-SL1344_0983	108	108	0.997	-0.00433459	0.997558	118	627	621	499	624	561.5	4.75847	2.2505		UP	1086605	1087138	-	sodCa
gene-SL1344_0984	24	8	0.904	-0.145605	0.879696	11	49	43	39	46	42.5	3.86364	1.94996		UP	1087228	1087923	+	SL1344_0984
gene-SL1344_0985	2	8	1.055	0.077243		6	10	23	6	16.5	11.25	1.875	0.906891			1087933	1088670	+	SL1344_0985
gene-SL1344_0986	22	18	0.987	-0.018878	0.994643	6	11	14	6	12.5	9.25	1.54167	0.624491			1088568	1089272	+	SL1344_0986
gene-SL1344_0987	186	192	1.009	0.0129262	0.996366	38	78	90	59	84	71.5	1.88158	0.911944			1089344	1092694	+	SL1344_0987
gene-SL1344_0988	12	18	1.039	0.0551957	0.991532	10	32	28	29	30	29.5	2.95	1.56071		UP	1093029	1095236	+	SL1344_0988
gene-SL1344_0989	0	0	0.983	-0.0247367		3	23	39	21	31	26	8.66667	3.11548		UP	1095236	1095817	+	SL1344_0989
gene-SL1344_0991	5	8	1.028	0.0398403		35	61	53	62	57	59.5	1.7	0.765535			1096293	1097261	+	sseI
gene-SL1344_0993	2	2	0.988	-0.0174171		7	3	6	6	4.5	5.25	0.75	-0.415037			1097909	1098535	-	SL1344_0993
gene-SL1344_0994	4	12	1.06	0.0840643		7	25	20	39	22.5	30.75	4.39286	2.13516		UP	1098604	1098903	-	SL1344_0994
gene-SL1344_0995	52	72	1.067	0.0935602	0.969086	104	806	847	789	826.5	807.75	7.76683	2.95733		UP	1098888	1099574	-	gtgE
gene-SL1344_0996	0	1	1.031	0.0440443		43	26	29	28	27.5	27.75	0.645349	-0.631849			1099845	1100036	-	gtgF
gene-SL1344_0997	375	610	1.266	0.340277	0.5099	403	790	775	649	782.5	715.75	1.77605	0.828676			1100463	1103075	+	pepN
gene-SL1344_0998	12	8	0.975	-0.0365259	0.992659	224	113	131	101	122	111.5	0.497768	-1.00646			1103256	1104293	+	pyrD
gene-SL1344_0999	57	110	1.134	0.181421	0.858328	135	310	318	443	314	378.5	2.8037	1.48733			1104459	1105001	+	ycbW
gene-SL1344_1000	236	449	1.331	0.412511	0.370021	85	60	54	45	57	51	0.6	-0.736966			1104998	1106107	-	SL1344_1000
gene-SL1344_1001	85	12	0.478	-1.06492	0.09551	962	250	292	286	271	278.5	0.289501	-1.78836		DOWN	1106206	1108314	+	rlmL
gene-SL1344_1002	48	38	0.97	-0.0439433	0.992659	884	235	244	223	239.5	231.25	0.261595	-1.93459		DOWN	1108327	1110234	+	uup
gene-SL1344_1003	276	234	0.95	-0.0740006	0.992659	368	120	125	111	122.5	116.75	0.317255	-1.65628		DOWN	1110249	1111502	+	pqiA
gene-SL1344_1004	30	80	1.234	0.303342	0.579014	440	163	208	146	185.5	165.75	0.376705	-1.40849			1111507	1113147	+	pqiB
gene-SL1344_1005	39	16	0.916	-0.12658	0.904233	195	81	89	79	85	82	0.420513	-1.24978			1113144	1113707	+	ymbA
gene-SL1344_1006	106	284	1.525	0.608809	0.146403	22	1856	1908	2644	1882	2263	102.864	6.68459		UP	1113963	1114130	+	rmf
gene-SL1344_1007	152	66	0.785	-0.349235	0.486155	1565	342	341	306	341.5	323.75	0.206869	-2.27321		DOWN	1114230	1114748	-	fabA
gene-SL1344_1008	95	64	0.918	-0.123434	0.934859	873	227	216	249	221.5	235.25	0.269473	-1.89179		DOWN	1114817	1116403	-	lonH
gene-SL1344_1009	66	54	0.968	-0.046921	0.992659	136	308	343	265	325.5	295.25	2.17096	1.11833			1116763	1117215	+	ycbG
gene-SL1344_1010	3945	2697	0.802	-0.318326	0.534429	6236	5785	6006	5562	5895.5	5728.75	0.918658	-0.122401			1117287	1118339	-	ompA
gene-SL1344_1011	78	45	0.903	-0.147202	0.904233	134	94	106	80	100	90	0.671642	-0.574236			1118696	1119205	-	sulA
gene-SL1344_1012	4	8	1.037	0.0524159		23	78	92	101	85	93	4.04348	2.0156		UP	1119422	1120027	+	sxy
gene-SL1344_1013	99	34	0.772	-0.373327	0.441119	249	248	216	167	232	199.5	0.801205	-0.319757			1120014	1122167	-	yccS
gene-SL1344_1014	14	6	0.95	-0.0740006		49	35	30	16	32.5	24.25	0.494898	-1.0148			1122186	1122632	-	yccF
gene-SL1344_1015	160	86	0.832	-0.265345	0.7052	250	473	462	359	467.5	413.25	1.653	0.725087			1122756	1124810	+	helD
gene-SL1344_1016	82	57	0.933	-0.100051	0.962905	54	275	294	145	284.5	214.75	3.97685	1.99163		UP	1124846	1125304	-	mgsA
gene-SL1344_1017	14	26	1.056	0.0786098	0.968523	4	59	54	72	56.5	64.25	16.0625	4.00562		UP	1125399	1126061	-	yccT
gene-SL1344_1018	8	3	0.961	-0.0573917		46	155	154	125	154.5	139.75	3.03804	1.60314		UP	1126232	1126648	+	SL1344_1018
gene-SL1344_1019	99	70	0.935	-0.0969617	0.968523	187	148	151	126	149.5	137.75	0.736631	-0.440986			1126693	1127010	-	yccV
gene-SL1344_1020	128	64	0.849	-0.236164	0.750221	269	111	119	64	115	89.5	0.332714	-1.58765		DOWN	1127068	1128279	-	yccW
gene-SL1344_1021	14	26	1.057	0.0799754	0.968523	14	23	22	18	22.5	20.25	1.44643	0.532495			1128494	1129042	+	SL1344_1021
gene-SL1344_1022	38	48	1.037	0.0524159	0.992659	34	45	58	55	51.5	53.25	1.56618	0.647247			1129068	1129847	+	SL1344_1022
gene-SL1344_1023	2	4	1.029	0.041243		9	5	10	10	7.5	8.75	0.972222	-0.040642			1129896	1130177	+	yccX
gene-SL1344_1024	20	14	0.975	-0.0365259	0.992659	375	130	104	150	117	133.5	0.356	-1.49005			1130174	1130503	-	yccK
gene-SL1344_1025	1280	1264	0.994	-0.00868224	0.997558	205	577	539	385	558	471.5	2.3	1.20163			1130590	1131168	-	yccA
gene-SL1344_1026	3	18	1.147	0.197865	0.756366	67	43	41	52	42	47	0.701493	-0.5115			1131870	1132550	-	pipA	SPI-5
gene-SL1344_1027	20	33	1.058	0.0813396	0.969086	7	232	255	270	243.5	256.75	36.6786	5.19687		UP	1132772	1133647	-	pipB	SPI-5
gene-SL1344_1028	3	4	1.007	0.0100637		1	0	2	4	1	2.5	2.5	1.32193			1133859	1134185	+	SL1344_1028	SPI-5
gene-SL1344_1029	20	474	19.611	4.29359	1.11451e-11	45	5848	6003	6333	5925.5	6129.25	136.206	7.08964	UP	UP	1134195	1134536	-	pipC	SPI-5
gene-SL1344_1030	192	2193	10.499	3.39218	1.63591e-13	39	7973	8179	5343	8076	6709.5	172.038	7.42659	UP	UP	1134553	1136238	-	sopB	SPI-5
gene-SL1344_1031	2	7	1.048	0.0676387		3	605	580	1062	592.5	827.25	275.75	8.10722		UP	1136570	1136740	+	orfX	SPI-5
gene-SL1344_1032	7	8	1.006	0.00863031		2	5	8	14	6.5	10.25	5.125	2.35755		UP	1136741	1136851	-	SL1344_1032	SPI-5
gene-SL1344_1033	20	104	1.585	0.664483	0.203684	55	291	285	251	288	269.5	4.9	2.29278		UP	1136960	1138429	-	pipD	SPI-5
gene-SL1344_1034	28	16	0.954	-0.0679388	0.97925	80	34	44	43	39	41	0.5125	-0.964376			1138602	1139966	-	copS	SPI-5
gene-SL1344_1035	30	38	1.032	0.045443	0.992659	98	77	57	37	67	52	0.530612	-0.91427			1139959	1140705	-	copR	SPI-5
gene-SL1344_1036	0	14	1.212	0.27739		58	104	77	99	90.5	94.75	1.63362	0.708073			1140775	1141185	+	SL1344_1036
gene-SL1344_1037	0	9	1.126	0.171207		9	21	26	12	23.5	17.75	1.97222	0.979822			1141518	1142030	-	hpaC
gene-SL1344_1038	8	26	1.134	0.181421	0.819262	24	29	23	18	26	22	0.916667	-0.125531			1142048	1143610	-	hpaB
gene-SL1344_1039	36	29	0.984	-0.0232698	0.992659	26	34	26	60	30	45	1.73077	0.791413			1143828	1144268	-	hpaR
gene-SL1344_1040	27	53	1.103	0.141433	0.899855	4	47	51	34	49	41.5	10.375	3.37504		UP	1144543	1145832	+	hpaG
gene-SL1344_1041	36	20	0.936	-0.0954196	0.953576	4	37	33	19	35	27	6.75	2.75489		UP	1145829	1147295	+	hpaE
gene-SL1344_1042	40	28	0.953	-0.0694519	0.982654	8	30	25	13	27.5	20.25	2.53125	1.33985			1147297	1148148	+	hpaD
gene-SL1344_1043	32	105	1.264	0.337996	0.497875	2	32	18	33	25	29	14.5	3.85798		UP	1148158	1148538	+	hpaF
gene-SL1344_1044	4	10	1.052	0.0731347		7	26	26	13	26	19.5	2.78571	1.47805			1148681	1149484	+	hpaH
gene-SL1344_1045	16	5	0.925	-0.112475	0.917118	3	22	17	8	19.5	13.75	4.58333	2.1964		UP	1149495	1150286	+	hpaI
gene-SL1344_1046	294	246	0.933	-0.100051	0.9754	11	19	29	18	24	21	1.90909	0.932886			1150358	1151734	+	hpaX
gene-SL1344_1047	15	22	1.034	0.0482362	0.992659	4	11	13	7	12	9.5	2.375	1.24793			1151744	1152640	+	hpaA
gene-SL1344_1048	71	56	0.961	-0.0573917	0.992659	46	39	60	52	49.5	50.75	1.10326	0.141774			1152675	1153592	+	SL1344_1048
gene-SL1344_1049	0	1	1.026	0.0370307		8	14	17	41	15.5	28.25	3.53125	1.82018		UP	1154000	1154362	-	SL1344_1049
gene-SL1344_1050	63	66	1.01	0.0143553	0.994643	40	163	183	133	173	153	3.825	1.93546		UP	1155016	1155321	-	yccD
gene-SL1344_1051	644	780	1.1	0.137504	0.929556	87	228	246	203	237	220	2.52874	1.33842			1155321	1156241	-	cbpA
gene-SL1344_1052	6	12	1.047	0.0662614		211	199	188	143	193.5	168.25	0.797393	-0.326636			1156476	1156838	+	scsA
gene-SL1344_1053	378	414	1.04	0.0565835	0.992659	58	27	34	14	30.5	22.25	0.383621	-1.38225			1156887	1158773	+	scsB
gene-SL1344_1054	154	206	1.098	0.134878	0.931754	18	4	19	9	11.5	10.25	0.569444	-0.812373			1158770	1159393	+	scsC
gene-SL1344_1055	4	10	1.051	0.0717627		21	7	13	7	10	8.5	0.404762	-1.30485			1159383	1159889	+	scsD
gene-SL1344_1056	62	114	1.154	0.206643	0.82556	42	398	432	383	415	399	9.5	3.24793		UP	1160022	1161263	+	agp
gene-SL1344_1057	2	14	1.106	0.145351		21	401	431	524	416	470	22.381	4.4842		UP	1161297	1161524	-	yccJ
gene-SL1344_1058	262	136	0.833	-0.263612	0.7052	36	558	625	457	591.5	524.25	14.5625	3.86419		UP	1161545	1162141	-	wrbA
gene-SL1344_1059	220	126	0.825	-0.277534	0.683757	25	530	554	711	542	626.5	25.06	4.64731		UP	1162526	1162693	+	ymdF
gene-SL1344_1060	34	4	0.744	-0.426625	0.395155	126	67	63	50	65	57.5	0.456349	-1.13179			1162830	1163468	+	ycdC
gene-SL1344_1061	2522	1750	0.882	-0.181149	0.882739	153	254	252	174	253	213.5	1.39542	0.480704			1163465	1163860	-	SL1344_1061
gene-SL1344_1062	1503	1750	1.081	0.112367	0.961886	209	601	576	281	588.5	434.75	2.08014	1.05668			1163919	1167881	-	putA
gene-SL1344_1063	516	820	1.236	0.305679	0.619613	241	418	386	223	402	312.5	1.29668	0.374823			1168303	1169811	+	putP
gene-SL1344_1064	106	192	1.212	0.27739	0.683225	26	1123	1213	1315	1168	1241.5	47.75	5.57743		UP	1170638	1171492	+	phoH
gene-SL1344_1065	85	54	0.915	-0.128156	0.92467	285	149	139	111	144	127.5	0.447368	-1.16046			1171598	1172479	-	SL1344_1065
gene-STnc500	0	0	0.996	-0.00578235		63	738	746	19	742	380.5	6.03968	2.59447		UP	1172561	1172641	-	STnc500
gene-SL1344_1066	14	24	1.051	0.0717627	0.977879	20	78	81	73	79.5	76.25	3.8125	1.93074		UP	1172764	1174260	-	SL1344_1066
gene-SL1344_1067	4	10	1.069	0.0962619		5	60	49	41	54.5	47.75	9.55	3.2555		UP	1174597	1175277	-	SL1344_1067
gene-SL1344_1068	2	0	0.978	-0.0320936		9	149	132	84	140.5	112.25	12.4722	3.64065		UP	1175783	1176943	+	SL1344_1068
gene-SL1344_1069	0	2	1.028	0.0398403		4	173	217	168	195	181.5	45.375	5.50383		UP	1176989	1177681	+	SL1344_1069
gene-SL1344_1070	6	22	1.127	0.172488	0.827096	23	99	85	47	92	69.5	3.02174	1.59538		UP	1177964	1179244	+	SL1344_1070
gene-SL1344_1071	50	61	1.029	0.041243	0.992659	93	188	269	176	228.5	202.25	2.17473	1.12084			1179255	1180361	+	SL1344_1071
gene-SL1344_1072	120	116	0.991	-0.013043	0.996366	180	130	127	102	128.5	115.25	0.640278	-0.64323			1181205	1182143	+	ycdW
gene-SL1344_1073	54	69	1.041	0.0579701	0.992659	339	246	258	242	252	247	0.728614	-0.456774			1182228	1182965	+	ycdX
gene-SL1344_1074	22	16	0.975	-0.0365259	0.992659	132	85	112	120	98.5	109.25	0.827652	-0.272905			1182989	1183543	+	ycdY
gene-SL1344_1075	14	26	1.05	0.0703893	0.973786	530	125	129	91	127	109	0.20566	-2.28166		DOWN	1183653	1184126	+	ycdZ
gene-SL1344_1076	11	10	0.996	-0.00578235	0.997558	16	40	46	16	43	29.5	1.84375	0.882643			1184165	1184911	-	csgG
gene-SL1344_1077	0	0	0.996	-0.00578235		0	4	4	6	4	5	#NUM!	#NUM!		UP	1185025	1185441	-	csgF
gene-SL1344_1078	0	0	1	0		5	11	6	11	8.5	9.75	1.95	0.963474			1185468	1185863	-	csgE
gene-SL1344_1079	0	10	1.135	0.182692		4	22	25	28	23.5	25.75	6.4375	2.6865		UP	1185868	1186518	-	csgD
gene-SL1344_1080	1	1	0.998	-0.00288828		1	4	5	3	4.5	3.75	3.75	1.90689		UP	1187273	1187728	+	csgB
gene-SL1344_1081	0	9	1.096	0.132248		4	8	10	10	9	9.5	2.375	1.24793			1187770	1188225	+	csgA
gene-SL1344_1082	99	78	0.947	-0.0785637	0.982849	115	240	213	76	226.5	151.25	1.31522	0.395301			1188287	1188613	+	csgC
gene-SL1344_1083	28	36	1.034	0.0482362	0.992659	112	104	100	138	102	120	1.07143	0.0995357			1188744	1189064	+	ymdA
gene-SL1344_1084	54	59	1.011	0.015783	0.994643	111	138	121	115	129.5	122.25	1.10135	0.139275			1189154	1189693	+	SL1344_1084
gene-SL1344_1085	113	174	1.145	0.195348	0.862722	193	364	365	370	364.5	367.25	1.90285	0.928162			1189629	1191116	+	ymdC
gene-SL1344_1086	60	30	0.904	-0.145605	0.891585	145	41	48	56	44.5	50.25	0.346552	-1.52886		DOWN	1191133	1192287	-	mdoC
gene-SL1344_1087	194	162	0.941	-0.0877334	0.980113	1200	626	662	687	644	665.5	0.554583	-0.850524			1192559	1194094	+	mdoG
gene-SL1344_1088	314	210	0.861	-0.215915	0.837016	1623	775	726	692	750.5	721.25	0.444393	-1.17009			1194087	1196630	+	mdoH
gene-SL1344_1089	0	20	1.432	0.518031	0.258998	48	8	8	5	8	6.5	0.135417	-2.88452		DOWN	1196704	1196931	+	yceK
gene-SL1344_1090	6	13	1.055	0.077243		26	331	385	207	358	282.5	10.8654	3.44167		UP	1196932	1197306	-	msyB
gene-SL1344_1091	29	98	1.281	0.35727	0.466499	60	42	31	26	36.5	31.25	0.520833	-0.941106			1197388	1198602	-	yceE
gene-SL1344_1092	27	7	0.878	-0.187707	0.797477	402	136	114	167	125	146	0.363184	-1.46123			1198757	1199677	-	htrB
gene-SL1344_1093	6	18	1.079	0.109695	0.923016	1091	90	74	64	82	73	0.0669111	-3.90161		DOWN	1199897	1200949	+	yceA
gene-SL1344_1094	25	12	0.93	-0.104697	0.931754	39	41	40	39	40.5	39.75	1.01923	0.0274807			1201001	1201576	-	yceI
gene-SL1344_1095	15	3	0.908	-0.139236		33	18	20	2	19	10.5	0.318182	-1.65208		DOWN	1201573	1202145	-	yceJ
gene-SL1344_1096	0	0	1	0		4	2	0	2	1	1.5	0.375	-1.41504			1202408	1202521	-	yceO
gene-SL1344_1097	273	658	1.611	0.687956	0.0687156	127	150	183	119	166.5	142.75	1.12402	0.168662			1202562	1203680	-	solA
gene-SL1344_1098	206	119	0.828	-0.272297	0.698157	272	448	472	757	460	608.5	2.23713	1.16165			1203793	1204050	-	bssS
gene-SL1344_1099	906	2254	1.779	0.831067	0.0170858	348	272	269	170	270.5	220.25	0.632902	-0.659945			1204337	1204582	-	dinI
gene-SL1344_1100	121	143	1.043	0.0607392	0.992659	211	421	463	186	442	314	1.48815	0.573522			1204656	1205702	-	pyrC
gene-SL1344_1101	272	266	0.991	-0.013043	0.996366	577	890	951	603	920.5	761.75	1.32019	0.400746			1205807	1206367	-	yceB
gene-SL1344_1102	1050	934	0.946	-0.0800879	0.984467	82	764	825	629	794.5	711.75	8.67988	3.11767		UP	1206492	1207139	-	grxB
gene-SL1344_1103	791	568	0.843	-0.246395	0.756366	60	60	89	75	74.5	74.75	1.24583	0.317111			1207203	1208411	-	yceL
gene-SL1344_1104	92	70	0.947	-0.0785637	0.979918	127	324	374	256	349	302.5	2.38189	1.25211			1208648	1209232	+	rimJ
gene-SL1344_1105	145	56	0.755	-0.405451	0.392894	111	388	413	406	400.5	403.25	3.63288	1.86111		UP	1209268	1209915	+	yceH
gene-SL1344_1106	184	98	0.819	-0.288065	0.655444	112	255	244	196	249.5	222.75	1.98884	0.991927			1209917	1210840	+	mviM
gene-SL1344_1107	166	138	0.945	-0.0816138	0.983341	284	151	119	131	135	133	0.46831	-1.09446			1211105	1212679	+	mviN
gene-SL1344_1108	58	86	1.081	0.112367	0.950871	811	1769	1795	2083	1782	1932.5	2.38286	1.25269			1212761	1213183	-	flgN
gene-SL1344_1109	69	150	1.252	0.324235	0.544988	553	1269	1188	1843	1228.5	1535.75	2.77712	1.47359			1213188	1213481	-	flgM
gene-SL1344_1110	302	368	1.076	0.105678	0.969086	888	890	907	730	898.5	814.25	0.916948	-0.125088			1213573	1214232	-	flgA
gene-SL1344_1111	138	215	1.143	0.192825	0.867267	1137	832	797	598	814.5	706.25	0.621152	-0.686981			1214389	1214805	+	flgB
gene-SL1344_1112	165	140	0.955	-0.0664274	0.992659	601	829	834	611	831.5	721.25	1.20008	0.263134			1214809	1215213	+	flgC
gene-SL1344_1113	222	263	1.063	0.0881416	0.979994	782	671	580	479	625.5	552.25	0.706202	-0.501847			1215225	1215923	+	flgD
gene-SL1344_1114	901	1604	1.395	0.480265	0.208166	1195	1218	1218	887	1218	1052.5	0.880753	-0.18319			1215950	1217161	+	flgE
gene-SL1344_1115	466	792	1.33	0.411426	0.347886	1085	1108	1031	1093	1069.5	1081.25	0.996544	-0.00499491			1217182	1217937	+	flgF
gene-SL1344_1116	120	208	1.197	0.259423	0.734093	1057	1012	982	939	997	968	0.915799	-0.126896			1217951	1218733	+	flgG
gene-SL1344_1117	58	283	3.807	1.92865	0.0018426	793	574	500	556	537	546.5	0.689155	-0.537099	UP		1218788	1219486	+	flgH
gene-SL1344_1118	86	231	1.505	0.589763	0.16347	917	583	576	575	579.5	577.25	0.629498	-0.667725			1219498	1220595	+	flgI
gene-SL1344_1119	139	161	1.037	0.0524159	0.992659	617	442	433	423	437.5	430.25	0.697326	-0.520095			1220595	1221545	+	flgJ
gene-SL1344_1120	204	522	1.708	0.772308	0.0382708	2244	3449	3506	4145	3477.5	3811.25	1.69842	0.764192			1221610	1223271	+	flgK
gene-SL1344_1121	458	934	1.495	0.580145	0.11305	1156	2091	2019	1953	2055	2004	1.73356	0.793741			1223286	1224239	+	flgL
gene-STnc840	2	11	1.101	0.138814		209	623	609	14	616	315	1.50718	0.591849			1224244	1224316	+	STnc840
gene-SL1344_1122	340	280	0.93	-0.104697	0.970641	2473	1187	1215	1221	1201	1211	0.489689	-1.03006			1224496	1227699	-	rne
gene-SL1344_1123	38	7	0.778	-0.362158	0.465949	1054	156	184	182	170	176	0.166983	-2.58223		DOWN	1228273	1229232	+	rluC
gene-SL1344_1124	46	12	0.839	-0.253257	0.667739	155	86	110	85	98	91.5	0.590323	-0.760425			1229388	1230131	+	SL1344_1124
gene-SL1344_1125	1	0	0.984	-0.0232698		56	27	35	40	31	35.5	0.633929	-0.657608			1230337	1230561	+	SL1344_1125
gene-SL1344_1126	30	38	1.026	0.0370307	0.992659	58	96	81	80	88.5	84.25	1.45259	0.538624			1230633	1231217	-	maf-a
gene-SraB	0	32	2.204	1.14012	0.0916177	550	296	288	342	292	317	0.576364	-0.794949			1231270	1231378	+	SraB
gene-SL1344_1127	589	406	0.835	-0.260152	0.736599	16617	2515	2533	1860	2524	2192	0.131913	-2.92234		DOWN	1231415	1231936	+	yceD
gene-SL1344_1128	473	172	0.548	-0.867752	0.0250476	6999	1104	1180	1314	1142	1228	0.175454	-2.51084		DOWN	1231988	1232161	+	rpl32
gene-SL1344_1129	356	158	0.692	-0.531156	0.191322	3612	770	846	1355	808	1081.5	0.299419	-1.73976		DOWN	1232295	1233374	+	plsX
gene-SL1344_1130	90	89	1.001	0.00144197	0.998836	2377	441	429	404	435	419.5	0.176483	-2.5024		DOWN	1233454	1234407	+	fabH
gene-SL1344_1131	150	168	1.035	0.0496308	0.992659	2202	468	485	436	476.5	456.25	0.207198	-2.27092		DOWN	1234423	1235352	+	fabD
gene-SL1344_1132	1470	1041	0.839	-0.253257	0.741512	6279	1778	1789	1856	1783.5	1819.75	0.289815	-1.78679		DOWN	1235365	1236099	+	fabG
gene-SL1344_1133	435	272	0.837	-0.2567	0.741512	12647	6471	6823	8844	6647	7745.5	0.612438	-0.707365			1236255	1236491	+	acpP
gene-SL1344_1134	765	535	0.834	-0.261881	0.723134	5137	1373	1361	1564	1367	1465.5	0.285283	-1.80953		DOWN	1236577	1237818	+	fabF
gene-SL1344_1135	33	52	1.07	0.0976108	0.961886	435	137	114	137	125.5	131.25	0.301724	-1.7287		DOWN	1237942	1238751	+	pabC
gene-SL1344_1136	37	44	1.028	0.0398403	0.992659	312	192	163	158	177.5	167.75	0.53766	-0.895233			1238820	1239776	+	yceG
gene-SL1344_1137	37	40	1.009	0.0129262	0.994643	220	114	116	112	115	113.5	0.515909	-0.954811			1239766	1240407	+	tmk
gene-SL1344_1138	66	77	1.029	0.041243	0.992659	386	184	160	168	172	170	0.440415	-1.18307			1240404	1241408	+	holB
gene-SL1344_1139	89	37	0.825	-0.277534	0.648911	313	362	407	254	384.5	319.25	1.01997	0.028524			1241419	1242216	+	ycfH
gene-SL1344_1140	998	640	0.782	-0.354759	0.45929	2518	1635	1791	1855	1713	1784	0.708499	-0.497163			1242511	1243944	+	ptsG
gene-SL1344_1141	34	12	0.897	-0.15682	0.867267	70	32	27	16	29.5	22.75	0.325	-1.62149		DOWN	1244029	1246203	-	fhuE
gene-SL1344_1142	30	25	0.984	-0.0232698	0.993439	164	224	214	282	219	250.5	1.52744	0.611115			1246545	1246904	+	ycfF
gene-SL1344_1143	42	40	0.989	-0.0159576	0.994643	178	251	247	194	249	221.5	1.24438	0.315429			1246907	1247281	+	ycfL
gene-SL1344_1144	88	86	0.993	-0.0101344	0.997558	144	210	228	161	219	190	1.31944	0.399931			1247295	1247933	+	ycfM
gene-SL1344_1145	98	96	0.995	-0.00723157	0.997558	124	121	151	82	136	109	0.879032	-0.186012			1247914	1248738	+	thiK
gene-SL1344_1146	262	216	0.945	-0.0816138	0.982849	151	355	352	370	353.5	361.75	2.3957	1.26044			1248749	1249774	+	nagZ
gene-SL1344_1147	37	101	1.04	0.0565835	0.97925	167	462	492	407	477	442	2.64671	1.4042			1249799	1250341	+	ycfP
gene-SL1344_1148	118	30	0.751	-0.413115	0.39605	954	174	203	172	188.5	180.25	0.188941	-2.40399		DOWN	1250596	1251900	+	ndh
gene-SL1344_1149	42	20	0.921	-0.118727	0.921432	50	69	76	52	72.5	62.25	1.245	0.316146			1252079	1252618	+	ycfJ
gene-STnc850	0	0	1.013	0.0186342		2	4	8	0	6	3	1.5	0.584963			1252598	1252673	+	STnc850
gene-SL1344_1150	142	49	0.71	-0.494109	0.265059	226	264	277	219	270.5	244.75	1.08296	0.114986			1252693	1253328	-	ycfQ
gene-SL1344_1151	6	16	1.067	0.0935602	0.941042	155	20	7	19	13.5	16.25	0.104839	-3.25376		DOWN	1253570	1253827	+	ycfR
gene-SL1344_1152	138	99	0.912	-0.132894	0.931754	58	126	172	91	149	120	2.06897	1.04891			1253924	1254889	-	ycfS
gene-SL1344_1153	289	230	0.914	-0.129734	0.941543	627	704	797	593	750.5	671.75	1.07137	0.099459			1255037	1258483	-	mfd
gene-SL1344_1154	43	24	0.924	-0.114035	0.931754	649	253	233	278	243	260.5	0.401387	-1.31694			1258821	1260020	+	ycfU
gene-SL1344_1155	32	66	1.124	0.168642	0.874682	281	107	110	107	108.5	107.75	0.383452	-1.38288			1260013	1260714	+	lolD
gene-SL1344_1156	80	82	1.006	0.00863031	0.997558	472	216	231	201	223.5	212.25	0.449682	-1.15302			1260714	1261958	+	ycfW
gene-SL1344_1157	73	62	0.976	-0.0350469	0.992659	445	246	258	282	252	267	0.6	-0.736966			1261987	1262898	+	ycfX
gene-SL1344_1158	30	102	1.401	0.486457	0.291335	407	520	490	476	505	490.5	1.20516	0.269224			1262917	1263738	+	cobB
gene-SL1344_1159	53	124	1.253	0.325386	0.536428	659	290	274	260	282	271	0.411229	-1.28199			1263820	1264866	-	potD
gene-SL1344_1160	27	31	1.015	0.0214797	0.994055	515	160	166	135	163	149	0.28932	-1.78926		DOWN	1264891	1265670	-	potC
gene-SL1344_1161	22	32	1.042	0.0593553	0.992659	92	128	157	110	142.5	126.25	1.37228	0.456578			1265986	1266996	-	sifA
gene-SL1344_1162	33	16	0.935	-0.0969617	0.941042	511	59	81	56	70	63	0.123288	-3.0199		DOWN	1267325	1268188	-	potB
gene-SL1344_1163	2	3	1.011	0.015783		733	124	132	191	128	159.5	0.217599	-2.20026		DOWN	1268172	1269308	-	potA
gene-SL1344_1164	67	28	0.865	-0.209228	0.784907	51	401	454	505	427.5	466.25	9.14216	3.19253		UP	1269559	1270788	+	pepT
gene-SL1344_1166	1	3	1.028	0.0398403		187	176	179	363	177.5	270.25	1.44519	0.531256			1270948	1271457	+	SL1344_1166
gene-SL1344_1167	250	332	1.122	0.166073	0.904233	445	379	389	401	384	392.5	0.882022	-0.181113			1272877	1273998	-	ycfD
gene-SL1344_1168	362	579	1.233	0.302173	0.631999	972	1788	1843	1188	1815.5	1501.75	1.54501	0.627616			1274079	1275542	-	phoQ
gene-SL1344_1169	248	566	1.559	0.640621	0.0888811	791	1478	1498	1191	1488	1339.5	1.69343	0.759945			1275542	1276216	-	phoP
gene-SL1344_1170	167	84	0.823	-0.281036	0.659321	419	250	223	178	236.5	207.25	0.49463	-1.01558			1276340	1277710	-	purB
gene-SL1344_1171	16	20	1.019	0.0271541	0.992659	347	155	164	247	159.5	203.25	0.585735	-0.77168			1277714	1278361	-	ycfC
gene-SL1344_1172	50	56	1.018	0.0257376	0.993439	1303	449	424	564	436.5	500.25	0.383922	-1.38112			1278442	1279548	-	mnmA
gene-SL1344_1173	2	0	0.965	-0.0513992		46	29	36	26	32.5	29.25	0.63587	-0.653197			1279602	1280063	-	ymfB
gene-SL1344_1174	10	0	0.882	-0.181149		48	28	35	26	31.5	28.75	0.598958	-0.739472			1280075	1280404	-	SL1344_1174
gene-SL1344_1175	42	42	0.998	-0.00288828	0.997558	193	109	101	164	105	134.5	0.696891	-0.520995			1280401	1281066	-	rluB
gene-SL1344_1176	697	806	1.073	0.10165	0.971349	946	3440	3352	3001	3396	3198.5	3.38108	1.75748		UP	1281238	1282488	+	icdA
gene-STnc150	10	6	0.98	-0.0291463		45	70	52	50	61	55.5	1.23333	0.302563			1282521	1282677	-	STnc150
gene-SL1344_1177	8	160	10.833	3.43736	0.00133879	119	1651	1651	2572	1651	2111.5	17.7437	4.14923	UP	UP	1282936	1284060	+	SL1344_1177	SPI-11
gene-SL1344_1179	8	7	0.996	-0.00578235		32	32	32	25	32	28.5	0.890625	-0.16711			1285042	1285830	-	envF	SPI-11
gene-IsrC	1	14	1.159	0.212881		8	19	20	16	19.5	17.75	2.21875	1.14975			1285998	1286285	+	IsrC	SPI-11
gene-SL1344_1180	0	1	1.029	0.041243		305	212	226	287	219	253	0.829508	-0.269672			1286319	1286558	-	msgA	SPI-11
gene-SL1344_1181	34	41	1.026	0.0370307	0.992659	183	281	249	281	265	273	1.4918	0.577057			1286749	1287270	-	envE	SPI-11
gene-SL1344_1182	15	34	1.104	0.14274	0.891585	126	13	8	8	10.5	9.25	0.0734127	-3.76783		DOWN	1287685	1287897	-	cspH	SPI-11
gene-SL1344_1183	2	10	1.073	0.10165		0	51	52	40	51.5	45.75	#NUM!	#NUM!		UP	1288029	1288292	-	pagD	SPI-11
gene-SL1344_1184	6	90	9.741	3.28407	0.00217561	36	4803	4830	3723	4816.5	4269.75	118.604	6.89001	UP	UP	1289191	1289661	+	pagC	SPI-11
gene-STnc520	84	169	1.244	0.314986	0.579014	118	1914	1877	274	1895.5	1084.75	9.1928	3.2005		UP	1290590	1290674	-	STnc520	SPI-11
gene-SL1344_1185	46	135	1.345	0.427606	0.364805	211	1325	1378	1598	1351.5	1474.75	6.98934	2.80516		UP	1290898	1291242	-	pliC	SPI-11
gene-SL1344_1186	2	0	0.983	-0.0247367		19	36	35	50	35.5	42.75	2.25	1.16993			1291945	1292217	+	SL1344_1186
gene-SL1344_1187	134	91	0.901	-0.150401	0.916129	166	518	533	516	525.5	520.75	3.13705	1.64941		UP	1292369	1292836	+	SL1344_1187
gene-STnc1210	0	0	1	0		10	231	217	24	224	124	12.4	3.63227		UP	1292956	1293014	+	STnc1210
gene-SL1344_1188	42	85	1.152	0.204141	0.81601	53	165	133	120	149	134.5	2.53774	1.34354			1293175	1294218	+	SL1344_1188
gene-SL1344_1189	13	54	1.281	0.35727	0.470597	35	90	96	60	93	76.5	2.18571	1.1281			1294301	1294831	-	SL1344_1189
gene-SL1344_1190	16	4	0.912	-0.132894		210	106	108	103	107	105	0.5	-1			1294980	1295294	-	SL1344_1190
gene-SL1344_1191	32	48	1.061	0.0854247	0.971627	57	315	343	221	329	275	4.82456	2.2704		UP	1295976	1297610	+	SL1344_1191
gene-SL1344_1192	12	14	1.009	0.0129262	0.994643	23	64	81	35	72.5	53.75	2.33696	1.22463			1297610	1298584	+	SL1344_1192
gene-SL1344_1193	12	4	0.938	-0.0923402		33	89	99	40	94	67	2.0303	1.0217			1298574	1299386	+	SL1344_1193
gene-SL1344_1194	6	19	1.088	0.121679	0.907505	23	45	47	17	46	31.5	1.36957	0.453718			1299380	1300177	+	SL1344_1194
gene-SL1344_1195	56	32	0.923	-0.115597	0.931754	11	26	27	21	26.5	23.75	2.15909	1.11042			1300171	1300761	+	SL1344_1195
gene-SL1344_1196	14	14	0.995	-0.00723157	0.997558	49	125	113	112	119	115.5	2.35714	1.23704			1300843	1301976	-	SL1344_1196
gene-SL1344_1197	11	3	0.942	-0.086201		49	124	142	151	133	142	2.89796	1.53504		UP	1302170	1302496	+	SL1344_1197
gene-IsrD	0	0	1	0		0	0	0	0	0	0	#NUM!	#NUM!			1302591	1302641	-	IsrD
gene-SL1344_1198	62	8	0.544	-0.878321	0.141506	168	149	140	187	144.5	165.75	0.986607	-0.0194524			1302693	1303340	+	SL1344_1198
gene-SL1344_1199	118	40	0.729	-0.456009	0.32722	62	101	112	88	106.5	97.25	1.56855	0.64943			1303449	1304237	+	aadA
gene-SL1344_1200	16	32	1.066	0.0922074	0.950871	11	47	47	107	47	77	7	2.80735		UP	1304382	1304975	+	SL1344_1200
gene-SL1344_1201	4	34	1.477	0.56267	0.280827	255	90	119	97	104.5	100.75	0.395098	-1.33972			1305044	1305892	+	SL1344_1201
gene-SL1344_1202	106	50	0.845	-0.242977	0.736599	102	843	882	1225	862.5	1043.75	10.2328	3.35514		UP	1306147	1306395	-	SL1344_1202
gene-SL1344_1203	0	17	1.299	0.377401		7	36	44	42	40	41	5.85714	2.5502		UP	1306474	1306623	-	SL1344_1203
gene-SL1344_1204	10	20	1.051	0.0717627	0.97305	79	282	323	237	302.5	269.75	3.41456	1.7717		UP	1306706	1307251	+	aroQ
gene-SL1344_1205	115	86	0.932	-0.101598	0.968523	494	239	252	218	245.5	231.75	0.46913	-1.09194			1307448	1308086	+	yeaS
gene-SL1344_1207	0	0	1	0		34	66	59	92	62.5	77.25	2.27206	1.184			1308623	1308805	+	yoaG
gene-SL1344_1208	1	1	1.002	0.00288251		34	26	34	21	30	25.5	0.75	-0.415037			1309035	1309676	+	SL1344_1208
gene-RyhB2	0	0	0.983	-0.0247367		210	51	72	50	61.5	55.75	0.265476	-1.91335		DOWN	1309727	1309937	-	RyhB2
gene-SL1344_1209	0	0	0.983	-0.0247367		6	4	3	5	3.5	4.25	0.708333	-0.4975			1309798	1309983	+	SL1344_1209
gene-SL1344_1210	36	14	0.922	-0.117161	0.917118	52	659	649	605	654	629.5	12.1058	3.59762		UP	1309991	1310239	+	yeaQ
gene-SL1344_1211	16	25	1.047	0.0662614	0.979808	28	127	158	121	142.5	131.75	4.70536	2.2343		UP	1310672	1310923	+	yaoF
gene-SL1344_1212	41	77	1.124	0.168642	0.877633	178	196	210	140	203	171.5	0.963483	-0.0536687			1310992	1311303	+	SL1344_1212
gene-SL1344_1213	6	26	1.112	0.153157	0.859274	100	68	71	82	69.5	75.75	0.7575	-0.400682			1311289	1311636	-	yeaO
gene-SL1344_1214	24	20	0.981	-0.027675	0.992659	55	19	14	19	16.5	17.75	0.322727	-1.63161		DOWN	1311755	1312939	-	yeaN
gene-SL1344_1215	12	24	1.055	0.077243	0.968523	72	71	47	37	59	48	0.666667	-0.584963			1313040	1313834	+	yeaM
gene-SL1344_1216	16	46	1.118	0.16092	0.862707	23	34	45	40	39.5	39.75	1.72826	0.789321			1313814	1314260	-	yeaL
gene-SL1344_1217	12	48	1.224	0.291604	0.58668	30	76	82	59	79	69	2.3	1.20163			1314570	1315088	-	yeaK
gene-SL1344_1218	76	104	1.073	0.10165	0.968523	101	304	305	329	304.5	316.75	3.13614	1.64899		UP	1315138	1316631	-	yeaJ
gene-SL1344_1219	434	244	0.767	-0.382702	0.423335	83	831	806	854	818.5	836.25	10.0753	3.33275		UP	1317272	1318558	-	yeaH
gene-SL1344_1220	713	502	0.849	-0.236164	0.788526	60	1174	1166	1240	1170	1205	20.0833	4.32793		UP	1318681	1320465	-	yeaG
gene-SL1344_1221	350	502	1.165	0.22033	0.829351	800	2003	1992	1794	1997.5	1895.75	2.36969	1.2447			1321042	1321788	+	mipA
gene-SL1344_1222	20	18	0.994	-0.00868224	0.997139	45	23	30	29	26.5	27.75	0.616667	-0.697437			1322078	1323274	+	SL1344_1222
gene-SL1344_1223	29	22	0.974	-0.0380063	0.992659	51	123	110	83	116.5	99.75	1.95588	0.96782			1323371	1324228	+	SL1344_1223
gene-SL1344_1224	8	58	1.668	0.738119	0.182444	147	63	67	72	65	68.5	0.465986	-1.10164			1324327	1325211	-	yeaD
gene-SL1344_1224A	22	5	0.882	-0.181149	0.802914	55	32	36	41	34	37.5	0.681818	-0.552541			1325211	1325465	-	SL1344_1224A
gene-SL1344_1225	1406	1182	0.911	-0.134477	0.930699	6631	2823	2850	2885	2836.5	2860.75	0.431421	-1.21283			1325546	1326541	-	gapA
gene-SL1344_1226	132	202	1.155	0.207893	0.842791	449	1357	1265	656	1311	983.5	2.19042	1.13121			1326853	1327296	+	yeaA
gene-SL1344_1227	20	34	1.071	0.0989585	0.949379	296	691	680	567	685.5	626.25	2.11571	1.08114			1327338	1327616	+	yeaC
gene-SL1344_1228	37	24	0.952	-0.0709665	0.97925	165	78	73	72	75.5	73.75	0.44697	-1.16175			1327968	1328624	-	nam
gene-SL1344_1229	76	60	0.951	-0.0724828	0.985439	202	131	137	106	134	120	0.594059	-0.751321			1328651	1329667	-	ansA
gene-SL1344_1230	155	90	0.87	-0.200913	0.842697	401	215	243	269	229	249	0.620948	-0.687456			1329763	1331619	-	sppA
gene-SL1344_1231	40	24	0.941	-0.0877334	0.968523	174	168	139	134	153.5	143.75	0.826149	-0.275525			1331793	1332344	+	ydjA
gene-SL1344_1232	114	130	1.033	0.0468403	0.992659	393	273	265	239	269	254	0.64631	-0.629701			1332462	1333505	+	selD
gene-SL1344_1233	344	428	1.093	0.128293	0.943627	685	484	457	506	470.5	488.25	0.712774	-0.488484			1333510	1335459	+	topB
gene-SL1344_1234	90	34	0.806	-0.311148	0.561127	150	148	179	197	163.5	180.25	1.20167	0.265037			1335489	1336832	-	gdhA
gene-SL1344_1235	54	110	1.152	0.204141	0.814721	233	651	698	839	674.5	756.75	3.24785	1.69949		UP	1337071	1337346	+	SL1344_1235
gene-SL1344_1236	59	69	1.032	0.045443	0.992659	24	13	20	9	16.5	12.75	0.53125	-0.912537			1337306	1337722	-	SL1344_1236
gene-SL1344_1237	90	76	0.966	-0.0499049	0.992659	168	205	181	123	193	158	0.940476	-0.0885367			1337795	1338601	-	xthA
gene-SL1344_1238	182	90	0.88	-0.184425	0.843329	11	179	185	98	182	140	12.7273	3.66985		UP	1339047	1340273	+	argDa
gene-SL1344_1239	112	116	1.005	0.0071955	0.997558	6	114	128	76	121	98.5	16.4167	4.03709		UP	1340264	1341298	+	astA
gene-SL1344_1240	312	60	0.263	-1.92687	0.00279518	8	179	161	131	170	150.5	18.8125	4.23362	DOWN	UP	1341295	1342773	+	astD
gene-SL1344_1241	164	140	0.958	-0.0619024	0.992659	13	161	174	160	167.5	163.75	12.5962	3.65491		UP	1342770	1344113	+	astB
gene-SL1344_1242	42	66	1.081	0.112367	0.941042	12	80	58	65	69	67	5.58333	2.48113		UP	1344106	1345074	+	astE
gene-SL1344_1243	20	27	1.036	0.051024	0.992659	22	177	174	143	175.5	159.25	7.23864	2.85572		UP	1345410	1345895	+	SL1344_1243
gene-STnc1640	4	0	0.945	-0.0816138		7	505	530	5	517.5	261.25	37.3214	5.22193		UP	1345883	1345970	+	STnc1640
gene-SL1344_1244	96	62	0.919	-0.121863	0.931754	98	99	101	93	100	96.5	0.984694	-0.0222528			1345970	1346851	-	SL1344_1244
gene-SL1344_1245	81	40	0.889	-0.169745	0.874408	198	298	309	292	303.5	297.75	1.50379	0.588601			1346972	1347799	-	nadE
gene-SL1344_1246	404	308	0.9	-0.152003	0.923016	172	3391	3470	3070	3430.5	3250.25	18.8968	4.24007		UP	1348018	1348359	+	osmE
gene-SL1344_1247	28	42	1.04	0.0565835	0.992659	80	162	171	178	166.5	172.25	2.15313	1.10643			1348660	1348980	+	celA
gene-SL1344_1248	198	159	0.929	-0.106249	0.968523	82	306	313	409	309.5	359.25	4.3811	2.13129		UP	1349063	1350421	+	celB
gene-SL1344_1249	4	4	0.999	-0.00144342		32	88	95	96	91.5	93.75	2.92969	1.55075		UP	1350472	1350819	+	celC
gene-SL1344_1250	0	42	11.799	3.56059	0.00549987	37	127	126	173	126.5	149.75	4.0473	2.01696	UP	UP	1350908	1351672	+	celD
gene-SL1344_1251	16	12	0.977	-0.0335695	0.992659	39	121	115	104	118	111	2.84615	1.50901		UP	1351797	1353152	+	celF
gene-SL1344_1252	448	424	0.978	-0.0320936	0.992659	54	212	253	213	232.5	222.75	4.125	2.04439		UP	1353165	1353923	+	celG
gene-SL1344_1253	548	434	0.909	-0.137648	0.933825	24	899	970	723	934.5	828.75	34.5312	5.10983		UP	1353967	1356219	-	katE
gene-SL1344_1254	12	20	1.031	0.0440443	0.992659	89	64	50	51	57	54	0.606742	-0.720846			1356584	1356826	+	cedA
gene-SL1344_1255	75	66	0.977	-0.0335695	0.992659	284	169	155	127	162	144.5	0.508803	-0.974821			1356928	1358319	-	ydjN
gene-SL1344_1256	36	14	0.898	-0.155213	0.876475	51	22	14	77	18	47.5	0.931373	-0.10257			1358456	1359055	-	ydjM
gene-SL1344_1257	190	132	0.89	-0.168123	0.899855	123	128	107	152	117.5	134.75	1.09553	0.131627			1359193	1359861	-	yniC
gene-SL1344_1258	31	24	0.968	-0.046921	0.992659	162	262	254	194	258	226	1.39506	0.480329			1360010	1360546	+	yniB
gene-SL1344_1259	193	168	0.958	-0.0619024	0.992659	38	307	272	313	289.5	301.25	7.92763	2.98689		UP	1360589	1361449	-	SL1344_1259
gene-SL1344_1260	120	59	0.832	-0.265345	0.686118	14	68	58	65	63	64	4.57143	2.19265		UP	1361556	1361846	-	ydiZ
gene-SL1344_1261	130	166	1.071	0.0989585	0.971627	69	263	277	209	270	239.5	3.47101	1.79536		UP	1361943	1362875	-	pfkB
gene-SL1344_1262	2	8	1.058	0.0813396		556	89	105	144	97	120.5	0.216727	-2.20605		DOWN	1363164	1363922	+	ydiY
gene-SL1344_1263	90	1366	14.01	3.80839	4.35957e-18	36	4371	4441	3722	4406	4064	112.889	6.81876	UP	UP	1363971	1364930	-	SL1344_1263
gene-SL1344_1264	0	3	1.033	0.0468403		15	300	307	203	303.5	253.25	16.8833	4.07753		UP	1365073	1365387	+	SL1344_1264
gene-SL1344_1265	2420	1578	0.798	-0.325539	0.543905	73	299	266	295	282.5	288.75	3.95548	1.98385		UP	1365483	1366238	+	SL1344_1265
gene-SL1344_1330A	18	14	0.984	-0.0232698	0.993439	19	28	33	23	30.5	26.75	1.40789	0.493539			1366411	1366617	+	SL1344_1330A
gene-SL1344_1266	84	38	0.91	-0.136062	0.899855	573	407	363	483	385	434	0.757417	-0.40084			1366940	1368163	-	rfc
gene-SL1344_1267	902	588	0.798	-0.325539	0.544449	4250	1944	2074	1908	2009	1958.5	0.460824	-1.11771			1369055	1370983	+	thrS
gene-SL1344_1268	2746	1987	0.841	-0.249822	0.742705	33450	7957	8346	9412	8151.5	8781.75	0.262534	-1.92943		DOWN	1370987	1371529	+	infC
gene-SL1344_1269	960	539	0.727	-0.459973	0.244481	12834	1829	1919	1673	1874	1773.5	0.138188	-2.8553		DOWN	1371625	1371822	+	rpl35
gene-SL1344_1270	4006	2095	0.652	-0.617056	0.0497224	17475	3368	3515	3404	3441.5	3422.75	0.195866	-2.35206		DOWN	1371873	1372229	+	rpl20
gene-SL1344_1271	116	30	0.651	-0.619271	0.201123	722	253	290	216	271.5	243.75	0.337604	-1.5666		DOWN	1372531	1373514	+	pheS
gene-SL1344_1272	699	435	0.807	-0.309359	0.605049	2892	2068	2111	1797	2089.5	1943.25	0.67194	-0.573596			1373530	1375917	+	pheT
gene-SL1344_1273	202	258	1.051	0.0717627	0.985547	1928	2866	2915	1811	2890.5	2350.75	1.21927	0.286016			1375910	1376221	+	himA
gene-STnc540	202	194	0.987	-0.018878	0.994643	162	758	725	454	741.5	597.75	3.68981	1.88355		UP	1376271	1376364	+	STnc540
gene-SL1344_1274	71	24	0.84	-0.251539	0.683225	197	92	111	77	101.5	89.25	0.453046	-1.14227			1376424	1377404	+	btuC
gene-SL1344_1275	3	11	1.059	0.0827026		75	69	93	79	81	80	1.06667	0.0931094			1377496	1378047	+	btuE
gene-SL1344_1276	45	66	1.072	0.100305	0.961886	65	60	61	44	60.5	52.25	0.803846	-0.315009			1378047	1378796	+	btuD
gene-SL1344_1277	6	22	1.097	0.133564	0.882739	133	146	156	119	151	135	1.01504	0.0215332			1378873	1379337	+	nlpC
gene-SL1344_1278	60	69	1.028	0.0398403	0.992659	70	150	139	160	144.5	152.25	2.175	1.12102			1379651	1380364	+	ydiV
gene-SL1344_1279	132	92	0.909	-0.137648	0.92467	263	125	167	137	146	141.5	0.538023	-0.894261			1380426	1381868	+	ydiU
gene-SL1344_1280	0	0	0.998	-0.00288828		465	4	5	5	4.5	4.75	0.0102151	-6.61316		DOWN	1381903	1382094	-	ydiE
gene-SL1344_1281	58	100	1.105	0.144046	0.906367	167	150	152	149	151	150	0.898204	-0.154886			1382251	1383297	-	aroH
gene-SL1344_1282	89	90	1.001	0.00144197	0.998836	64	122	151	95	136.5	115.75	1.80859	0.854868			1383453	1384286	-	ydiA
gene-SL1344_1283	1687	1978	1.088	0.121679	0.944711	177	3034	2956	2240	2995	2617.5	14.7881	3.88637		UP	1384581	1387001	+	pps
gene-SL1344_1284	4980	5392	1.043	0.0607392	0.992659	29	41	41	24	41	32.5	1.12069	0.164387			1387043	1388683	-	ydiD
gene-SL1344_1285	0	0	1	0		3	6	3	1	4.5	2.75	0.916667	-0.125531			1388773	1389066	-	ydiT
gene-SL1344_1286	51	65	1.046	0.0648829	0.992659	13	12	5	4	8.5	6.25	0.480769	-1.05658			1389063	1390349	-	ydiS
gene-SL1344_1287	15	38	1.12	0.163499	0.864081	43	35	29	39	32	35.5	0.825581	-0.276518			1390406	1391341	-	ydiR
gene-SL1344_1288	4	7	1.02	0.0285692		0	2	0	0	1	0.5	#NUM!	#NUM!		UP	1391363	1392127	-	ydiQ
gene-SL1344_1289	8	12	1.03	0.0426443		16	9	8	9	8.5	8.75	0.546875	-0.870717			1392590	1393480	+	ydiP
gene-SL1344_1290	6	26	1.144	0.194087	0.784734	108	125	121	90	123	106.5	0.986111	-0.0201779			1393556	1394707	-	ydiO
gene-SL1344_1291	2	6	1.032	0.045443		13	12	11	8	11.5	9.75	0.75	-0.415037			1394721	1396316	-	ydiF
gene-SL1344_1292	28	4	0.799	-0.323733	0.517167	62	70	57	67	63.5	65.25	1.05242	0.0737097			1396470	1397228	-	aroD
gene-SL1344_1293	3	2	0.995	-0.00723157		17	50	49	42	49.5	45.75	2.69118	1.42824			1397273	1398139	-	aroE
gene-SL1344_1296	4	4	1.005	0.0071955		5	16	14	8	15	11.5	2.3	1.20163			1399804	1401015	-	ydiM
gene-SL1344_1297	0	0	0.981	-0.027675		1	10	12	11	11	11	11	3.45943		UP	1401156	1401515	-	ydiL
gene-RprA	0	2	1.04	0.0565835		182	3491	3464	357	3477.5	1917.25	10.5343	3.39703		UP	1401682	1401790	-	RprA
gene-SL1344_1298	118	94	0.946	-0.0800879	0.982849	153	130	118	156	124	140	0.915033	-0.128105			1401973	1403091	-	ydiK
gene-SL1344_1299	334	324	0.987	-0.018878	0.994643	224	484	488	403	486	444.5	1.98438	0.988685			1403356	1406412	+	ydiJ
gene-SL1344_1300	3	0	0.967	-0.0484122		36	74	72	68	73	70.5	1.95833	0.969626			1406409	1406819	+	SL1344_1300
gene-SL1344_1301	56	49	0.98	-0.0291463	0.992659	141	299	315	331	307	319	2.26241	1.17786			1406918	1407106	+	ydiH
gene-RydB	2	2	1.001	0.00144197		69	419	369	110	394	252	3.65217	1.86876		UP	1407278	1407371	+	RydB
gene-SL1344_1302	50	25	0.898	-0.155213	0.882739	42	93	72	76	82.5	79.25	1.8869	0.916022			1407394	1408740	-	SL1344_1302
gene-SL1344_1303	23	3	0.828	-0.272297	0.602083	87	29	24	23	26.5	24.75	0.284483	-1.81359		DOWN	1409167	1409535	+	sufA
gene-SL1344_1304	40	12	0.876	-0.190997	0.797477	213	99	83	74	91	82.5	0.387324	-1.36839			1409544	1411031	+	sufB
gene-SL1344_1305	2	4	1.018	0.0257376		90	52	67	59	59.5	59.25	0.658333	-0.60311			1411048	1411794	+	sufC
gene-SL1344_1306	42	74	1.085	0.117695	0.926219	187	102	96	107	99	103	0.550802	-0.860394			1411769	1413040	+	sufD
gene-SL1344_1307	16	12	0.981	-0.027675	0.992659	111	59	62	51	60.5	55.75	0.502252	-0.993516			1413037	1414257	+	sufS
gene-SL1344_1308	10	6	0.973	-0.0394883		65	22	22	24	22	23	0.353846	-1.49881			1414270	1414686	+	ynhA
gene-SL1344_1309	192	134	0.895	-0.16004	0.907505	103	212	173	231	192.5	211.75	2.05583	1.03972			1414841	1415842	+	ynhG
gene-SL1344_1310	146	182	1.056	0.0786098	0.984193	57	44	53	21	48.5	34.75	0.609649	-0.713949			1415909	1416148	-	lppB
gene-SL1344_1311	20809	26323	1.149	0.200379	0.837016	42352	52248	53455	48227	52851.5	50539.2	1.19331	0.254974			1416231	1416467	-	lpp
gene-SL1344_1312	168	130	0.935	-0.0969617	0.97305	1567	437	430	486	433.5	459.75	0.293395	-1.76908		DOWN	1416778	1418136	-	pykF
gene-SL1344_1313	11	22	1.058	0.0813396	0.968523	28	46	27	35	36.5	35.75	1.27679	0.352516			1418592	1419935	-	orf48	SPI-2
gene-SL1344_1314	466	416	0.974	-0.0380063	0.992659	11	20	18	15	19	17	1.54545	0.628031			1419957	1420850	-	orf32	SPI-2
gene-SL1344_1315	0	22	1.484	0.569491	0.235131	2	64	73	58	68.5	63.25	31.625	4.98299		UP	1420909	1421646	-	orf245	SPI-2
gene-SL1344_1316	27	38	1.045	0.0635029	0.985547	2	61	63	56	62	59	29.5	4.88264		UP	1421658	1422884	-	orf408	SPI-2
gene-SL1344_1317	121	178	1.128	0.173767	0.891585	17	38	36	30	37	33.5	1.97059	0.978626			1423207	1426269	-	ttrA	SPI-2
gene-SL1344_1318	18	16	0.989	-0.0159576	0.994643	3	5	7	4	6	5	1.66667	0.736966			1426262	1427284	-	ttrC	SPI-2
gene-SL1344_1319	8	20	1.072	0.100305	0.936183	0	1	5	7	3	5	#NUM!	#NUM!		UP	1427285	1428037	-	ttrB	SPI-2
gene-SL1344_1320	332	168	0.754	-0.407364	0.383944	92	401	404	359	402.5	380.75	4.13859	2.04914		UP	1428201	1429979	+	ttrS	SPI-2
gene-SL1344_1321	20	0	0.547	-0.870387		23	98	101	99	99.5	99.25	4.31522	2.10943		UP	1429936	1430574	+	ttrR	SPI-2
gene-SL1344_1322	8	6	0.987	-0.018878		208	122	120	157	121	139	0.668269	-0.581499			1430672	1430884	+	orf70	SPI-2
gene-SL1344_1323	336	290	0.946	-0.0800879	0.985547	80	396	386	297	391	344	4.3	2.10434		UP	1430980	1431939	-	orf319	SPI-2
gene-SL1344_1324	15	57	1.294	0.371838	0.448958	73	116	117	100	116.5	108.25	1.48288	0.568399			1432112	1432840	-	orf242	SPI-2
gene-SL1344_1325	0	55	8.172	3.03069	0.0109401	23	510	519	502	514.5	508.25	22.0978	4.46583	UP	UP	1433019	1433657	-	ssrB	SPI-2
gene-SL1344_1326	82	216	1.329	0.410341	0.387034	69	847	893	898	870	884	12.8116	3.67938		UP	1433688	1436450	-	ssrA	SPI-2
gene-SL1344_1327	1	2	1.012	0.0172093		1	19	39	22	29	25.5	25.5	4.67243		UP	1436851	1437252	+	ssaB	SPI-2
gene-SL1344_1328	5	5	1.004	0.00575927		15	74	83	128	78.5	103.25	6.88333	2.78311		UP	1437254	1438747	+	ssaC	SPI-2
gene-SL1344_1329	8	6	0.994	-0.00868224		21	82	85	82	83.5	82.75	3.94048	1.97837		UP	1438728	1439939	+	ssaD	SPI-2
gene-SL1344_1330	6	18	1.097	0.133564	0.886673	12	223	227	156	225	190.5	15.875	3.98868		UP	1439947	1440189	+	ssaE	SPI-2
gene-SL1344_1331	0	2	1.02	0.0285692		11	146	166	201	156	178.5	16.2273	4.02035		UP	1440510	1440779	+	sseA	SPI-2
gene-SL1344_1332	10	14	1.023	0.0328061	0.992659	23	233	242	278	237.5	257.75	11.2065	3.48627		UP	1440786	1441376	+	sseBa	SPI-2
gene-SL1344_1333	0	26	1.664	0.734655	0.167909	16	120	124	82	122	102	6.375	2.67243		UP	1441373	1441846	+	sscA	SPI-2
gene-SL1344_1334	26	16	0.954	-0.0679388	0.97925	68	440	394	391	417	404	5.94118	2.57075		UP	1441849	1443303	+	sseC	SPI-2
gene-SL1344_1335	8	16	1.057	0.0799754	0.962905	17	92	103	66	97.5	81.75	4.80882	2.26568		UP	1443319	1443906	+	sseD	SPI-2
gene-SL1344_1336	2	2	1.003	0.00432161		9	56	58	35	57	46	5.11111	2.35364		UP	1443909	1444325	+	sseE	SPI-2
gene-SL1344_1337	2	2	1.005	0.0071955		14	54	54	34	54	44	3.14286	1.65208		UP	1444377	1444811	+	sscB	SPI-2
gene-SL1344_1338	116	144	1.065	0.0908534	0.97925	16	32	35	17	33.5	25.25	1.57812	0.658211			1444827	1445609	+	sseF	SPI-2
gene-SL1344_1339	0	1	1.014	0.0200577		35	41	50	55	45.5	50.25	1.43571	0.521769			1445606	1446295	+	sseG	SPI-2
gene-SL1344_1340	0	18	1.316	0.396159		9	151	139	140	145	142.5	15.8333	3.98489		UP	1446389	1446604	+	ssaG	SPI-2
gene-SL1344_1341	1	0	0.968	-0.046921		6	89	89	62	89	75.5	12.5833	3.65344		UP	1446645	1446872	+	ssaH	SPI-2
gene-SL1344_1342	0	0	1	0		8	55	65	31	60	45.5	5.6875	2.50779		UP	1446884	1447132	+	ssaI	SPI-2
gene-SL1344_1343	1	14	1.189	0.249749		17	202	198	278	200	239	14.0588	3.8134		UP	1447129	1447878	+	ssaJ	SPI-2
gene-SL1344_1344	3	2	0.992	-0.011588		16	87	82	95	84.5	89.75	5.60938	2.48784		UP	1447896	1448444	+	SL1344_1344	SPI-2
gene-SL1344_1345	0	3	1.036	0.051024		5	101	113	123	107	115	23	4.52356		UP	1448441	1449115	+	ssaK	SPI-2
gene-STnc1220	0	0	1	0		1	19	19	8	19	13.5	13.5	3.75489		UP	1448718	1448790	-	STnc1220	SPI-2
gene-STnc1220	0	0	1	0		1	19	19	8	19	13.5	13.5	3.75489		UP	1448718	1448790	-		SPI-2
gene-SL1344_1346	10	20	1.058	0.0813396	0.963652	72	153	169	147	161	154	2.13889	1.09686			1449081	1450097	+	ssaL	SPI-2
gene-SL1344_1347	0	19	1.343	0.425459		16	50	49	48	49.5	48.75	3.04688	1.60733		UP	1450155	1450523	+	ssaM	SPI-2
gene-SL1344_1348	7	32	1.194	0.255803	0.659321	30	163	158	153	160.5	156.75	5.225	2.38543		UP	1450508	1452553	+	ssaV	SPI-2
gene-SL1344_1349	18	53	1.174	0.231432	0.73383	55	112	115	105	113.5	109.25	1.98636	0.99013			1452543	1453844	+	ssaN	SPI-2
gene-SL1344_1350	0	0	1.016	0.0229004		12	30	27	19	28.5	23.75	1.97917	0.984893			1453847	1454224	+	ssaO	SPI-2
gene-SL1344_1351	49	66	1.052	0.0731347	0.982849	17	27	24	18	25.5	21.75	1.27941	0.355481			1454205	1454579	+	ssaP	SPI-2
gene-SL1344_1352	10	10	1.004	0.00575927	0.997558	40	109	99	80	104	92	2.3	1.20163			1454560	1455528	+	ssaQ	SPI-2
gene-SL1344_1353	3	30	1.402	0.487486	0.341332	28	105	112	95	108.5	101.75	3.63393	1.86153		UP	1455596	1456243	+	ssaR	SPI-2
gene-SL1344_1354	12	8	0.98	-0.0291463	0.992659	3	13	10	4	11.5	7.75	2.58333	1.36923			1456240	1456506	+	ssaS	SPI-2
gene-SL1344_1355	22	22	1.002	0.00288251	0.997558	18	50	43	60	46.5	53.25	2.95833	1.56478		UP	1456507	1457286	+	ssaT	SPI-2
gene-SL1344_1356	4	2	0.98	-0.0291463		30	51	73	72	62	67	2.23333	1.1592			1457283	1458341	+	ssaU	SPI-2
gene-SL1344_1357	40	126	1.252	0.324235	0.524275	297	363	331	292	347	319.5	1.07576	0.105353			1458814	1460187	-	norM
gene-SL1344_1358	26	8	0.88	-0.184425	0.808194	319	266	261	297	263.5	280.25	0.878527	-0.186842			1460404	1461045	+	ribE
gene-SL1344_1359	274	175	0.872	-0.1976	0.859274	384	832	842	959	837	898	2.33854	1.22561			1461087	1462235	-	cfa
gene-STnc730	8	1	0.923	-0.115597		399	543	553	58	548	303	0.759398	-0.397071			1462356	1462445	-	STnc730
gene-SL1344_1360	24	30	1.023	0.0328061	0.992659	306	32	36	34	34	34	0.111111	-3.16993		DOWN	1462525	1463730	-	ydhC
gene-SL1344_1361	28	4	0.776	-0.365871	0.460332	56	70	59	41	64.5	52.75	0.941964	-0.0862557			1463843	1464775	+	ydhB
gene-SL1344_1362	52	24	0.888	-0.171368	0.859409	780	789	829	945	809	877	1.12436	0.169103			1464772	1465797	-	purR
gene-SL1344_1362A	68	114	1.115	0.157044	0.891585	747	1882	1962	1879	1922	1900.5	2.54418	1.3472			1466093	1466182	+	ynhF
gene-SL1344_1363	557	796	1.172	0.228973	0.803417	950	2862	2906	3902	2884	3393	3.57158	1.83656		UP	1466265	1466846	-	sodB
gene-SL1344_1364	238	410	1.263	0.336855	0.531868	245	141	156	164	148.5	156.25	0.637755	-0.648926			1466973	1467827	-	ydhO
gene-SL1344_1365	70	44	0.937	-0.093879	0.962905	2201	1059	1082	1029	1070.5	1049.75	0.476942	-1.06811			1468129	1468476	+	ydhD
gene-SL1344_1366	28	57	1.083	0.115033	0.92441	560	149	149	182	149	165.5	0.295536	-1.7586		DOWN	1468554	1469201	-	rnt
gene-SL1344_1367	28	48	1.05	0.0703893	0.978028	250	373	386	266	379.5	322.75	1.291	0.368489			1469302	1469709	-	gloA
gene-SL1344_1368	99	49	0.853	-0.229382	0.7615	127	102	96	68	99	83.5	0.65748	-0.60498			1469778	1470875	-	nemA
gene-SL1344_1369	62	32	0.908	-0.139236	0.904233	101	93	90	56	91.5	73.75	0.730198	-0.45364			1470934	1471533	-	ydhM
gene-SL1344_1370	26	4	0.884	-0.177882	0.797477	29	113	97	51	105	78	2.68966	1.42742			1471636	1471875	+	ydhL
gene-SL1344_1371	118	116	0.996	-0.00578235	0.997558	216	162	153	139	157.5	148.25	0.686343	-0.542999			1471926	1472822	+	ydhF
gene-SL1344_1372	66	20	0.801	-0.320126	0.53239	69	303	318	230	310.5	270.25	3.91667	1.96963		UP	1472902	1473423	+	sodCb
gene-SL1344_1373	56	84	1.085	0.117695	0.941042	164	86	71	78	78.5	78.25	0.477134	-1.06753			1473399	1475438	-	SL1344_1373
gene-SL1344_1374	6	24	1.129	0.175045	0.82556	118	44	48	36	46	41	0.347458	-1.52509		DOWN	1475438	1476334	-	ydhJ
gene-SL1344_1375	14	8	0.969	-0.0454314	0.992659	44	10	15	27	12.5	19.75	0.448864	-1.15565			1476301	1476537	-	ydhI
gene-SL1344_1376	10	142	8.156	3.02786	0.00241264	470	2623	2705	2191	2664	2427.5	5.16489	2.36874	UP	UP	1476732	1477172	+	slyA
gene-SL1344_1377	118	134	1.031	0.0440443	0.992659	1455	1638	1805	1728	1721.5	1724.75	1.1854	0.245368			1477220	1477687	-	slyB
gene-SL1344_1378	68	40	0.906	-0.142417	0.910564	84	83	74	72	78.5	75.25	0.895833	-0.158698			1477959	1479080	+	anmK
gene-SL1344_1379	14	11	0.988	-0.0174171	0.993457	75	109	138	120	123.5	121.75	1.62333	0.698959			1479168	1479497	+	mliC
gene-SL1344_1380	40	15	0.905	-0.14401	0.882739	259	187	159	179	173	176	0.679537	-0.557377			1479556	1480212	+	pdxH
gene-SL1344_1381	297	155	0.766	-0.384584	0.423335	1386	726	770	1051	748	899.5	0.64899	-0.623732			1480339	1481613	+	tyrS
gene-SL1344_1382	43	8	0.742	-0.430509	0.392894	214	120	110	120	115	117.5	0.549065	-0.86495			1481673	1482533	+	pdxY
gene-SL1344_1383	45	63	1.059	0.0827026	0.978028	66	419	413	241	416	328.5	4.97727	2.31536		UP	1482592	1483197	-	gst
gene-SL1344_1384	262	158	0.837	-0.2567	0.740824	1011	612	657	661	634.5	647.75	0.640702	-0.642274			1483302	1484807	-	tppB
gene-SL1344_1385	34	25	0.966	-0.0499049	0.992659	316	150	112	156	131	143.5	0.454114	-1.13887			1485409	1486044	-	nth
gene-SL1344_1386	5	36	1.419	0.504875	0.328972	420	54	58	41	56	48.5	0.115476	-3.11433		DOWN	1486044	1486736	-	rnfE
gene-SL1344_1387	22	30	1.034	0.0482362	0.992659	282	39	46	33	42.5	37.75	0.133865	-2.90115		DOWN	1486739	1487359	-	rnfG
gene-SL1344_1388	74	62	0.966	-0.0499049	0.992659	490	32	41	25	36.5	30.75	0.0627551	-3.99412		DOWN	1487363	1488421	-	rnfD
gene-SL1344_1389	108	118	1.025	0.0356239	0.992659	1597	205	202	189	203.5	196.25	0.122887	-3.0246		DOWN	1488422	1490629	-	rnfC
gene-SL1344_1390	5	15	1.077	0.107018		538	142	124	148	133	140.5	0.261152	-1.93704		DOWN	1490622	1491200	-	rnfB
gene-SL1344_1391	41	64	1.081	0.112367	0.941042	715	97	102	98	99.5	98.75	0.138112	-2.85609		DOWN	1491200	1491781	-	rnfA
gene-SL1344_1392	56	56	0.998	-0.00288828	0.997558	620	135	129	139	132	135.5	0.218548	-2.19398		DOWN	1491858	1492298	-	ydgK
gene-SL1344_1393	12	17	1.023	0.0328061	0.992659	360	109	100	130	104.5	117.25	0.325694	-1.61841		DOWN	1492387	1492617	-	ydgT
gene-SL1344_1393A	10	0	0.876	-0.190997		233	47	48	75	47.5	61.25	0.262876	-1.92755		DOWN	1492900	1493025	-	blr
gene-SL1344_1394	110	180	1.128	0.173767	0.882739	204	250	274	242	262	252	1.23529	0.304855			1493233	1494273	+	ydgJ
gene-SL1344_1395	360	487	1.143	0.192825	0.876475	241	191	156	177	173.5	175.25	0.727178	-0.459619			1494348	1495349	-	add
gene-SL1344_1396	177	105	0.847	-0.239566	0.765875	465	433	439	427	436	431.5	0.927957	-0.10787			1496053	1497561	-	ydgA
gene-SL1344_1397	118	86	0.925	-0.112475	0.954784	241	254	225	210	239.5	224.75	0.932573	-0.100712			1497664	1498839	-	manA
gene-SL1344_1398	589	520	0.95	-0.0740006	0.992659	265	1422	1342	933	1382	1157.5	4.36792	2.12695		UP	1499039	1500685	+	fumA
gene-SL1344_1400	254	218	0.958	-0.0619024	0.992659	133	662	638	597	650	623.5	4.68797	2.22896		UP	1500853	1502256	+	fumC
gene-SL1344_1401	24	31	1.033	0.0468403	0.992659	56	56	46	49	51	50	0.892857	-0.163499			1502253	1503182	-	tus
gene-SL1344_1402	18	9	0.949	-0.07552	0.969086	51	42	43	62	42.5	52.25	1.02451	0.0349338			1503258	1504559	-	rstB
gene-SL1344_1403	82	82	0.999	-0.00144342	0.998078	11	9	18	10	13.5	11.75	1.06818	0.0951572			1504670	1506376	-	SL1344_1403
gene-SL1344_1404	33	12	0.913	-0.131313	0.896003	41	87	91	64	89	76.5	1.86585	0.899836			1506529	1507662	-	ompN
gene-SL1344_1405	124	73	0.867	-0.205896	0.837016	881	733	704	725	718.5	721.75	0.81924	-0.287643			1508142	1508873	-	rstA
gene-SL1344_1406	3	2	0.995	-0.00723157		51	49	38	28	43.5	35.75	0.70098	-0.512554			1509000	1509335	+	ydgC
gene-SL1344_1407	62	52	0.969	-0.0454314	0.992659	849	76	69	55	72.5	63.75	0.0750883	-3.73527		DOWN	1509397	1510779	-	ydgI
gene-SL1344_1408	60	98	1.12	0.163499	0.891585	618	747	741	666	744	705	1.14078	0.190016			1511078	1512022	-	ydgH
gene-SL1344_1409	142	78	0.85	-0.234465	0.763687	751	557	537	505	547	526	0.700399	-0.51375			1512549	1514078	+	pntA
gene-SL1344_1410	278	222	0.927	-0.109359	0.968523	838	544	531	438	537.5	487.75	0.582041	-0.780808			1514089	1515477	+	pntB
gene-SL1344_1411	24	14	0.953	-0.0694519	0.97925	83	90	63	78	76.5	77.25	0.930723	-0.103576			1515652	1516686	-	tqsA
gene-SL1344_1412	16	0	0.741	-0.432455		86	69	70	78	69.5	73.75	0.857558	-0.221694			1517104	1517466	+	ydgF
gene-SL1344_1413	28	2	0.568	-0.816037	0.167909	47	44	31	35	37.5	36.25	0.771277	-0.37468			1517453	1517782	+	ydgE
gene-SL1344_1414	108	121	1.029	0.041243	0.992659	37	274	306	138	290	214	5.78378	2.53201		UP	1517822	1518643	-	SL1344_1414
gene-SL1344_1414A	0	0	1	0		0	0	1	0	0.5	0.25	#NUM!	#NUM!		UP	1518743	1518826	-	ydgU
gene-SL1344_1415	0	4	1.05	0.0703893		13	8	27	10	17.5	13.75	1.05769	0.08092			1518912	1519196	-	asr
gene-SL1344_1416	50	96	1.144	0.194087	0.841793	55	88	75	61	81.5	71.25	1.29545	0.373458			1519555	1520808	-	ynfM
gene-SL1344_1417	9	20	1.065	0.0908534	0.949379	37	55	74	40	64.5	52.25	1.41216	0.497906			1520928	1521827	+	ynfL
gene-SL1344_1418	82	138	1.119	0.16221	0.891585	368	378	403	405	390.5	397.75	1.08084	0.112156			1521955	1523175	+	mlc
gene-SL1344_1419	114	128	1.027	0.0384362	0.992659	104	340	318	536	329	432.5	4.15865	2.05612		UP	1523301	1523996	+	bioDb
gene-SL1344_1420	54	64	1.032	0.045443	0.992659	70	53	46	51	49.5	50.25	0.717857	-0.478231			1523952	1525241	-	clcB
gene-SL1344_1421	52	28	0.905	-0.14401	0.899855	19	79	68	85	73.5	79.25	4.17105	2.06041		UP	1525377	1526525	-	SL1344_1421
gene-SL1344_1422	20	6	0.923	-0.115597	0.910564	5	19	22	19	20.5	19.75	3.95	1.98185		UP	1526525	1527172	-	SL1344_1422
gene-SL1344_1423	14	2	0.897	-0.15682		5	19	20	16	19.5	17.75	3.55	1.82782		UP	1527182	1528084	-	SL1344_1423
gene-SL1344_1424	24	2	0.791	-0.33825	0.487808	4	32	33	27	32.5	29.75	7.4375	2.89482		UP	1528113	1528823	-	SL1344_1424
gene-SL1344_1425	40	39	0.998	-0.00288828	0.997558	109	105	106	69	105.5	87.25	0.800459	-0.321101			1529128	1529742	-	ynfI
gene-SL1344_1426	74	46	0.915	-0.128156	0.92467	124	106	108	46	107	76.5	0.616935	-0.696808			1529785	1530642	-	SL1344_1426
gene-SL1344_1427	6	21	1.113	0.154454	0.860933	4	12	14	9	13	11	2.75	1.45943			1530644	1531261	-	SL1344_1427
gene-SL1344_1428	54	36	0.936	-0.0954196	0.962905	16	71	70	68	70.5	69.25	4.32812	2.11374		UP	1531272	1533707	-	dmsA2
gene-SL1344_1429	72	68	0.988	-0.0174171	0.994643	40	135	138	161	136.5	148.75	3.71875	1.89482		UP	1533806	1536247	-	dmsA1
gene-SL1344_1430	38	20	0.922	-0.117161	0.92441	66	116	106	86	111	98.5	1.49242	0.577658			1536401	1536709	-	ynfD
gene-SL1344_1431	33	16	0.928	-0.107803	0.924976	91	223	190	144	206.5	175.25	1.92582	0.945476			1536804	1537523	+	ynfC
gene-SL1344_1432	226	156	0.893	-0.163268	0.904233	406	389	366	356	377.5	366.75	0.903325	-0.146683			1537564	1538124	-	speG
gene-SL1344_1433	12	2	0.889	-0.169745		237	212	205	185	208.5	196.75	0.830169	-0.268523			1538160	1538501	-	ynfB
gene-SL1344_1434	3	8	1.045	0.0635029		12	19	19	8	19	13.5	1.125	0.169925			1538654	1538980	+	ynfA
gene-SL1344_1435	16	32	1.073	0.10165	0.941042	17	56	47	35	51.5	43.25	2.54412	1.34717			1539102	1540316	+	rspA
gene-SL1344_1436	6	15	1.071	0.0989585		9	53	55	32	54	43	4.77778	2.25634		UP	1540327	1541346	+	rspB
gene-SL1344_1438	22	19	0.988	-0.0174171	0.994643	43	97	80	92	88.5	90.25	2.09884	1.06959			1542923	1544389	+	ydfI
gene-SL1344_1439	34	19	0.956	-0.0649175	0.97925	44	220	247	371	233.5	302.25	6.86932	2.78017		UP	1544456	1544659	-	ydfZ
gene-SL1344_1440	46	32	0.964	-0.0528949	0.992659	129	100	81	101	90.5	95.75	0.742248	-0.430027			1544840	1545526	-	ydfH
gene-SL1344_1441	86	74	0.979	-0.0306192	0.992659	220	470	498	347	484	415.5	1.88864	0.917345			1545656	1546402	-	ydfG
gene-SL1344_1442	106	70	0.907	-0.140826	0.923016	144	178	189	128	183.5	155.75	1.0816	0.113163			1546541	1548583	+	dcp
gene-SL1344_1443	12	14	1.012	0.0172093	0.994643	12	315	277	445	296	370.5	30.875	4.94837		UP	1548928	1549110	+	SL1344_1443
gene-SL1344_1444	0	2	1.02	0.0285692		10	97	113	96	105	100.5	10.05	3.32912		UP	1549230	1549757	-	ydeJ
gene-SL1344_1445	32	12	0.907	-0.140826	0.882739	7	202	201	171	201.5	186.25	26.6071	4.73374		UP	1550184	1550576	+	ydeI
gene-STnc560	74	67	0.98	-0.0291463	0.992991	3902	6083	6121	3288	6102	4695	1.20323	0.266911			1550746	1550844	+	STnc560
gene-SL1344_1446	46	65	1.048	0.0676387	0.984193	37	48	58	40	53	46.5	1.25676	0.329705			1551267	1552454	-	ydeE
gene-SL1344_1447	32	38	1.019	0.0271541	0.992659	44	55	62	44	58.5	51.25	1.16477	0.220048			1552682	1553584	+	ydeD
gene-SL1344_1448	4	30	1.276	0.351628	0.477442	64	21	25	2	23	12.5	0.195312	-2.35614		DOWN	1553703	1553918	-	marB
gene-SL1344_1449	13	10	0.983	-0.0247367	0.992659	78	16	8	18	12	15	0.192308	-2.37851		DOWN	1553947	1554336	-	marA
gene-SL1344_1450	0	0	0.998	-0.00288828		121	22	13	11	17.5	14.25	0.117769	-3.08597		DOWN	1554350	1554784	-	marR
gene-SL1344_1451	100	70	0.926	-0.110916	0.953576	124	196	213	178	204.5	191.25	1.54234	0.62512			1555043	1555708	+	marC
gene-SL1344_1452	21	46	1.115	0.157044	0.879696	130	31	23	24	27	25.5	0.196154	-2.34994		DOWN	1555755	1556945	-	sotB
gene-SL1344_1453	24	15	0.958	-0.0619024	0.983472	39	29	30	22	29.5	25.75	0.660256	-0.598902			1557061	1557933	-	yneJ
gene-SL1344_1454	42	27	0.94	-0.0892673	0.968523	25	55	42	30	48.5	39.25	1.57	0.650765			1558036	1559424	+	yneI
gene-SL1344_1455	19	26	1.03	0.0426443	0.992659	211	48	46	50	47	48.5	0.229858	-2.12119		DOWN	1559497	1560423	+	yneH
gene-SL1344_1456	1	10	1.127	0.172488		30	30	26	16	28	22	0.733333	-0.447459			1560423	1560782	+	yneG
gene-SL1344_1457	20	44	1.111	0.151859	0.882739	613	50	72	72	61	66.5	0.108483	-3.20446		DOWN	1561039	1561953	+	SL1344_1457
gene-SL1344_1458	0	2	1.028	0.0398403		11	16	26	16	21	18.5	1.68182	0.750022			1562009	1562551	-	SL1344_1458
gene-SL1344_1459	98	62	0.904	-0.145605	0.910688	80	59	73	59	66	62.5	0.78125	-0.356144			1563370	1564386	+	SL1344_1459
gene-SL1344_1460	1	2	1.004	0.00575927		6	13	11	14	12	13	2.16667	1.11548			1564527	1564868	-	hypA
gene-SL1344_1461	28	52	1.097	0.133564	0.913075	11	54	52	34	53	43.5	3.95455	1.98351		UP	1564881	1565768	-	SL1344_1461
gene-SL1344_1462	74	106	1.08	0.111031	0.952263	26	182	184	204	183	193.5	7.44231	2.89575		UP	1565756	1566817	-	hyaF2
gene-SL1344_1463	37	21	0.963	-0.0543923	0.985547	16	68	67	46	67.5	56.75	3.54688	1.82655		UP	1566835	1567245	-	hyaE2
gene-SL1344_1464	38	36	0.994	-0.00868224	0.997558	7	33	39	19	36	27.5	3.92857	1.974		UP	1567242	1567541	-	SL1344_1464
gene-SL1344_1465	92	112	1.044	0.0621217	0.992659	30	176	164	159	170	164.5	5.48333	2.45505		UP	1567541	1568149	-	hyaD2
gene-SL1344_1466	6	64	2.71	1.43829	0.0615151	23	206	226	136	216	176	7.65217	2.93587		UP	1568155	1568898	-	hyaC2
gene-SL1344_1467	250	258	1.011	0.015783	0.994643	18	92	133	94	112.5	103.25	5.73611	2.52007		UP	1568849	1570651	-	hyaB2
gene-SL1344_1468	42	38	0.989	-0.0159576	0.994643	21	127	133	72	130	101	4.80952	2.26589		UP	1570654	1571757	-	hyaA2
gene-SL1344_1469	30	36	1.021	0.0299829	0.992659	40	55	60	72	57.5	64.75	1.61875	0.69488			1572186	1573277	+	SL1344_1469
gene-SL1344_1470	32	26	0.977	-0.0335695	0.992659	225	277	291	270	284	277	1.23111	0.299961			1573443	1574114	+	SL1344_1470
gene-SL1344_1471	10	28	1.128	0.173767	0.837016	16	79	92	56	85.5	70.75	4.42188	2.14466		UP	1574173	1575198	-	SL1344_1471
gene-SL1344_1472	389	236	0.804	-0.314733	0.58668	13	54	49	36	51.5	43.75	3.36538	1.75077		UP	1575173	1576459	-	SL1344_1472
gene-SL1344_1473	41	58	1.062	0.0867838	0.973547	10	100	96	101	98	99.5	9.95	3.3147		UP	1576636	1578192	-	pqaA
gene-SL1344_1474	110	158	1.115	0.157044	0.910688	19	19	23	6	21	13.5	0.710526	-0.49304			1578262	1579503	-	SL1344_1474
gene-SL1344_1475	20	16	0.983	-0.0247367	0.992659	18	17	15	5	16	10.5	0.583333	-0.777608			1579493	1581001	-	SL1344_1475
gene-SL1344_1476	8	11	1.014	0.0200577		101	136	154	85	145	115	1.13861	0.187279			1581046	1581534	+	SL1344_1476
gene-SL1344_1477	29	28	0.999	-0.00144342	0.998836	95	359	359	327	359	343	3.61053	1.85221		UP	1581727	1582806	+	SL1344_1477
gene-SL1344_1478	1	28	1.752	0.809003	0.165274	41	31	23	23	27	25	0.609756	-0.713696			1582858	1583247	-	SL1344_1478
gene-SL1344_1479	0	0	0.983	-0.0247367		86	61	72	84	66.5	75.25	0.875	-0.192645			1583418	1583702	-	SL1344_1479
gene-SL1344_1480	0	0	1	0		116	145	121	108	133	120.5	1.03879	0.0549083			1583692	1583940	-	SL1344_1480
gene-SL1344_1481	0	0	0.996	-0.00578235		12	17	24	13	20.5	16.75	1.39583	0.481127			1584297	1584629	+	SL1344_1481
gene-SL1344_1482	2	15	1.145	0.195348		47	56	69	82	62.5	72.25	1.53723	0.620337			1584772	1585680	+	SL1344_1482
gene-IsrF	22	28	1.022	0.0313952	0.992659	25	68	41	31	54.5	42.75	1.71	0.773996			1586724	1587013	-	IsrF
gene-SL1344_1484	3	24	1.248	0.319618	0.517518	175	295	298	422	296.5	359.25	2.05286	1.03763			1587258	1588724	-	SL1344_1484
gene-SL1344_1485	48	40	0.972	-0.0409718	0.992659	52	65	56	63	60.5	61.75	1.1875	0.247928			1588983	1589990	+	SL1344_1485
gene-SL1344_1486	30	33	1.009	0.0129262	0.994643	37	33	38	15	35.5	25.25	0.682432	-0.551242			1590134	1591585	+	SL1344_1486
gene-SL1344_1487	20	22	1.01	0.0143553	0.994643	40	35	44	34	39.5	36.75	0.91875	-0.122256			1591598	1592800	+	SL1344_1487
gene-SL1344_1488	116	153	1.067	0.0935602	0.97523	39	237	229	232	233	232.5	5.96154	2.57568		UP	1592913	1594988	-	SL1344_1488
gene-SL1344_1489	206	111	0.831	-0.26708	0.698157	17	155	165	115	160	137.5	8.08824	3.01582		UP	1595045	1597573	-	SL1344_1489
gene-SL1344_1490	242	80	0.629	-0.668868	0.126718	14	128	113	110	120.5	115.25	8.23214	3.04127		UP	1597570	1599354	-	SL1344_1490
gene-SL1344_1491	33	16	0.922	-0.117161	0.923335	5	47	50	31	48.5	39.75	7.95	2.99095		UP	1599483	1600268	-	SL1344_1491
gene-SL1344_1492	2	10	1.08	0.111031		31	163	167	284	165	224.5	7.24194	2.85638		UP	1600411	1600740	-	hdeB
gene-SL1344_1493	257	156	0.838	-0.254978	0.741512	17	337	389	476	363	419.5	24.6765	4.62506		UP	1601090	1601521	-	osmC
gene-SL1344_1494	12	2	0.906	-0.142417		16	59	67	64	63	63.5	3.96875	1.98868		UP	1602034	1602249	+	yddX
gene-SL1344_1495	341	302	0.951	-0.0724828	0.992659	33	744	789	1927	766.5	1346.75	40.8106	5.35087		UP	1602344	1602487	+	rpsV
gene-SL1344_1496	96	46	0.853	-0.229382	0.756366	262	349	340	268	344.5	306.25	1.16889	0.225143			1602664	1604361	+	sfcA
gene-SL1344_1497	80	26	0.779	-0.360305	0.460332	67	203	178	212	190.5	201.25	3.00373	1.58676		UP	1604728	1605657	+	adhP
gene-SL1344_1498	80	147	1.152	0.204141	0.829302	159	428	433	446	430.5	438.25	2.75629	1.46273			1605748	1606389	-	fdnI
gene-SL1344_1499	106	202	1.234	0.303342	0.614984	47	170	145	103	157.5	130.25	2.77128	1.47055			1606397	1607281	-	fdnH
gene-SL1344_1500	314	440	1.149	0.200379	0.864421	257	1238	1217	1108	1227.5	1167.75	4.54377	2.18389		UP	1607295	1610342	-	fdnG
gene-SL1344_1502	4	6	1.021	0.0299829		29	33	26	29	29.5	29.25	1.00862	0.0123837			1610677	1611501	+	yddG
gene-SL1344_1503	4129	4128	1	0	0.999603	14483	15017	15279	12162	15148	13655	0.94283	-0.0849312			1611987	1613114	+	ompD
gene-SL1344_1504	97	128	1.076	0.105678	0.968523	132	49	52	49	50.5	49.75	0.376894	-1.40777			1613198	1613638	+	SL1344_1504
gene-SL1344_1505	44	72	1.093	0.128293	0.923016	137	91	84	53	87.5	70.25	0.512774	-0.963606			1613663	1615150	-	smvA
gene-SL1344_1506	8	44	1.362	0.445727	0.376078	418	311	292	217	301.5	259.25	0.620215	-0.689159			1615267	1615845	+	SL1344_1506
gene-SL1344_1507	33	30	0.988	-0.0174171	0.994643	11	53	48	41	50.5	45.75	4.15909	2.05627		UP	1616060	1617448	+	narU
gene-SL1344_1508	189	131	0.889	-0.169745	0.891585	43	121	108	90	114.5	102.25	2.37791	1.24969			1617540	1621280	+	narZ
gene-SL1344_1509	38	15	0.889	-0.169745	0.851151	16	35	36	50	35.5	42.75	2.67188	1.41785			1621277	1622821	+	narY
gene-SL1344_1510	49	48	0.994	-0.00868224	0.997558	4	28	16	15	22	18.5	4.625	2.20945		UP	1622821	1623516	+	narW
gene-SL1344_1511	4	18	1.116	0.158337	0.8429	10	35	37	37	36	36.5	3.65	1.8679		UP	1623513	1624193	+	narV
gene-SL1344_1512	30	40	1.042	0.0593553	0.992659	35	58	36	38	47	42.5	1.21429	0.280108			1624299	1625192	+	yddE
gene-SL1344_1513	36	45	1.035	0.0496308	0.992659	51	67	79	81	73	77	1.5098	0.594361			1625228	1626073	-	nhoA
gene-SL1344_1514	16	22	1.032	0.045443	0.992659	345	1215	1272	1181	1243.5	1212.25	3.51377	1.81302		UP	1626357	1626989	-	steA
gene-SL1344_1515	114	68	0.894	-0.161653	0.891585	758	63	64	54	63.5	58.75	0.0775066	-3.68954		DOWN	1627502	1628995	+	ansP
gene-SL1344_1516	0	0	1	0		28	8	11	12	9.5	10.75	0.383929	-1.38109			1629072	1629293	-	SL1344_1516
gene-SL1344_1517	18	9	0.96	-0.0588937	0.982654	448	57	64	63	60.5	61.75	0.137835	-2.85899		DOWN	1629438	1630499	-	SL1344_1517
gene-SL1344_1518	520	802	1.205	0.269033	0.715662	45	149	147	126	148	137	3.04444	1.60618		UP	1630763	1632883	+	yncD
gene-SL1344_1519	4	20	1.155	0.207893	0.741512	80	87	90	134	88.5	111.25	1.39062	0.475733			1632950	1633615	-	yncC
gene-SL1344_1520	94	82	0.974	-0.0380063	0.992659	120	353	355	317	354	335.5	2.79583	1.48328			1633949	1634986	-	yncB
gene-SL1344_1521	73	46	0.916	-0.12658	0.92467	32	66	80	53	73	63	1.96875	0.97728			1635198	1635713	+	yncA
gene-SL1344_1522	8	6	0.99	-0.0144996		38	68	63	81	65.5	73.25	1.92763	0.946829			1635713	1636162	+	ydcZ
gene-SL1344_1523	8	18	1.043	0.0607392	0.979808	79	43	58	89	50.5	69.75	0.882911	-0.179659			1636167	1636400	-	ydcY
gene-SL1344_1524	59	92	1.099	0.136191	0.923016	891	512	547	543	529.5	536.25	0.601852	-0.73252			1636624	1637943	+	srfA
gene-SL1344_1525	306	438	1.176	0.233888	0.797333	1128	482	520	386	501	443.5	0.393174	-1.34676			1637948	1640929	+	srfB
gene-SL1344_1526	200	248	1.081	0.112367	0.963282	660	359	367	423	363	393	0.595455	-0.747937			1640926	1643070	+	srfC
gene-SL1344_1527	23	24	1.002	0.00288251	0.997558	123	35	28	25	31.5	28.25	0.229675	-2.12234		DOWN	1643115	1643378	-	ydcX
gene-STnc1110	501	547	1.038	0.0538064	0.992659	242	1140	1216	1338	1178	1258	5.19835	2.37805		UP	1643465	1643658	+	STnc1110
gene-SL1344_1528	69	81	1.033	0.0468403	0.992659	100	340	355	256	347.5	301.75	3.0175	1.59335		UP	1643687	1645132	-	ydcW
gene-SL1344_1529	40	51	1.043	0.0607392	0.992659	119	230	232	203	231	217	1.82353	0.866733			1645247	1646671	-	ydcR
gene-SL1344_1530	80	45	0.902	-0.148801	0.899855	51	121	124	113	122.5	117.75	2.30882	1.20716			1646807	1647577	-	pdgL
gene-SL1344_1530A	10	44	1.16	0.214125	0.741512	9	229	257	187	243	215	23.8889	4.57827		UP	1647836	1648066	-	SL1344_1530A
gene-SL1344_1531	34	42	1.016	0.0229004	0.992659	31	1079	1101	996	1090	1043	33.6452	5.07233		UP	1648099	1648497	-	ugtL
gene-SL1344_1532	0	10	1.195	0.257011		51	95	111	186	103	144.5	2.83333	1.5025		UP	1649034	1649984	+	sifB
gene-SL1344_1533	0	8	1.146	0.196607		10	21	40	45	30.5	37.75	3.775	1.91648		UP	1650258	1650488	+	yncJ
gene-SL1344_1534	68	30	0.855	-0.226004	0.750137	594	214	187	254	200.5	227.25	0.382576	-1.38618			1650489	1652453	-	ydcP
gene-SL1344_1535	16	25	1.04	0.0565835	0.985547	143	57	49	35	53	44	0.307692	-1.70044		DOWN	1652532	1653068	-	ydcN
gene-SL1344_1536	64	35	0.911	-0.134477	0.911093	194	139	132	87	135.5	111.25	0.573454	-0.802251			1653159	1654337	+	SL1344_1536
gene-SL1344_1537	96	32	0.787	-0.345564	0.486013	358	876	950	688	913	800.5	2.23603	1.16094			1654391	1655059	-	SL1344_1537
gene-SL1344_1538	46	8	0.732	-0.450084	0.370329	162	223	216	160	219.5	189.75	1.1713	0.228106			1655215	1655811	-	tehB
gene-SL1344_1539	78	64	0.964	-0.0528949	0.992659	141	173	140	123	156.5	139.75	0.991135	-0.0128469			1655798	1656811	-	tehA
gene-SL1344_1540	38	40	1.007	0.0100637	0.997139	11	72	60	40	66	53	4.81818	2.26849		UP	1656918	1657898	+	ydcK
gene-SL1344_1541	10	38	1.142	0.191563	0.784907	25	90	93	92	91.5	91.75	3.67	1.87578		UP	1657895	1658434	-	rimL
gene-SL1344_1542	60	19	0.812	-0.300448	0.576924	0	48	43	19	45.5	32.25	#NUM!	#NUM!		UP	1658651	1659769	+	SL1344_1542
gene-SL1344_1543	13	0	0.86	-0.217591		1	9	9	4	9	6.5	6.5	2.70044		UP	1659766	1660047	+	SL1344_1543
gene-SL1344_1544	16	6	0.936	-0.0954196	0.931754	12	36	42	43	39	41	3.41667	1.77259		UP	1660058	1661371	+	SL1344_1544
gene-SL1344_1545	3	4	1.008	0.0114956		4	17	16	21	16.5	18.75	4.6875	2.22882		UP	1661385	1662191	+	SL1344_1545
gene-STnc1120	22	58	1.181	0.240009	0.712687	128	777	793	161	785	473	3.69531	1.8857		UP	1662190	1662282	-	STnc1120
gene-SL1344_1546	14	13	0.993	-0.0101344	0.996366	5	10	22	26	16	21	4.2	2.07039		UP	1662323	1662760	+	SL1344_1546
gene-SL1344_1547	39	31	0.971	-0.0424568	0.992659	4	27	22	22	24.5	23.25	5.8125	2.53916		UP	1662772	1663404	+	SL1344_1547
gene-SL1344_1548	18	29	1.034	0.0482362	0.992659	19	69	76	38	72.5	55.25	2.90789	1.53998		UP	1663420	1664211	+	SL1344_1548
gene-SL1344_1549	29	38	1.018	0.0257376	0.992659	50	62	76	100	69	84.5	1.69	0.757023			1664211	1664648	+	aac
gene-SL1344_1550	12	12	1	0	0.999603	31	23	19	16	21	18.5	0.596774	-0.744743			1664695	1665897	-	SL1344_1550
gene-SL1344_1551	1	2	1.006	0.00863031		34	10	8	14	9	11.5	0.338235	-1.5639		DOWN	1665909	1666484	-	SL1344_1551
gene-SL1344_1552	116	76	0.897	-0.15682	0.904233	428	380	426	378	403	390.5	0.912383	-0.132288			1666680	1668335	-	ydcG
gene-SL1344_1553	278	246	0.954	-0.0679388	0.992659	117	408	389	421	398.5	409.75	3.50214	1.80824		UP	1668555	1670063	-	SL1344_1553
gene-SL1344_1554	316	102	0.679	-0.558517	0.213386	36	570	564	562	567	564.5	15.6806	3.9709		UP	1670112	1671455	-	SL1344_1554
gene-SL1344_1555	152	229	1.121	0.164786	0.895357	99	1459	1416	303	1437.5	870.25	8.7904	3.13593		UP	1671748	1672671	+	ydcI
gene-SL1344_1556	111	384	2.398	1.26183	0.00612357	147	2522	2425	1814	2473.5	2143.75	14.5833	3.86625		UP	1672732	1674357	-	trg
gene-SL1344_1557	80	20	0.704	-0.506353	0.286108	206	141	123	111	132	121.5	0.589806	-0.761688			1674526	1675644	-	adhC
gene-SL1344_1558	0	2	1.019	0.0271541		160	54	53	44	53.5	48.75	0.304688	-1.7146		DOWN	1675676	1675951	-	SL1344_1558
gene-SL1344_1559	13	84	2.101	1.07108	0.0919642	16	413	454	466	433.5	449.75	28.1094	4.81298		UP	1676474	1676875	+	steB
gene-SL1344_1560	0	4	1.074	0.102994		3	20	25	24	22.5	23.25	7.75	2.9542		UP	1677004	1677720	-	SL1344_1560
gene-SL1344_1561	10	4	0.961	-0.0573917		9	38	36	49	37	43	4.77778	2.25634		UP	1678146	1679372	+	sseJ
gene-SL1344_1562	1	2	1.008	0.0114956		22	5	9	6	7	6.5	0.295455	-1.75899		DOWN	1679493	1679837	-	SL1344_1562
gene-SL1344_1563	4	7	1.024	0.0342157		46	129	115	103	122	112.5	2.44565	1.29022			1680744	1681505	+	SL1344_1563
gene-SL1344_1564	210	161	0.914	-0.129734	0.941042	27	64	51	50	57.5	53.75	1.99074	0.993305			1681512	1682159	+	SL1344_1564
gene-SL1344_1565	0	1	1.01	0.0143553		6	6	6	6	6	6	1	0			1682184	1682915	+	SL1344_1565
gene-SL1344_1566	6	8	1.013	0.0186342		3	4	8	0	6	3	1	0			1682912	1683592	+	SL1344_1566
gene-SL1344_1567	46	32	0.949	-0.07552	0.97925	38	76	61	43	68.5	55.75	1.46711	0.552972			1683729	1685279	+	SL1344_1567
gene-SL1344_1568	102	62	0.896	-0.158429	0.891585	457	488	516	373	502	437.5	0.95733	-0.0629111			1685743	1686405	+	SL1344_1568
gene-RydC	84	78	0.983	-0.0247367	0.993457	3583	5738	5854	183	5796	2989.5	0.834357	-0.261264			1686526	1686591	+	RydC
gene-SL1344_1569	56	24	0.905	-0.14401	0.883402	162	136	139	142	137.5	139.75	0.862654	-0.213146			1686676	1687206	-	cybB
gene-SL1344_1570	76	28	0.821	-0.284546	0.624099	166	103	103	122	103	112.5	0.677711	-0.561258			1687323	1688123	-	ydcF
gene-SL1344_1571	220	258	1.06	0.0840643	0.983213	891	620	594	532	607	569.5	0.639169	-0.64573			1688187	1692089	-	hrpA
gene-SL1344_1572	22	24	1.012	0.0172093	0.994643	33	56	56	42	56	49	1.48485	0.570316			1692290	1692895	+	acpD
gene-SL1344_1573	37	40	1.009	0.0129262	0.994643	105	92	121	129	106.5	117.75	1.12143	0.165338			1692892	1693341	-	SL1344_1573
gene-SL1344_1574	1	7	1.068	0.0949116		43	34	28	24	31	27.5	0.639535	-0.644905			1693484	1693807	-	ydbL
gene-SL1344_1575	0	13	1.19	0.250962		25	21	13	6	17	11.5	0.46	-1.12029			1693815	1694006	-	ynbE
gene-SL1344_1576	99	34	0.772	-0.373327	0.441119	347	215	201	188	208	198	0.570605	-0.809435			1694006	1696642	-	ydbH
gene-SL1344_1577	24	27	1.013	0.0186342	0.994643	294	204	234	248	219	233.5	0.794218	-0.332394			1696882	1697871	+	ldhA
gene-SL1344_1578	2	4	1.014	0.0200577		80	58	61	48	59.5	53.75	0.671875	-0.573735			1697982	1698392	+	hslJ
gene-SL1344_1579	66	53	0.961	-0.0573917	0.992659	22	84	79	94	81.5	87.75	3.98864	1.9959		UP	1698436	1698591	-	SL1344_1579
gene-SL1344_1580	5	7	1.018	0.0257376		49	29	33	6	31	18.5	0.377551	-1.40526			1698618	1698917	+	SL1344_1580
gene-SL1344_1581	164	173	1.018	0.0257376	0.994643	278	236	227	258	231.5	244.75	0.880396	-0.183776			1698978	1702502	+	nifJ
gene-MicC	0	8	1.094	0.129613		53	150	137	84	143.5	113.75	2.14623	1.1018			1702531	1702639	-	MicC
gene-SL1344_1582	70	148	1.227	0.295135	0.624099	54	2077	2180	1619	2128.5	1873.75	34.6991	5.11683		UP	1702984	1703418	+	ynaF
gene-SL1344_1583	45	61	1.042	0.0593553	0.992659	247	339	296	296	317.5	306.75	1.2419	0.312552			1703468	1703806	-	SL1344_1583
gene-SL1344_1585	50	8	0.664	-0.590745	0.250521	336	133	119	126	126	126	0.375	-1.41504			1704162	1705097	+	ydaO
gene-SL1344_1586	93	60	0.91	-0.136062	0.923016	202	181	170	166	175.5	170.75	0.845297	-0.24247			1705141	1706514	-	dbpA
gene-STnc580	3774	1309	0.431	-1.21424	0.000429923	18	2187	2280	1442	2233.5	1837.75	102.097	6.6738		UP	1706784	1706905	-	STnc580
gene-SL1344_1587	47	30	0.945	-0.0816138	0.971627	94	86	90	112	88	100	1.06383	0.0892673			1707001	1707984	-	zntB
gene-SL1344_1588	24	44	1.086	0.119024	0.92441	71	141	124	108	132.5	120.25	1.69366	0.760146			1708130	1709284	-	SL1344_1588
gene-SL1344_1589	40	82	1.143	0.192825	0.837016	112	87	106	82	96.5	89.25	0.796875	-0.327575			1709695	1710258	-	ydaL
gene-SL1344_1590	93	58	0.902	-0.148801	0.90862	90	156	152	183	154	168.5	1.87222	0.904752			1710516	1711031	+	ogt
gene-SL1344_1591	314	222	0.875	-0.192645	0.876475	2179	1057	1142	885	1099.5	992.25	0.455369	-1.13489			1711227	1711979	+	fnr
gene-SL1344_1592	354	427	1.084	0.116365	0.961886	509	1449	1478	1033	1463.5	1248.25	2.45236	1.29417			1712130	1713077	+	ydaA
gene-SL1344_1593	11	32	1.073	0.10165	0.92467	355	846	869	764	857.5	810.75	2.2838	1.19144			1713132	1713386	-	ynaJ
gene-SL1344_1594	32	40	1.033	0.0468403	0.992659	94	102	107	143	104.5	123.75	1.31649	0.396696			1713625	1714656	+	ynaI
gene-SL1344_1595	16	6	0.926	-0.110916	0.921432	61	113	105	147	109	128	2.09836	1.06926			1714742	1715344	-	SL1344_1595
gene-SL1344_1596	13	4	0.939	-0.0908029		44	32	48	38	40	39	0.886364	-0.174029			1715388	1716074	+	SL1344_1596
gene-SL1344_1597	0	8	1.12	0.163499		5	14	10	8	12	10	2	1			1716546	1717103	-	SL1344_1597
gene-SL1344_1598	3	6	1.024	0.0342157		4	5	2	8	3.5	5.75	1.4375	0.523562			1717202	1718032	-	SL1344_1598
gene-SL1344_1599	294	234	0.928	-0.107803	0.968523	7	13	15	10	14	12	1.71429	0.777608			1718053	1720035	-	SL1344_1599
gene-SL1344_1600	12	4	0.933	-0.100051		2	8	10	14	9	11.5	5.75	2.52356		UP	1720110	1720955	-	SL1344_1600
gene-SL1344_1602	95	384	3.132	1.64708	0.00154091	305	1293	1306	1249	1299.5	1274.25	4.17787	2.06277	UP	UP	1722495	1723607	+	SL1344_1602
gene-SL1344_1603	0	0	0.981	-0.027675		25	38	29	20	33.5	26.75	1.07	0.0976108			1723821	1724075	-	SL1344_1603
gene-SL1344_1604	16	40	1.121	0.164786	0.859409	19	25	26	31	25.5	28.25	1.48684	0.572251			1724186	1724776	-	SL1344_1604
gene-SL1344_1605	6	8	1.015	0.0214797		26	46	58	35	52	43.5	1.67308	0.742504			1724854	1725567	+	SL1344_1605
gene-SL1344_1606	34	4	0.777	-0.364013	0.460332	149	252	250	282	251	266.5	1.78859	0.838823			1725658	1726527	-	SL1344_1606
gene-SL1344_1607	18	20	1.008	0.0114956	0.994643	38	38	28	31	33	32	0.842105	-0.247928			1726801	1727706	-	SL1344_1607
gene-SL1344_1608	37	41	1.014	0.0200577	0.994643	4	8	10	6	9	7.5	1.875	0.906891			1727825	1728754	+	SL1344_1608
gene-SL1344_1609	332	228	0.87	-0.200913	0.861959	292	570	575	535	572.5	553.75	1.8964	0.923266			1728851	1730464	-	mppA
gene-SL1344_1610	93	90	0.992	-0.011588	0.996677	42	83	76	53	79.5	66.25	1.57738	0.657531			1730654	1731382	+	ycjI
gene-SL1344_1611	28	27	0.999	-0.00144342	0.997558	76	107	98	104	102.5	103.25	1.35855	0.44207			1731357	1732322	-	ycjG
gene-SL1344_1612	68	229	1.609	0.686164	0.134598	2826	1349	1363	895	1356	1125.5	0.398266	-1.3282			1732438	1732944	+	tpx
gene-SL1344_1613	158	143	0.975	-0.0365259	0.992659	343	305	285	298	295	296.5	0.864431	-0.210176			1733034	1734575	-	tyrR
gene-SL1344_1614	1104	962	0.94	-0.0892673	0.979808	104	126	114	98	120	109	1.04808	0.0677446			1734723	1735784	-	ycjF
gene-SL1344_1615	60	84	1.059	0.0827026	0.978028	128	158	156	144	157	150.5	1.17578	0.23362			1735781	1737184	-	ycjX
gene-SL1344_1616	10	16	1.026	0.0370307	0.992659	86	471	454	437	462.5	449.75	5.22965	2.38671		UP	1737327	1737641	-	pspE
gene-SL1344_1617	6	5	0.992	-0.011588		19	30	19	29	24.5	26.75	1.40789	0.493539			1737717	1737935	-	pspD
gene-SL1344_1618	0	6	1.071	0.0989585		24	26	22	18	24	21	0.875	-0.192645			1737958	1738317	-	pspC
gene-SL1344_1619	33	26	0.973	-0.0394883	0.992659	30	34	44	22	39	30.5	1.01667	0.0238467			1738317	1738541	-	pspB
gene-SL1344_1620	58	104	1.152	0.204141	0.83505	252	260	283	245	271.5	258.25	1.0248	0.0353446			1738601	1739269	-	pspA
gene-SL1344_1621	17	44	1.149	0.200379	0.791333	65	55	57	45	56	50.5	0.776923	-0.364156			1739440	1740420	+	pspF
gene-SL1344_1622	108	105	0.993	-0.0101344	0.997558	493	184	200	181	192	186.5	0.378296	-1.40241			1740532	1742181	+	sapA
gene-SL1344_1623	5	24	1.147	0.197865	0.766641	134	77	80	74	78.5	76.25	0.56903	-0.813424			1742349	1743143	+	sapB
gene-SL1344_1624	56	48	0.975	-0.0365259	0.992659	150	104	118	81	111	96	0.64	-0.643856			1743130	1744020	+	sapC
gene-SL1344_1625	42	37	0.988	-0.0174171	0.994643	219	79	96	81	87.5	84.25	0.384703	-1.37818			1744020	1745012	+	sapD
gene-SL1344_1626	34	18	0.936	-0.0954196	0.950871	113	31	42	33	36.5	34.75	0.307522	-1.70124		DOWN	1745014	1745820	+	sapF
gene-SL1344_1627	32	4	0.749	-0.416962	0.407309	82	54	58	52	56	54	0.658537	-0.602665			1745836	1746543	-	SL1344_1627
gene-SL1344_1628	50	62	1.04	0.0565835	0.992659	24	85	90	127	87.5	107.25	4.46875	2.15987		UP	1747010	1748383	-	steC
gene-SL1344_1629	0	0	1	0		4	6	4	0	5	2.5	0.625	-0.678072			1748418	1748597	+	SL1344_1629
gene-SL1344_1630	10	10	1	0	0.999934	48	42	27	57	34.5	45.75	0.953125	-0.0692627			1748572	1748871	+	ycjE
gene-SL1344_1631	194	128	0.905	-0.14401	0.919942	1944	918	892	920	905	912.5	0.469393	-1.09113			1748989	1749777	+	fabI
gene-SL1344_1632	61	43	0.94	-0.0892673	0.971627	157	152	137	73	144.5	108.75	0.692675	-0.529749			1749977	1751110	+	yciW
gene-SL1344_1633	58	73	1.046	0.0648829	0.992659	1174	450	454	344	452	398	0.339012	-1.56059		DOWN	1751199	1753133	+	rnb
gene-SL1344_1634	74	52	0.931	-0.103147	0.961886	106	177	157	154	167	160.5	1.51415	0.598509			1753395	1755377	+	yciR
gene-SL1344_1635	32	20	0.959	-0.0603973	0.984193	126	178	164	108	171	139.5	1.10714	0.146841			1755466	1755678	+	SL1344_1635
gene-SL1344_1636	62	84	1.062	0.0867838	0.975804	171	185	157	154	171	162.5	0.950292	-0.0735566			1755765	1756517	+	yciT
gene-SL1344_1637	34	35	1.003	0.00432161	0.997558	24	290	332	426	311	368.5	15.3542	3.94056		UP	1756776	1756994	+	osmB
gene-SL1344_1638	2	0	0.974	-0.0380063		109	37	22	43	29.5	36.25	0.332569	-1.58828		DOWN	1757114	1757440	-	yciH
gene-SL1344_1639	36	8	0.843	-0.246395	0.682231	248	81	89	97	85	91	0.366935	-1.4464			1757440	1758177	-	pyrF
gene-SL1344_1640	145	125	0.957	-0.0634092	0.992659	394	366	397	412	381.5	396.75	1.00698	0.0100346			1758368	1759483	-	yciM
gene-SL1344_1641	175	111	0.866	-0.207561	0.842697	223	194	168	259	181	220	0.986547	-0.0195402			1759544	1759852	-	yciS
gene-SL1344_1642	24	20	0.975	-0.0365259	0.992659	61	121	146	81	133.5	107.25	1.7582	0.814096			1760002	1760766	-	pgpB
gene-SL1344_1643	70	50	0.945	-0.0816138	0.978028	358	188	170	211	179	195	0.544693	-0.876485			1760962	1761552	+	ribA
gene-SL1344_1644	262	205	0.928	-0.107803	0.968431	111	763	754	706	758.5	732.25	6.59685	2.72178		UP	1761608	1764283	-	acnA
gene-SL1344_1644A	140	39	0.672	-0.573467	0.219928	59	59	49	160	54	107	1.81356	0.858824			1764839	1764967	-	ymiA
gene-SL1344_1645	146	173	1.055	0.077243	0.985547	174	287	300	335	293.5	314.25	1.80603	0.852825			1765260	1766234	-	cysB
gene-SL1344_1646	250	207	0.943	-0.0846703	0.982654	1673	864	887	993	875.5	934.25	0.558428	-0.840557			1766645	1769242	-	topA
gene-SL1344_1647	36	49	1.032	0.045443	0.992659	457	681	642	600	661.5	630.75	1.3802	0.464874			1769645	1769896	+	yciN
gene-SL1344_1648	54	4	0.558	-0.841663	0.165274	299	249	227	236	238	237	0.792642	-0.335258			1769938	1770984	-	sohB
gene-SL1344_1649	33	67	1.138	0.186501	0.842791	106	140	144	177	142	159.5	1.50472	0.589492			1771222	1771983	+	yciK
gene-SL1344_1650	4	13	1.09	0.124328		92	224	251	205	237.5	221.25	2.40489	1.26597			1771980	1772570	+	btuR
gene-SL1344_1651	88	24	0.723	-0.467932	0.328972	898	139	154	239	146.5	192.75	0.214644	-2.21998		DOWN	1772657	1773532	-	yciL
gene-SL1344_1652	40	54	1.054	0.0758749	0.979808	139	116	129	108	122.5	115.25	0.829137	-0.270318			1773633	1774253	-	yciO
gene-SL1344_1653	224	172	0.912	-0.132894	0.940963	190	238	219	228	228.5	228.25	1.20132	0.264615			1774261	1775142	-	trpH
gene-SL1344_1654	28	40	1.051	0.0717627	0.979808	32	16	20	15	18	16.5	0.515625	-0.955606			1775403	1776965	+	trpE
gene-SL1344_1655	16	22	1.028	0.0398403	0.992659	33	33	20	11	26.5	18.75	0.568182	-0.815575			1776965	1778560	+	trpD
gene-SL1344_1656	53	46	0.979	-0.0306192	0.992659	50	55	65	53	60	56.5	1.13	0.176323			1778564	1779922	+	trpC
gene-SL1344_1657	30	25	0.98	-0.0291463	0.992659	51	57	51	38	54	46	0.901961	-0.148863			1779932	1781125	+	trpB
gene-SL1344_1658	38	44	1.019	0.0271541	0.992659	37	40	52	31	46	38.5	1.04054	0.0573332			1781125	1781931	+	trpA
gene-SL1344_1659	31	41	1.039	0.0551957	0.992659	0	389	441	539	415	477	#NUM!	#NUM!		UP	1782411	1782593	+	yciG
gene-SL1344_1660	32	24	0.964	-0.0528949	0.992659	1	197	209	232	203	217.5	217.5	7.76487		UP	1782683	1783186	+	yciF
gene-SL1344_1661	1	10	1.112	0.153157		1	96	116	81	106	93.5	93.5	6.54689		UP	1783260	1783766	+	yciE
gene-SL1344_1662	204	25	0.2	-2.32193	0.00618398	29	149	125	118	137	127.5	4.39655	2.13637	DOWN	UP	1783786	1784664	+	katN
gene-SL1344_1663	298	278	0.977	-0.0335695	0.992659	33	6519	6652	5478	6585.5	6031.75	182.78	7.51397		UP	1784746	1785384	-	ompW
gene-SL1344_1664	36	46	1.032	0.045443	0.992659	25	130	137	112	133.5	122.75	4.91	2.29572		UP	1785722	1786126	+	SL1344_1664
gene-SL1344_1665	176	50	0.642	-0.639355	0.167909	355	351	349	318	350	334	0.940845	-0.0879709			1786152	1786895	+	yciC
gene-SL1344_1666	96	117	1.049	0.0690147	0.992659	319	216	177	175	196.5	185.75	0.582288	-0.780194			1786952	1787491	+	ispZ
gene-SL1344_1667	2	10	1.072	0.100305		290	219	216	107	217.5	162.25	0.559483	-0.837834			1787652	1788053	+	yciA
gene-SL1344_1668	29	20	0.962	-0.0558912	0.992659	443	39	36	34	37.5	35.75	0.0806998	-3.63129		DOWN	1788113	1788841	-	tonB
gene-SL1344_1669	11	16	1.017	0.0243197	0.992659	129	314	318	224	316	270	2.09302	1.06559			1789065	1789361	+	yciI
gene-STnc1270	17	2	0.864	-0.210897		1216	828	757	980	792.5	886.25	0.728824	-0.456358			1789368	1789691	-	STnc1270
gene-SL1344_1670	620	606	0.99	-0.0144996	0.996366	108	116	113	89	114.5	101.75	0.94213	-0.0860025			1789721	1791181	+	cls
gene-SL1344_1671	44	0	0.915	-0.128156	0.744097	389	157	161	198	159	178.5	0.458869	-1.12385			1791215	1791544	+	yciU
gene-SL1344_1672	59	2	0.122	-3.03505	0.0109401	53	124	126	134	125	129.5	2.4434	1.28889	DOWN		1791592	1792374	-	SL1344_1672
gene-SL1344_1673	139	201	1.121	0.164786	0.904233	348	608	591	532	599.5	565.75	1.62572	0.701077			1792476	1793480	-	oppF
gene-SL1344_1674	176	123	0.907	-0.140826	0.92441	83	312	375	323	343.5	333.25	4.01506	2.00542		UP	1793477	1794484	-	oppD
gene-SL1344_1675	104	26	0.616	-0.698998	0.161562	57	287	340	203	313.5	258.25	4.5307	2.17973		UP	1794496	1795404	-	oppC
gene-SL1344_1676	194	76	0.809	-0.305788	0.576924	78	500	472	312	486	399	5.11538	2.35484		UP	1795419	1796339	-	oppB
gene-SL1344_1677	274	205	0.901	-0.150401	0.923016	230	1596	1654	1173	1625	1399	6.08261	2.60469		UP	1796461	1798092	-	oppA
gene-SL1344_1678	0	6	1.086	0.119024		2	6	3	1	4.5	2.75	1.375	0.459432			1798160	1798474	+	SL1344_1678
gene-SL1344_1679	96	104	1.017	0.0243197	0.993913	63	32	36	47	34	40.5	0.642857	-0.63743			1798857	1799504	-	ychE
gene-SL1344_1680	744	472	0.791	-0.33825	0.5099	1161	1004	1005	1051	1004.5	1027.75	0.885228	-0.175879			1799981	1802659	+	adh
gene-SL1344_1681	6	25	1.127	0.172488	0.82556	314	174	179	181	176.5	178.75	0.569268	-0.812821			1802856	1803473	-	tdk
gene-SL1344_1682	179	346	1.268	0.342555	0.5099	11439	13068	13679	13345	13373.5	13359.2	1.16787	0.223878			1804136	1804549	+	hns
gene-SL1344_1683	90	133	1.1	0.137504	0.92441	550	459	525	540	492	516	0.938182	-0.0920606			1804681	1805589	-	galU
gene-SL1344_1684	502	286	0.768	-0.380822	0.425101	215	227	221	252	224	238	1.10698	0.146625			1805792	1806805	-	hnr
gene-SL1344_1685	87	76	0.978	-0.0320936	0.992659	240	348	339	281	343.5	312.25	1.30104	0.379667			1806896	1807801	-	ychK
gene-SL1344_1686	8	19	1.062	0.0867838	0.953576	241	118	140	113	129	121	0.502075	-0.994026			1807912	1808370	+	ychJ
gene-SL1344_1687	76	53	0.932	-0.101598	0.962206	369	325	323	287	324	305.5	0.827913	-0.272448			1808421	1809263	+	purU
gene-SL1344_1688	42	48	1.016	0.0229004	0.993457	46	129	154	109	141.5	125.25	2.72283	1.4451			1810579	1812054	-	SL1344_1688
gene-SL1344_1689	494	647	1.133	0.180148	0.886203	6	24	23	11	23.5	17.25	2.875	1.52356		UP	1812350	1813027	-	narI
gene-SL1344_1690	130	126	0.991	-0.013043	0.996366	2	22	16	9	19	14	7	2.80735		UP	1813027	1813737	-	narJ
gene-SL1344_1691	276	276	1.001	0.00144197	0.998836	4	35	31	21	33	27	6.75	2.75489		UP	1813734	1815269	-	narH
gene-SL1344_1692	1149	696	0.757	-0.401635	0.364805	15	56	67	45	61.5	53.25	3.55	1.82782		UP	1815266	1819009	-	narG
gene-STnc2040	3	2	0.985	-0.0218044		0	2	3	0	2.5	1.25	#NUM!	#NUM!		UP	1819352	1819414	-	STnc2040
gene-SL1344_1693	482	278	0.784	-0.351074	0.489741	4	27	48	15	37.5	26.25	6.5625	2.71425		UP	1819397	1820794	-	narK
gene-SL1344_1694	348	768	1.496	0.58111	0.130571	110	79	99	71	89	80	0.727273	-0.459432			1821135	1822931	+	narX
gene-SL1344_1695	27	19	0.965	-0.0513992	0.992659	38	69	68	70	68.5	69.25	1.82237	0.865815			1822924	1823574	+	narL
gene-SL1344_1696	116	147	1.063	0.0881416	0.97925	148	154	150	121	152	136.5	0.922297	-0.116696			1823575	1824999	-	ychP
gene-SL1344_1697	75	106	1.085	0.117695	0.949379	267	186	168	151	177	164	0.614232	-0.703144			1825176	1825529	+	ychN
gene-SL1344_1698	0	20	1.259	0.332278	0.421032	25	514	512	705	513	609	24.36	4.60644		UP	1825609	1825839	-	chaB
gene-SL1344_1699	60	64	1.01	0.0143553	0.994643	331	188	157	151	172.5	161.75	0.488671	-1.03307			1826106	1827206	+	chaA
gene-SL1344_1700	122	70	0.867	-0.205896	0.836995	470	354	391	311	372.5	341.75	0.727128	-0.459719			1827260	1828114	-	kdsA
gene-SL1344_1701	57	20	0.889	-0.169745	0.843184	537	257	251	203	254	228.5	0.425512	-1.23273			1828152	1828961	-	ychA
gene-SL1344_1702	2	6	1.049	0.0690147		151	37	66	36	51.5	43.75	0.289735	-1.78719		DOWN	1828965	1829354	-	sirC
gene-SL1344_1703	64	52	0.96	-0.0588937	0.992659	305	81	80	77	80.5	78.75	0.258197	-1.95346		DOWN	1829351	1830184	-	hemK
gene-SL1344_1704	122	50	0.814	-0.296899	0.595918	651	213	216	296	214.5	255.25	0.392089	-1.35075			1830184	1831266	-	prfA
gene-SL1344_1705	214	167	0.924	-0.114035	0.961886	906	456	472	425	464	444.5	0.490618	-1.02733			1831307	1832563	-	hemA
gene-SL1344_1706	7	73	3.494	1.80488	0.0335813	74	99	127	135	113	124	1.67568	0.744743	UP		1832877	1833500	+	hemM
gene-SL1344_1707	488	360	0.871	-0.199255	0.864603	964	562	529	527	545.5	536.25	0.556276	-0.846127			1833497	1834348	+	ipk
gene-SL1344_1708	950	432	0.639	-0.646112	0.072582	1200	548	578	498	563	530.5	0.442083	-1.17761			1834614	1835561	+	prs
gene-SL1344_1709	47	56	1.03	0.0426443	0.992659	188	86	101	77	93.5	85.25	0.453457	-1.14096			1835710	1837371	+	ychM
gene-SL1344_1710	366	448	1.084	0.116365	0.961886	2	974	1010	1390	992	1191	595.5	9.21796		UP	1837416	1837694	-	ychH
gene-SL1344_1711	19	14	0.974	-0.0380063	0.992659	165	179	174	203	176.5	189.75	1.15	0.201634			1837970	1838554	+	pth
gene-SL1344_1712	114	94	0.952	-0.0709665	0.992659	673	400	419	600	409.5	504.75	0.75	-0.415037			1838671	1839762	+	ychF
gene-SL1344_1713	25	74	1.225	0.292782	0.59317	269	145	149	171	147	159	0.591078	-0.758579			1839921	1841186	-	SL1344_1713
gene-SL1344_1714	18	22	1.028	0.0398403	0.992659	0	0	1	5	0.5	2.75	#NUM!	#NUM!		UP	1841681	1842799	+	hyaA
gene-SL1344_1715	26	42	1.075	0.104337	0.94366	11	10	8	11	9	10	0.909091	-0.137504			1842796	1844589	+	SL1344_1715
gene-SL1344_1716	6	8	1.009	0.0129262		3	2	0	4	1	2.5	0.833333	-0.263034			1844608	1845339	+	hyaC
gene-SL1344_1717	4	6	1.019	0.0271541		2	1	0	1	0.5	0.75	0.375	-1.41504			1845336	1845932	+	hyaD
gene-SL1344_1718	8	11	1.025	0.0356239		2	3	2	1	2.5	1.75	0.875	-0.192645			1845922	1846326	+	hyaE
gene-SL1344_1719	30	46	1.067	0.0935602	0.963282	4	3	2	2	2.5	2.25	0.5625	-0.830075			1846323	1847171	+	hyaF
gene-SL1344_1720	228	338	1.159	0.212881	0.842148	7	4	9	4	6.5	5.25	0.75	-0.415037			1847246	1848790	+	appC
gene-SL1344_1721	10	12	1.013	0.0186342	0.994643	13	4	6	2	5	3.5	0.269231	-1.89308		DOWN	1848802	1849938	+	appB
gene-SL1344_1722	10	0	0.904	-0.145605		6	32	28	24	30	27	4.5	2.16993		UP	1849951	1850040	+	SL1344_1722
gene-SL1344_1723	1694	1151	0.833	-0.263612	0.725539	211	2043	2050	1091	2046.5	1568.75	7.43483	2.8943		UP	1850384	1851709	+	SL1344_1723
gene-SL1344_1724	668	506	0.874	-0.194295	0.869744	42	541	519	458	530	494	11.7619	3.55605		UP	1851923	1853635	+	treA
gene-SL1344_1725	20	2	0.815	-0.295128	0.560089	9	140	132	138	136	137	15.2222	3.92811		UP	1853698	1853952	-	ymgE
gene-SL1344_1726	10	84	2.435	1.28392	0.0738779	452	515	503	468	509	488.5	1.08075	0.112036			1854121	1854855	+	ycgR
gene-SL1344_1727	28	20	0.967	-0.0484122	0.992659	110	45	52	63	48.5	55.75	0.506818	-0.98046			1854869	1855480	-	emtA
gene-SL1344_1728	50	76	1.084	0.116365	0.941042	63	89	95	96	92	94	1.49206	0.577309			1855651	1856565	+	ldcA
gene-SL1344_1729	186	236	1.091	0.125651	0.949379	571	741	753	814	747	780.5	1.3669	0.450908			1856662	1858395	+	cvrA
gene-SL1344_1730	207	119	0.868	-0.204233	0.837016	53	337	334	194	335.5	264.75	4.99528	2.32057		UP	1858458	1859528	-	alr-a
gene-SL1344_1731	543	684	1.1	0.137504	0.933251	77	697	669	280	683	481.5	6.25325	2.64461		UP	1859542	1860840	-	dadA
gene-SL1344_1732	421	266	0.84	-0.251539	0.748829	30	449	455	500	452	476	15.8667	3.98793		UP	1861169	1862695	+	ycgB
gene-SL1344_1733	152	154	1.003	0.00432161	0.997558	328	520	549	318	534.5	426.25	1.29954	0.378004			1862742	1863461	-	fadR
gene-SL1344_1734	46	98	1.18	0.238787	0.741512	395	247	236	220	241.5	230.75	0.584177	-0.775522			1863681	1865225	+	nhaB
gene-SL1344_1735	178	154	0.959	-0.0603973	0.992659	1015	376	395	329	385.5	357.25	0.35197	-1.50647		DOWN	1865367	1865897	+	dsbB
gene-SL1344_1736	14	10	0.975	-0.0365259	0.992659	10	5	7	10	6	8	0.8	-0.321928			1866006	1866347	+	SL1344_1736
gene-SL1344_1737	16	4	0.94	-0.0892673		267	790	776	1385	783	1084	4.05993	2.02145		UP	1866419	1866592	-	SL1344_1737
gene-SL1344_1738	0	25	1.643	0.716332	0.174896	24	133	144	212	138.5	175.25	7.30208	2.86831		UP	1866784	1866921	-	SL1344_1738
gene-SL1344_1739	12	16	1.022	0.0313952	0.992659	362	109	98	77	103.5	90.25	0.249309	-2.00399		DOWN	1867273	1867734	-	ycgN
gene-SL1344_1740	38	40	1.005	0.0071955	0.997558	253	246	232	206	239	222.5	0.879447	-0.185332			1867812	1868471	-	ycgM
gene-SL1344_1741	31	18	0.962	-0.0558912	0.988548	193	224	207	148	215.5	181.75	0.94171	-0.0866455			1868521	1868853	-	ycgL
gene-SL1344_1742	144	222	1.157	0.210389	0.842148	567	920	927	928	923.5	925.75	1.63272	0.707274			1868940	1869647	+	minC
gene-SL1344_1743	158	260	1.207	0.271426	0.707644	1017	1702	1788	1489	1745	1617	1.58997	0.669			1869671	1870483	+	minD
gene-SL1344_1744	53	122	1.208	0.27262	0.659321	372	769	760	856	764.5	810.25	2.17809	1.12306			1870487	1870753	+	minE
gene-SL1344_1745	4	2	0.971	-0.0424568		128	50	57	58	53.5	55.75	0.435547	-1.1991			1870875	1872002	-	rnd
gene-SL1344_1746	4	2	0.989	-0.0159576		157	92	84	97	88	92.5	0.589172	-0.763239			1872138	1872596	-	tnpA_1a
gene-SL1344_1747	53	92	1.12	0.163499	0.882739	444	393	414	190	403.5	296.75	0.668356	-0.581312			1872787	1874472	-	fadD
gene-SL1344_1748	84	30	0.832	-0.265345	0.659321	317	109	90	141	99.5	120.25	0.379338	-1.39845			1874677	1875258	-	yeaY
gene-SL1344_1749	18	16	0.983	-0.0247367	0.992659	527	99	128	176	113.5	144.75	0.274668	-1.86424		DOWN	1875330	1876025	-	yeaZ
gene-SL1344_1750	106	90	0.964	-0.0528949	0.992659	345	119	134	140	126.5	133.25	0.386232	-1.37246			1876083	1877993	-	yoaA
gene-SL1344_1751	36	4	0.757	-0.401635	0.418061	954	800	808	924	804	864	0.90566	-0.142958			1878124	1878468	+	yoaB
gene-SL1344_1752	10	0	0.87	-0.200913		222	171	170	158	170.5	164.25	0.739865	-0.434666			1878474	1878653	-	yoaH
gene-SL1344_1753	165	142	0.956	-0.0649175	0.992659	195	285	251	197	268	232.5	1.19231	0.253757			1878734	1880098	+	pabB
gene-SL1344_1754	19	40	1.104	0.14274	0.891585	49	53	54	44	53.5	48.75	0.994898	-0.00737953			1880102	1880680	+	yeaB
gene-SL1344_1755	254	152	0.871	-0.199255	0.846019	677	717	689	673	703	688	1.01625	0.0232527			1880944	1882308	+	sdaA
gene-SL1344_1756	80	29	0.8	-0.321928	0.534429	15	76	64	47	70	58.5	3.9	1.96347		UP	1882446	1884047	+	SL1344_1756
gene-SL1344_1757	48	52	1.012	0.0172093	0.994643	119	71	82	108	76.5	92.25	0.77521	-0.367341			1884069	1885628	-	yoaE
gene-SL1344_1759	560	350	0.853	-0.229382	0.797477	393	2145	2248	2291	2196.5	2243.75	5.70929	2.51331		UP	1886101	1887069	+	SL1344_1759
gene-SL1344_1760	288	202	0.877	-0.189351	0.879696	190	773	741	503	757	630	3.31579	1.72935		UP	1887122	1887922	+	SL1344_1760
gene-SL1344_1761	520	580	1.044	0.0621217	0.992659	286	1248	1332	997	1290	1143.5	3.99825	1.99937		UP	1887926	1888786	+	SL1344_1761
gene-SL1344_1762	0	1	1.023	0.0328061		29	44	32	57	38	47.5	1.63793	0.711875			1888844	1889302	+	SL1344_1762
gene-SL1344_1763	2	10	1.094	0.129613		115	66	63	75	64.5	69.75	0.606522	-0.721369			1889712	1890278	+	yebN
gene-SL1344_1764	192	150	0.924	-0.114035	0.961886	265	34	47	40	40.5	40.25	0.151887	-2.71893		DOWN	1890275	1891084	-	rrmA
gene-SL1344_1765	34	23	0.96	-0.0588937	0.992659	107	46	52	61	49	55	0.514019	-0.960107			1891150	1892895	-	ftsI2
gene-SL1344_1766	519	387	0.877	-0.189351	0.879696	2852	3283	3402	3438	3342.5	3390.25	1.18873	0.249418			1893115	1893324	-	cspC
gene-SL1344_1767	272	202	0.896	-0.158429	0.912599	2342	3281	3476	1787	3378.5	2582.75	1.1028	0.141167			1893337	1893480	-	yobF
gene-SL1344_1768	96	191	1.235	0.304511	0.602083	873	405	430	488	417.5	452.75	0.518614	-0.947267			1894129	1894416	-	SL1344_1768
gene-SL1344_1769	154	203	1.088	0.121679	0.950272	725	1087	1096	1035	1091.5	1063.25	1.46655	0.552428			1894487	1894630	-	yobG
gene-SL1344_1770	106	1019	8.809	3.13898	5.64101e-11	30	921	1020	709	970.5	839.75	27.9917	4.80693	UP	UP	1894788	1895027	+	SL1344_1770
gene-SL1344_1771	124	56	0.802	-0.318326	0.553618	731	629	679	559	654	606.5	0.829685	-0.269364			1895239	1896030	-	kdgR
gene-SL1344_1772	54	70	1.053	0.0745054	0.983559	35	43	39	22	41	31.5	0.9	-0.152003			1896206	1897579	+	SL1344_1772
gene-SL1344_1773	100	124	1.057	0.0799754	0.983213	595	542	566	445	554	499.5	0.839496	-0.252405			1897627	1898508	-	htpX
gene-SL1344_1774	172	138	0.935	-0.0969617	0.9754	2303	903	949	1171	926	1048.5	0.455276	-1.13519			1898702	1900750	-	prc
gene-SL1344_1775	146	94	0.882	-0.181149	0.880285	2264	714	731	747	722.5	734.75	0.324536	-1.62355		DOWN	1900770	1901456	-	proQ
gene-SL1344_1776	18	28	1.038	0.0538064	0.992659	876	649	688	591	668.5	629.75	0.718893	-0.476152			1901554	1902138	-	yebR
gene-SL1344_1777	48	48	0.998	-0.00288828	0.997558	190	251	300	215	275.5	245.25	1.29079	0.368254			1902180	1903463	+	yebS
gene-SL1344_1778	127	108	0.958	-0.0619024	0.992659	364	408	430	443	419	431	1.18407	0.243749			1903426	1906065	+	SL1344_1778
gene-SL1344_1779	291	512	1.281	0.35727	0.476117	319	58	73	63	65.5	64.25	0.201411	-2.31179		DOWN	1906143	1907582	+	yebU
gene-SL1344_1780	2	12	1.108	0.147958		42	249	219	240	234	237	5.64286	2.49643		UP	1907697	1907936	+	SL1344_1780
gene-SL1344_1781	16	0	0.837	-0.2567		26	117	109	79	113	96	3.69231	1.88452		UP	1908047	1908238	+	yebW
gene-SL1344_1782	4	2	0.981	-0.027675		11	53	53	50	53	51.5	4.68182	2.22707		UP	1908257	1908907	-	pphA
gene-SL1344_1783	0	10	1.145	0.195348		38	352	337	333	344.5	338.75	8.91447	3.15615		UP	1909131	1909295	-	SL1344_1783
gene-SL1344_1784	4	40	1.73	0.790772	0.17943	14	2936	2965	2707	2950.5	2828.75	202.054	7.65859		UP	1909580	1910302	-	sopE2
gene-SL1344_1785	34	20	0.941	-0.0877334	0.962905	18	15	17	35	16	25.5	1.41667	0.5025			1910986	1911381	+	SL1344_1785
gene-SL1344_1786	50	84	1.101	0.138814	0.916129	83	81	70	114	75.5	94.75	1.14157	0.191015			1911711	1912187	+	SL1344_1786
gene-SL1344_1787	25	1	0.601	-0.734563	0.186515	143	266	269	171	267.5	219.25	1.53322	0.616562			1912575	1912994	-	SL1344_1787
gene-SL1344_1792	0	0	0.998	-0.00288828		5	9	9	13	9	11	2.2	1.1375			1916257	1916457	-	SL1344_1792
gene-SL1344_1793	18	41	1.101	0.138814	0.891585	32	106	109	88	107.5	97.75	3.05469	1.61102		UP	1917075	1917989	+	pagO
gene-SL1344_1794	0	2	1.036	0.051024		8	26	25	17	25.5	21.25	2.65625	1.40939			1918122	1918280	+	SL1344_1794
gene-SL1344_1795	6	18	1.103	0.141433	0.880285	14	43	42	40	42.5	41.25	2.94643	1.55897		UP	1918290	1918904	+	SL1344_1795
gene-SL1344_1797	2	46	2.374	1.24732	0.09142	11	162	159	131	160.5	145.75	13.25	3.72792		UP	1919657	1919839	-	pagM
gene-SL1344_1799	8	97	3.222	1.68796	0.046368	33	940	968	2163	954	1558.5	47.2273	5.56155	UP	UP	1920747	1920947	+	pagK
gene-SL1344_1800	2	2	0.993	-0.0101344		5	12	9	3	10.5	6.75	1.35	0.432959			1921044	1921925	-	mig-3
gene-SL1344_1801	0	0	0.998	-0.00288828		3	11	12	14	11.5	12.75	4.25	2.08746		UP	1922080	1922343	-	SL1344_1801
gene-SL1344_1802	0	0	1	0		156	25	21	26	23	24.5	0.157051	-2.67069		DOWN	1922651	1922818	+	SL1344_1802
gene-SL1344_1803	4	3	0.998	-0.00288828		0	2	1	1	1.5	1.25	#NUM!	#NUM!		UP	1923075	1923608	-	SL1344_1803
gene-SL1344_1806	280	155	0.859	-0.21927	0.802664	23	21	29	17	25	21	0.913043	-0.131245			1924594	1925490	+	SL1344_1806
gene-RyeA	35	45	1.039	0.0551957	0.992659	238	1004	1038	504	1021	762.5	3.20378	1.67978		UP	1925543	1925853	+	RyeA
gene-SdsR	88	66	0.937	-0.093879	0.971627	717	6595	6724	1956	6659.5	4307.75	6.00802	2.58689		UP	1925621	1925723	-	SdsR
gene-SL1344_1807	24	14	0.958	-0.0619024	0.982849	111	62	61	59	61.5	60.25	0.542793	-0.881527			1925864	1926217	-	SL1344_1807
gene-SL1344_1808	139	104	0.929	-0.106249	0.963282	360	259	283	221	271	246	0.683333	-0.549339			1926234	1927109	-	SL1344_1808
gene-SL1344_1809	0	12	1.165	0.22033		111	133	126	105	129.5	117.25	1.05631	0.0790282			1927110	1927490	-	yobA
gene-SL1344_1810	2	3	1.016	0.0229004		278	31	46	37	38.5	37.75	0.135791	-2.88054		DOWN	1927622	1927852	+	holE
gene-SL1344_1811	66	40	0.915	-0.128156	0.92441	111	128	129	104	128.5	116.25	1.0473	0.066671			1927960	1928616	+	SL1344_1811
gene-SL1344_1812	26	46	1.057	0.0799754	0.969086	170	189	194	193	191.5	192.25	1.13088	0.177449			1928640	1929338	+	exoX
gene-SL1344_1813	164	89	0.848	-0.237864	0.75731	126	329	298	275	313.5	294.25	2.33532	1.22362			1929373	1931424	-	opdB
gene-SL1344_1814	30	18	0.95	-0.0740006	0.9754	110	92	121	145	106.5	125.75	1.14318	0.193055			1931637	1932296	-	yebE
gene-SL1344_1815	117	35	0.702	-0.510457	0.265059	179	474	444	522	459	490.5	2.74022	1.45429			1932390	1932743	-	yebF
gene-SL1344_1816	20	0	0.794	-0.332789		242	164	182	157	173	165	0.681818	-0.552541			1932811	1933101	-	yebG
gene-SL1344_1817	632	1696	1.978	0.984042	0.00505849	27	155	138	82	146.5	114.25	4.23148	2.08116		UP	1933232	1934410	+	purT
gene-SL1344_1818	30	32	1.01	0.0143553	0.994643	178	165	168	146	166.5	156.25	0.877809	-0.188021			1934510	1935151	-	eda
gene-SL1344_1819	64	32	0.883	-0.179515	0.856027	195	118	124	83	121	102	0.523077	-0.934905			1935189	1937000	-	edd
gene-SL1344_1820	27	44	1.066	0.0922074	0.962206	494	401	437	369	419	394	0.797571	-0.326315			1937235	1938710	-	zwf
gene-SL1344_1821	105	100	0.988	-0.0174171	0.994643	72	182	216	246	199	222.5	3.09028	1.62774		UP	1939052	1939921	+	hexR
gene-SL1344_1822	204	277	1.094	0.129613	0.941042	273	636	665	532	650.5	591.25	2.16575	1.11487			1940045	1941487	+	pykA
gene-SL1344_1823	4400	7560	1.33	0.411426	0.349705	386	243	249	234	246	240	0.621762	-0.685566			1941560	1942531	-	msbB
gene-SL1344_1824	80	74	0.983	-0.0247367	0.993457	372	283	275	214	279	246.5	0.662634	-0.593715			1942648	1943967	-	yebA
gene-SL1344_1825	141	250	1.228	0.296311	0.644239	319	238	206	236	222	229	0.717868	-0.478209			1943983	1944984	-	znuA
gene-SL1344_1826	2428	2214	0.957	-0.0634092	0.992659	111	58	62	67	60	63.5	0.572072	-0.805731			1945006	1945761	+	znuC
gene-SL1344_1827	8	16	1.055	0.077243	0.968523	102	43	57	43	50	46.5	0.455882	-1.13327			1945758	1946543	+	znuB
gene-SL1344_1828	29	18	0.953	-0.0694519	0.97925	166	137	127	156	132	144	0.86747	-0.205114			1946622	1947551	-	ruvB
gene-SL1344_1829	4	21	1.132	0.178874	0.802914	272	164	180	161	172	166.5	0.612132	-0.708084			1947641	1948252	-	ruvA
gene-SL1344_1832	2	11	1.083	0.115033		12	21	22	27	21.5	24.25	2.02083	1.01495			1950194	1950793	+	yebB
gene-SL1344_1833	46	40	0.984	-0.0232698	0.993439	742	140	139	127	139.5	133.25	0.179582	-2.47728		DOWN	1950795	1951316	-	ruvC
gene-SL1344_1834	90	39	0.847	-0.239566	0.732269	695	242	263	198	252.5	225.25	0.324101	-1.62549		DOWN	1951353	1952093	-	yebC
gene-SL1344_1835	121	102	0.955	-0.0664274	0.992659	765	196	209	251	202.5	226.75	0.296405	-1.75436		DOWN	1952123	1952575	-	ntpA
gene-SL1344_1836	144	212	1.114	0.155749	0.910564	1616	566	541	610	553.5	581.75	0.359994	-1.47396			1952678	1954450	-	aspS
gene-SL1344_1837	6	9	1.023	0.0328061		47	65	61	43	63	53	1.12766	0.173332			1954775	1955341	+	yecD
gene-SL1344_1838	84	70	0.963	-0.0543923	0.992659	44	42	55	38	48.5	43.25	0.982955	-0.0248034			1955338	1956156	+	yecE
gene-SL1344_1839	140	148	1.014	0.0200577	0.994643	221	289	274	295	281.5	288.25	1.3043	0.383274			1956209	1956604	+	yecN
gene-SL1344_1840	21	40	1.09	0.124328	0.923016	454	200	163	222	181.5	201.75	0.444383	-1.17012			1956645	1957388	+	yecO
gene-SL1344_1841	17	54	1.185	0.244887	0.688668	405	117	105	136	111	123.5	0.304938	-1.71341		DOWN	1957385	1958356	+	yecP
gene-RyeF	6	6	1.004	0.00575927		10	15	17	1	16	8.5	0.85	-0.234465			1958513	1958819	-	RyeF
gene-SL1344_1842	12	2	0.918	-0.123434		62	36	35	49	35.5	42.25	0.681452	-0.553317			1958592	1959338	-	cutC
gene-SL1344_1843	40	44	1.014	0.0200577	0.994643	121	45	42	27	43.5	35.25	0.291322	-1.77931		DOWN	1959358	1959927	-	yecM
gene-SL1344_1844	48	84	1.113	0.154454	0.891585	852	459	485	572	472	522	0.612676	-0.706804			1960164	1961897	+	argS
gene-SL1344_1845	474	1202	1.71	0.773996	0.0367762	41	17	25	9	21	15	0.365854	-1.45066			1962086	1963957	+	SL1344_1845
gene-SL1344_1846	102	55	0.861	-0.215915	0.802914	150	60	69	72	64.5	68.25	0.455	-1.13606			1964011	1965150	-	SL1344_1846
gene-SL1344_1847	50	52	1.006	0.00863031	0.997558	108	86	63	50	74.5	62.25	0.576389	-0.794886			1965387	1965779	-	flhE
gene-SL1344_1848	142	116	0.953	-0.0694519	0.992659	921	528	547	555	537.5	546.25	0.593105	-0.75364			1965779	1967857	-	flhAa
gene-SL1344_1849	51	119	1.254	0.326537	0.53239	1113	638	623	625	630.5	627.75	0.564016	-0.826192			1967850	1969001	-	flhB
gene-SL1344_1850	132	528	3.318	1.73031	0.000354144	865	1152	1139	1062	1145.5	1103.75	1.27601	0.351641	UP		1969195	1969839	-	cheZ
gene-SL1344_1851	13	36	1.124	0.168642	0.846019	469	880	865	665	872.5	768.75	1.63913	0.712927			1969850	1970239	-	cheY
gene-SL1344_1852	176	276	1.16	0.214125	0.837016	857	1570	1440	1119	1505	1312	1.53092	0.614401			1970257	1971306	-	cheB
gene-SL1344_1853	137	268	1.281	0.35727	0.477825	574	1444	1497	1478	1470.5	1474.25	2.56838	1.36086			1971303	1972169	-	cheR
gene-SL1344_1854	406	922	1.664	0.734655	0.0294728	1128	4093	3901	3940	3997	3968.5	3.51817	1.81483		UP	1972323	1973984	-	cheM
gene-SL1344_1855	121	308	1.491	0.57628	0.163701	1157	2813	2837	3789	2825	3307	2.85825	1.51513		UP	1974221	1974724	-	cheW
gene-SL1344_1856	298	611	1.461	0.546956	0.151815	2680	4147	4250	3989	4198.5	4093.75	1.52752	0.61119			1974745	1976760	-	cheA
gene-SL1344_1857	108	264	1.354	0.437228	0.340463	977	1541	1516	1621	1528.5	1574.75	1.61182	0.688692			1976765	1977694	-	motB
gene-SL1344_1858	88	224	1.27	0.344828	0.487808	878	1798	1895	1817	1846.5	1831.75	2.08628	1.06093			1977691	1978521	-	motA
gene-SL1344_1859	214	605	2.007	1.00504	0.00768918	658	1593	1596	1902	1594.5	1748.25	2.65691	1.40975			1978703	1979281	-	flhC
gene-SL1344_1860	221	336	1.187	0.24732	0.763687	273	966	924	1064	945	1004.5	3.67949	1.8795		UP	1979284	1979634	-	flhD
gene-SL1344_1861	58	52	0.981	-0.027675	0.992659	44	87	100	92	93.5	92.75	2.10795	1.07584			1980421	1980849	+	yecG
gene-SL1344_1862	110	25	0.663	-0.592919	0.228716	32	203	186	174	194.5	184.25	5.75781	2.52552		UP	1980867	1982288	-	otsA
gene-SL1344_1863	50	20	0.884	-0.177882	0.841793	19	100	122	198	111	154.5	8.13158	3.02354		UP	1982263	1983066	-	otsB
gene-SL1344_1864	50	20	0.864	-0.210897	0.769684	17	26	24	21	25	23	1.35294	0.436099			1983700	1984257	-	araH
gene-SL1344_1865	122	64	0.844	-0.244685	0.741512	13	168	154	165	161	163	12.5385	3.64829		UP	1984808	1985311	+	ftnB
gene-SL1344_1866	186	160	0.957	-0.0634092	0.992659	27	51	56	69	53.5	61.25	2.26852	1.18175			1985490	1986128	-	SL1344_1866
gene-SL1344_1867	33	105	1.349	0.43189	0.364805	338	189	175	210	182	196	0.579882	-0.78617			1986384	1986719	+	SL1344_1867
gene-SL1344_1868	950	2086	1.598	0.676267	0.0499033	445	1131	1155	953	1143	1048	2.35506	1.23576			1986959	1987456	+	ftn
gene-SL1344_1869	0	0	0.983	-0.0247367		5	26	31	42	28.5	35.25	7.05	2.81762		UP	1987502	1987741	-	yecH
gene-SL1344_1870	27	8	0.894	-0.161653	0.847923	289	49	37	28	43	35.5	0.122837	-3.02518		DOWN	1987968	1989179	+	tyrP
gene-SL1344_1871	30	45	1.059	0.0827026	0.974479	190	352	363	406	357.5	381.75	2.00921	1.00663			1989254	1989919	-	yecA
gene-SL1344_1872	2	16	1.126	0.171207		328	391	379	410	385	397.5	1.21189	0.277259			1990157	1990462	-	SL1344_1872
gene-SL1344_1873	448	336	0.881	-0.182786	0.882739	153	215	248	187	231.5	209.25	1.36765	0.451696			1990696	1992135	-	SL1344_1873
gene-SL1344_1874	0	2	1.033	0.0468403		223	315	366	275	340.5	307.75	1.38004	0.464715			1992348	1992680	-	SL1344_1874
gene-SL1344_1875	104	126	1.052	0.0731347	0.991313	248	311	318	266	314.5	290.25	1.17036	0.226956			1993381	1993929	-	pgsA
gene-SL1344_1876	470	347	0.872	-0.1976	0.869744	594	517	467	538	492	515	0.867003	-0.20589			1993986	1995818	-	uvrC
gene-SL1344_1877	263	139	0.782	-0.354759	0.482463	752	901	942	818	921.5	869.75	1.15658	0.209868			1995815	1996471	-	sirA
gene-SL1344_1878	0	6	1.072	0.100305		724	179	213	356	196	276	0.381215	-1.39132			1996935	1997159	+	yecF
gene-SL1344_1879	143	127	0.967	-0.0484122	0.992659	147	528	491	675	509.5	592.25	4.02891	2.01039		UP	1997226	1997948	-	sdiA
gene-SL1344_1880	52	60	1.021	0.0299829	0.992659	104	166	150	146	158	152	1.46154	0.547488			1998180	1998932	-	yecC
gene-SL1344_1881	14	18	1.014	0.0200577	0.993457	67	146	183	90	164.5	127.25	1.89925	0.925433			1998929	1999597	-	yecS
gene-SL1344_1882	26	28	1.01	0.0143553	0.994643	86	129	117	99	123	111	1.2907	0.368151			1999618	2000604	-	dcyD
gene-SL1344_1883	44	127	1.34	0.422233	0.370329	486	982	934	1113	958	1035.5	2.13066	1.0913			2000758	2001558	-	fliY
gene-SL1344_1884	233	244	1.018	0.0257376	0.994643	804	1351	1428	1061	1389.5	1225.25	1.52394	0.607809			2001705	2002256	-	fliZ
gene-SL1344_1885	758	1660	1.664	0.734655	0.0220802	3152	4161	4225	4583	4193	4388	1.39213	0.477296			2002315	2003034	-	fliA
gene-SL1344_1886	4	0	0.965	-0.0513992		158	159	156	116	157.5	136.75	0.865506	-0.208384			2003303	2003812	-	tnpA_2b
gene-SL1344_1887	108	295	1.608	0.685267	0.09551	553	466	473	393	469.5	431.25	0.779837	-0.358755			2003942	2005147	-	fliB
gene-SL1344_1888	4030	13076	2.943	1.55729	1.69684e-06	18295	36039	36985	31999	36512	34255.5	1.8724	0.904886	UP		2005226	2006713	-	fliC
gene-SL1344_1889	283	764	1.83	0.871844	0.0210047	3275	6553	6681	6422	6617	6519.5	1.99069	0.993266			2006970	2008373	+	fliD
gene-SL1344_1890	76	110	1.097	0.133564	0.92601	858	1763	1871	2001	1817	1909	2.22494	1.15377			2008388	2008795	+	fliS
gene-SL1344_1891	66	192	1.526	0.609755	0.161562	565	885	872	994	878.5	936.25	1.65708	0.728643			2008795	2009163	+	fliT
gene-SL1344_1892	73	71	0.995	-0.00723157	0.997558	168	90	103	103	96.5	99.75	0.59375	-0.752072			2009235	2010719	+	amyA
gene-SL1344_1893	10	3	0.951	-0.0724828		156	146	142	146	144	145	0.929487	-0.105493			2010759	2011184	-	yedD
gene-SL1344_1894	127	89	0.92	-0.120294	0.941042	106	34	22	14	28	21	0.198113	-2.3356		DOWN	2011310	2012575	+	yedE
gene-SL1344_1895	16	0	0.769	-0.378944		18	16	13	6	14.5	10.25	0.569444	-0.812373			2012572	2012805	+	yedF
gene-SL1344_1896	0	80	57.301	5.84049	8.37525e-05	16	303	307	393	305	349	21.8125	4.44708	UP	UP	2013070	2013456	+	SL1344_1896
gene-SL1344_1897	48	38	0.967	-0.0484122	0.992659	826	599	578	450	588.5	519.25	0.628632	-0.669712			2013576	2013890	-	fliE
gene-SL1344_1898	217	478	1.424	0.509949	0.213863	2121	1446	1404	1448	1425	1436.5	0.677275	-0.562187			2014107	2015789	+	fliF
gene-SL1344_1899	264	296	1.044	0.0621217	0.992659	1336	1166	1265	912	1215.5	1063.75	0.79622	-0.328761			2015782	2016777	+	fliG
gene-SL1344_1900	223	403	1.298	0.37629	0.437159	771	658	645	533	651.5	592.25	0.768158	-0.380525			2016770	2017477	+	fliH
gene-SL1344_1901	176	350	1.344	0.426533	0.344639	1157	1165	1200	912	1182.5	1047.25	0.905143	-0.143783			2017477	2018847	+	fliI
gene-SL1344_1902	6	10	1.017	0.0243197		333	270	259	223	264.5	243.75	0.731982	-0.45012			2018869	2019312	+	fliJ
gene-SL1344_1903	192	368	1.32	0.400538	0.392894	721	595	559	548	577	562.5	0.780166	-0.358146			2019309	2020526	+	fliK
gene-SL1344_1904	27	111	1.537	0.620117	0.203684	705	513	509	316	511	413.5	0.586525	-0.769736			2020631	2021098	+	fliL
gene-SL1344_1905	314	496	1.232	0.301002	0.634366	1097	589	570	569	579.5	574.25	0.523473	-0.933813			2021103	2022107	+	fliM
gene-SL1344_1906	92	109	1.04	0.0565835	0.992659	380	410	436	268	423	345.5	0.909211	-0.137314			2022104	2022517	+	fliN
gene-SL1344_1907	28	48	1.077	0.107018	0.941042	267	256	225	80	240.5	160.25	0.600187	-0.736515			2022517	2022894	+	fliO
gene-SL1344_1908	79	98	1.041	0.0579701	0.992659	443	273	293	214	283	248.5	0.560948	-0.834061			2022894	2023631	+	fliP
gene-SL1344_1909	2	34	1.329	0.410341	0.392894	150	79	69	45	74	59.5	0.396667	-1.334			2023641	2023910	+	fliQ
gene-SL1344_1910	8	20	1.071	0.0989585	0.936038	186	111	127	85	119	102	0.548387	-0.866733			2023919	2024713	+	fliR
gene-SL1344_1911	2	1	0.989	-0.0159576		70	31	30	25	30.5	27.75	0.396429	-1.33487			2024995	2025618	+	rcsA
gene-SL1344_1912	6	19	1.1	0.137504	0.882739	301	332	333	264	332.5	298.25	0.990864	-0.0132413			2025657	2025851	-	dsrB
gene-SL1344_1913	10	2	0.929	-0.106249		7	280	281	190	280.5	235.25	33.6071	5.0707		UP	2025980	2026207	+	yodD
gene-DsrA	0	11	1.14	0.189034		288	1457	1502	389	1479.5	934.25	3.24392	1.69774		UP	2026216	2026302	-	DsrA
gene-SL1344_1914	6	18	1.088	0.121679	0.906367	4	35	39	42	37	39.5	9.875	3.30378		UP	2026517	2027332	+	mngB
gene-SL1344_1915	80	46	0.901	-0.150401	0.902668	97	227	235	194	231	212.5	2.19072	1.13141			2027311	2029023	-	gcpA
gene-SL1344_1916	33	23	0.962	-0.0558912	0.992659	52	456	477	479	466.5	472.75	9.09135	3.18449		UP	2029188	2029373	-	SL1344_1916
gene-SL1344_1917	28	26	0.993	-0.0101344	0.996366	134	149	135	121	142	131.5	0.981343	-0.0271702			2029450	2030361	-	yedI
gene-SL1344_1918	10	8	0.975	-0.0365259		23	26	14	7	20	13.5	0.586957	-0.768674			2030537	2031457	+	yedA
gene-SL1344_1919	24	4	0.816	-0.293359	0.573311	52	30	24	19	27	23	0.442308	-1.17688			2031446	2031916	-	vsr
gene-SL1344_1920	31	104	1.409	0.494672	0.283351	211	161	151	152	156	154	0.729858	-0.454313			2031897	2033327	-	dcm
gene-SL1344_1921	30	26	0.982	-0.0262051	0.992659	109	30	31	22	30.5	26.25	0.240826	-2.05394		DOWN	2033401	2034096	-	yedJ
gene-SL1344_1922	10	2	0.92	-0.120294		150	8	8	2	8	5	0.0333333	-4.90689		DOWN	2034188	2034487	-	SL1344_1922
gene-RseX	0	26	2.683	1.42385	0.0510154	3	3	12	1	7.5	4.25	1.41667	0.5025			2034743	2034837	+	RseX
gene-SL1344_1923	18	24	1.024	0.0342157	0.992659	43	58	63	75	60.5	67.75	1.57558	0.655884			2035137	2036333	+	ompS
gene-SL1344_1924	338	344	1.005	0.0071955	0.997558	139	30	27	63	28.5	45.75	0.329137	-1.60324		DOWN	2036793	2037005	-	cspB
gene-SL1344_1925	39	34	0.98	-0.0291463	0.992659	39	40	46	30	43	36.5	0.935897	-0.0955777			2037460	2038728	-	umuC
gene-SL1344_1926	26	26	1.001	0.00144197	0.997926	28	12	19	12	15.5	13.75	0.491071	-1.026			2038731	2039150	-	umuD
gene-SL1344_1927	0	0	1	0		3	1	1	1	1	1	0.333333	-1.58496		DOWN	2039277	2039438	-	SL1344_1927
gene-SL1344_1927A	663	462	0.902	-0.148801	0.921432	33	35	33	10	34	22	0.666667	-0.584963			2039416	2039658	-	SL1344_1927A
gene-SL1344_1928	142	226	1.154	0.206643	0.842697	70	158	146	232	152	192	2.74286	1.45568			2040503	2041510	+	sseK3
gene-SL1344_1929	54	18	0.894	-0.161653	0.856027	16	79	77	81	78	79.5	4.96875	2.31288		UP	2041795	2042394	-	SL1344_1929
gene-SL1344_1930	32	35	1.009	0.0129262	0.994643	13	38	59	28	48.5	38.25	2.94231	1.55695		UP	2042364	2043959	-	SL1344_1930
gene-SL1344_1931	0	2	1.017	0.0243197		6	15	19	9	17	13	2.16667	1.11548			2043913	2044500	-	SL1344_1931
gene-SL1344_1932	9	22	1.061	0.0854247	0.953576	7	20	20	14	20	17	2.42857	1.28011			2044503	2045024	-	SL1344_1932
gene-SL1344_1933	43	20	0.9	-0.152003	0.882739	9	22	22	13	22	17.5	1.94444	0.959358			2045059	2045604	-	SL1344_1933
gene-SL1344_1934	5	4	0.996	-0.00578235		3	11	12	2	11.5	6.75	2.25	1.16993			2045576	2045989	-	SL1344_1934
gene-SL1344_1935	24	12	0.942	-0.086201	0.961886	11	19	16	16	17.5	16.75	1.52273	0.606658			2045994	2046527	-	SL1344_1935
gene-SL1344_1936	22	42	1.085	0.117695	0.92441	22	54	53	28	53.5	40.75	1.85227	0.889297			2046527	2047585	-	SL1344_1936
gene-SL1344_1937	64	46	0.941	-0.0877334	0.973128	25	51	59	32	55	43.5	1.74	0.799087			2047582	2048922	-	SL1344_1937
gene-SL1344_1938	80	64	0.965	-0.0513992	0.992659	62	131	143	95	137	116	1.87097	0.903785			2048956	2050884	-	SL1344_1938
gene-SL1344_1939	31	4	0.784	-0.351074	0.477953	11	20	23	20	21.5	20.75	1.88636	0.915608			2050969	2051295	-	SL1344_1939
gene-SL1344_1940	26	2	0.767	-0.382702	0.407148	19	77	91	68	84	76	4	2		UP	2051292	2051648	-	SL1344_1940
gene-SL1344_1941	376	264	0.898	-0.155213	0.913075	11	80	99	80	89.5	84.75	7.70455	2.94571		UP	2051648	2053144	-	SL1344_1941
gene-SL1344_1942	14	4	0.929	-0.106249		4	22	25	27	23.5	25.25	6.3125	2.65821		UP	2053302	2053862	-	SL1344_1942
gene-SL1344_1943	30	40	1.036	0.051024	0.992659	2	16	13	12	14.5	13.25	6.625	2.72792		UP	2053859	2054377	-	SL1344_1943
gene-SL1344_1944	25	7	0.907	-0.140826	0.879696	3	16	15	9	15.5	12.25	4.08333	2.02975		UP	2054343	2054747	-	SL1344_1944
gene-SL1344_1945	0	8	1.099	0.136191		9	21	23	26	22	24	2.66667	1.41504			2054744	2055067	-	SL1344_1945
gene-SL1344_1946	0	0	1	0		3	12	8	7	10	8.5	2.83333	1.5025		UP	2055070	2055270	-	SL1344_1946
gene-SL1344_1947	68	87	1.044	0.0621217	0.992659	7	65	62	61	63.5	62.25	8.89286	3.15265		UP	2055321	2056526	-	SL1344_1947
gene-SL1344_1948	318	511	1.223	0.290424	0.659321	12	42	41	41	41.5	41.25	3.4375	1.78136		UP	2056541	2057227	-	SL1344_1948
gene-SL1344_1949	28	7	0.868	-0.204233	0.7615	13	39	48	46	43.5	44.75	3.44231	1.78338		UP	2057169	2058410	-	SL1344_1949
gene-SL1344_1950	19	32	1.06	0.0840643	0.968523	37	84	76	64	80	72	1.94595	0.960472			2058604	2060337	-	SL1344_1950
gene-SL1344_1951	21	14	0.966	-0.0499049	0.992659	12	34	35	22	34.5	28.25	2.35417	1.23522			2060334	2060837	-	SL1344_1951
gene-SL1344_1952	2	3	1.023	0.0328061		12	37	56	31	46.5	38.75	3.22917	1.69116		UP	2060954	2061304	-	SL1344_1952
gene-SL1344_1953	3	20	1.19	0.250962	0.655444	18	89	74	130	81.5	105.75	5.875	2.55459		UP	2061365	2061667	-	SL1344_1953
gene-SL1344_1954	16	3	0.903	-0.147202		10	43	37	37	40	38.5	3.85	1.94486		UP	2061887	2062306	-	SL1344_1954
gene-SL1344_1955	22	18	0.977	-0.0335695	0.992659	4	21	21	11	21	16	4	2		UP	2062519	2063004	-	rzpR
gene-SL1344_1956	16	8	0.966	-0.0499049	0.992659	3	19	16	15	17.5	16.25	5.41667	2.43741		UP	2063001	2063615	-	SL1344_1956
gene-SL1344_1957	28	10	0.907	-0.140826	0.882739	7	14	17	10	15.5	12.75	1.82143	0.86507			2063618	2063962	-	SL1344_1957
gene-SL1344_1958	18	38	1.094	0.129613	0.910688	406	263	271	242	267	254.5	0.626847	-0.673814			2064488	2064847	-	SL1344_1958
gene-SL1344_1959	5	10	1.037	0.0524159		19	13	15	24	14	19	1	0			2064878	2065501	-	SL1344_1959
gene-SL1344_1960	56	63	1.021	0.0299829	0.992659	23	50	39	23	44.5	33.75	1.46739	0.553254			2065512	2066507	-	SL1344_1960
gene-SL1344_1961	52	63	1.037	0.0524159	0.992659	22	49	55	35	52	43.5	1.97727	0.983512			2066509	2067414	-	SL1344_1961
gene-SL1344_1962	22	15	0.965	-0.0513992	0.992659	21	20	21	15	20.5	17.75	0.845238	-0.24257			2067772	2068665	-	SL1344_1962
gene-SL1344_1963	3	10	1.066	0.0922074		11	7	9	12	8	10	0.909091	-0.137504			2068665	2069282	-	SL1344_1963
gene-SL1344_1964	25	30	1.019	0.0271541	0.992659	26	27	35	34	31	32.5	1.25	0.321928			2069149	2069967	-	SL1344_1964
gene-SL1344_1965	61	112	1.139	0.187768	0.851051	53	66	59	36	62.5	49.25	0.929245	-0.105869			2070185	2071393	-	SL1344_1965
gene-STnc1290	0	0	1	0		0	0	0	0	0	0	#NUM!	#NUM!			2070801	2070988	-	STnc1290
gene-STnc1300	120	74	0.9	-0.152003	0.904233	1196	2308	1668	128	1988	1058	0.884615	-0.176878			2071271	2071409	+	STnc1300
gene-SL1344_1966	7	6	0.995	-0.00723157		16	48	49	46	48.5	47.25	2.95312	1.56224		UP	2071339	2072049	-	SL1344_1966
gene-SL1344_1967	580	533	0.963	-0.0543923	0.992659	1021	1201	1259	1022	1230	1126	1.10284	0.141224			2072244	2072939	+	SL1344_1967
gene-SL1344_1968	88	36	0.821	-0.284546	0.631999	119	1173	1216	1261	1194.5	1227.75	10.3172	3.36698		UP	2073535	2074125	+	SL1344_1968
gene-SL1344_1969	58	64	1.017	0.0243197	0.993457	35	115	91	87	103	95	2.71429	1.44057			2074183	2075010	+	SL1344_1969
gene-SL1344_1970	14	36	1.117	0.159629	0.871717	5	20	13	19	16.5	17.75	3.55	1.82782		UP	2075147	2075686	+	SL1344_1970
gene-SL1344_1971	16	1	0.864	-0.210897		9	19	12	10	15.5	12.75	1.41667	0.5025			2075984	2076499	+	SL1344_1971
gene-SL1344_1972	2	0	0.979	-0.0306192		6	19	17	15	18	16.5	2.75	1.45943			2076496	2077113	+	SL1344_1972
gene-SL1344_1973	0	14	1.289	0.366252		17	23	32	30	27.5	28.75	1.69118	0.758027			2077110	2077943	+	SL1344_1973
gene-SL1344_1974	2	29	1.566	0.647084	0.228716	8	18	9	9	13.5	11.25	1.40625	0.491853			2077947	2078516	+	SL1344_1974
gene-SL1344_1975	7	0	0.893	-0.163268		10	8	7	5	7.5	6.25	0.625	-0.678072			2078541	2078783	+	SL1344_1975
gene-SL1344_1976	48	24	0.905	-0.14401	0.891585	42	63	61	64	62	63	1.5	0.584963			2078785	2079774	+	SL1344_1976
gene-SL1344_1977	198	223	1.034	0.0482362	0.992659	49	351	369	340	360	350	7.14286	2.8365		UP	2080066	2080863	+	yeeI
gene-SL1344_1978	8	8	1.004	0.00575927		32	2	1	1	1.5	1.25	0.0390625	-4.67807		DOWN	2081235	2081525	+	SL1344_1978
gene-SL1344_1979	14	18	1.015	0.0214797	0.993439	125	11	6	14	8.5	11.25	0.09	-3.47393		DOWN	2082173	2082646	+	SL1344_1979
gene-SL1344_1980	17	17	1.002	0.00288251	0.997558	55	5	2	3	3.5	3.25	0.0590909	-4.08092		DOWN	2082737	2083009	+	SL1344_1980
gene-SL1344_1981	2	4	1.028	0.0398403		12	2	4	1	3	2	0.166667	-2.58496		DOWN	2083094	2083819	+	SL1344_1981
gene-SL1344_1982	18	38	1.108	0.147958	0.882739	41	53	47	35	50	42.5	1.03659	0.0518389			2084162	2086330	+	SL1344_1982
gene-SL1344_1983	62	84	1.066	0.0922074	0.97305	178	195	213	181	204	192.5	1.08146	0.112981			2086387	2088117	+	SL1344_1983
gene-SL1344_1985	0	2	1.02	0.0285692		10	5	12	33	8.5	20.75	2.075	1.05311			2088651	2088905	-	SL1344_1985
[truncated: 2,587 more rows]

## Sheet: upregulated this study
In red new upregulated genes found in this study
Id	GFP positive	Kröger_etal_2013	gene_name
gene-SL1344_0776	UP	UP	slrP
gene-SL1344_1029	UP	UP	pipC
gene-SL1344_1030	UP	UP	sopB
gene-SL1344_1117	UP		flgH
gene-SL1344_1177	UP	UP	SL1344_1177
gene-SL1344_1184	UP	UP	pagC
gene-SL1344_1250	UP	UP	celD
gene-SL1344_1263	UP	UP	SL1344_1263
gene-SL1344_1325	UP	UP	ssrB
gene-SL1344_1376	UP	UP	slyA
gene-SL1344_1602	UP	UP	SL1344_1602
gene-SL1344_1706	UP		hemM
gene-SL1344_1770	UP	UP	SL1344_1770
gene-SL1344_1799	UP	UP	pagK
gene-SL1344_1850	UP		cheZ
gene-SL1344_1888	UP		fliC
gene-SL1344_1896	UP	UP	SL1344_1896
gene-SL1344_1989	UP	UP	SL1344_1989
gene-SL1344_2161	UP		sanA
gene-SL1344_2272	UP		SL1344_2272
gene-SL1344_2283	UP	UP	SL1344_2283
gene-SL1344_2577	UP	UP	SL1344_2577
gene-SL1344_2674	UP	UP	sopE
gene-SL1344_2764	UP	UP	virK
gene-SL1344_2845	UP	UP	avrA
gene-SL1344_2846	UP	UP	sprB
gene-SL1344_2847	UP	UP	hilC
gene-SL1344_2848	UP	UP	orgC
gene-SL1344_2849	UP	UP	orgB
gene-SL1344_2850	UP	UP	orgA
gene-SL1344_2851	UP	UP	prgK
gene-SL1344_2852	UP	UP	prgJ
gene-SL1344_2854	UP	UP	prgH
gene-SL1344_2855	UP	UP	hilD
gene-SL1344_2856	UP	UP	hilA
gene-SL1344_2858	UP	UP	sptP
gene-SL1344_2859	UP	UP	sicP
gene-SL1344_2860	UP	UP	iacP
gene-SL1344_2861	UP	UP	sipA
gene-SL1344_2862	UP	UP	sipD
gene-SL1344_2863	UP	UP	sipC
gene-SL1344_2864	UP	UP	sipB
gene-SL1344_2865	UP	UP	sicA
gene-SL1344_2866	UP	UP	spaS
gene-SL1344_2867	UP	UP	spaR
gene-SL1344_2868	UP	UP	spaQ
gene-SL1344_2869	UP	UP	spaP
gene-SL1344_2870	UP	UP	spaO
gene-SL1344_2871	UP	UP	invJ
gene-SL1344_2873	UP	UP	invC
gene-SL1344_2874	UP	UP	invB
gene-SL1344_2876	UP	UP	invE
gene-SL1344_2877	UP	UP	invG
gene-InvR	UP	UP	InvR
gene-SL1344_3112	UP	UP	SL1344_3112
gene-SL1344_3130	UP		SL1344_3130
gene-SL1344_3189	UP	UP	SL1344_3189
gene-SL1344_3319	UP		yhcB
gene-SL1344_3558	UP		yhiQ
gene-SL1344_3727	UP	UP	cigR
gene-SL1344_3757	UP		SL1344_3757
gene-Spf	UP	DOWN	Spf
gene-SL1344_3992	UP	UP	yiiL
gene-SL1344_4194	UP	UP	siiB
gene-SL1344_4195	UP	UP	siiC
gene-SL1344_4196	UP	UP	siiD
gene-SL1344_4197	UP	UP	siiE
gene-SL1344_4198	UP	UP	siiF
gene-SL1344_4249	UP	UP	SL1344_4249
gene-SL1344_4251	UP	UP	rtsA
gene-SL1344_4339	UP	UP	ytfK

## Sheet: Upregulated_both_studies
Genes upregulated in both studies
Id	GFP positive	Kröger_etal_2013	gene_name
gene-SL1344_0776	UP	UP	slrP
gene-SL1344_1029	UP	UP	pipC
gene-SL1344_1030	UP	UP	sopB
gene-SL1344_1177	UP	UP	SL1344_1177
gene-SL1344_1184	UP	UP	pagC
gene-SL1344_1250	UP	UP	celD
gene-SL1344_1263	UP	UP	SL1344_1263
gene-SL1344_1325	UP	UP	ssrB
gene-SL1344_1376	UP	UP	slyA
gene-SL1344_1602	UP	UP	SL1344_1602
gene-SL1344_1770	UP	UP	SL1344_1770
gene-SL1344_1799	UP	UP	pagK
gene-SL1344_1896	UP	UP	SL1344_1896
gene-SL1344_1989	UP	UP	SL1344_1989
gene-SL1344_2283	UP	UP	SL1344_2283
gene-SL1344_2577	UP	UP	SL1344_2577
gene-SL1344_2674	UP	UP	sopE
gene-SL1344_2764	UP	UP	virK
gene-SL1344_2845	UP	UP	avrA
gene-SL1344_2846	UP	UP	sprB
gene-SL1344_2847	UP	UP	hilC
gene-SL1344_2848	UP	UP	orgC
gene-SL1344_2849	UP	UP	orgB
gene-SL1344_2850	UP	UP	orgA
gene-SL1344_2851	UP	UP	prgK
gene-SL1344_2852	UP	UP	prgJ
gene-SL1344_2854	UP	UP	prgH
gene-SL1344_2855	UP	UP	hilD
gene-SL1344_2856	UP	UP	hilA
gene-SL1344_2858	UP	UP	sptP
gene-SL1344_2859	UP	UP	sicP
gene-SL1344_2860	UP	UP	iacP
gene-SL1344_2861	UP	UP	sipA
gene-SL1344_2862	UP	UP	sipD
gene-SL1344_2863	UP	UP	sipC
gene-SL1344_2864	UP	UP	sipB
gene-SL1344_2865	UP	UP	sicA
gene-SL1344_2866	UP	UP	spaS
gene-SL1344_2867	UP	UP	spaR
gene-SL1344_2868	UP	UP	spaQ
gene-SL1344_2869	UP	UP	spaP
gene-SL1344_2870	UP	UP	spaO
gene-SL1344_2871	UP	UP	invJ
gene-SL1344_2873	UP	UP	invC
gene-SL1344_2874	UP	UP	invB
gene-SL1344_2876	UP	UP	invE
gene-SL1344_2877	UP	UP	invG
gene-InvR	UP	UP	InvR
gene-SL1344_3112	UP	UP	SL1344_3112
gene-SL1344_3189	UP	UP	SL1344_3189
gene-SL1344_3727	UP	UP	cigR
gene-SL1344_3992	UP	UP	yiiL
gene-SL1344_4194	UP	UP	siiB
gene-SL1344_4195	UP	UP	siiC
gene-SL1344_4196	UP	UP	siiD
gene-SL1344_4197	UP	UP	siiE
gene-SL1344_4198	UP	UP	siiF
gene-SL1344_4249	UP	UP	SL1344_4249
gene-SL1344_4251	UP	UP	rtsA
gene-SL1344_4339	UP	UP	ytfK

## Sheet: only_Up_Kröger_etal_2013
Genes that are upregulated in Kröger_etal_2013 when analysing the differential expression in ESP vs EEP conditions.
Id	GFP positive	Kröger_etal_2013	gene_name
gene-SL1344_0060		UP	citD2
gene-DapZ		UP	DapZ
gene-SL1344_0069		UP	caiF
gene-SL1344_0074		UP	caiA
gene-SL1344_0081		UP	SL1344_0081
gene-SL1344_0082		UP	SL1344_0082
gene-STnc470		UP	STnc470
gene-SL1344_0083		UP	SL1344_0083
gene-SL1344_0101		UP	araD
gene-SL1344_0102		UP	araA
gene-SroA		UP	SroA
gene-SgrS		UP	SgrS
gene-SL1344_0114		UP	leuL
gene-SL1344_0143		UP	pilB
gene-SL1344_0163		UP	SL1344_0163
gene-SL1344_0179		UP	yadI
gene-SL1344_0200		UP	stfF
gene-SL1344_0202		UP	SL1344_0202
gene-SL1344_0212		UP	yaeH
gene-SL1344_0238		UP	rof
gene-SL1344_0239		UP	yaeP
gene-SL1344_0285		UP	sciW
gene-SL1344_0300		UP	sinR
gene-SL1344_0301		UP	SL1344_0301
gene-SL1344_0302		UP	pagN
gene-SL1344_0305		UP	fadE
gene-SL1344_0322		UP	SL1344_0322
gene-SL1344_0350		UP	SL1344_0350
gene-SL1344_0354		UP	SL1344_0354
gene-SL1344_0355		UP	SL1344_0355
gene-SL1344_0356		UP	SL1344_0356
gene-SL1344_0357		UP	SL1344_0357
gene-SL1344_0361		UP	yahO
gene-SL1344_0362		UP	prpR
gene-SL1344_0363		UP	prpB
gene-SL1344_0373		UP	yaiY
gene-SL1344_0376		UP	SL1344_0376
gene-SL1344_0378		UP	yaiB
gene-SL1344_0379		UP	psiF
gene-SL1344_0380		UP	adrA
gene-STnc1060		UP	STnc1060
gene-SraA		UP	SraA
gene-SL1344_0445		UP	hupB
gene-SL1344_0450		UP	ybaE
gene-SL1344_0459		UP	ybaY
gene-SL1344_0511		UP	gip
gene-SL1344_0512		UP	garRa
gene-SL1344_0515		UP	allP
gene-SL1344_0516		UP	allB
gene-SL1344_0520		UP	allC
gene-SL1344_0521		UP	allD
gene-SL1344_0522		UP	fdrA
gene-SL1344_0536		UP	fimA
gene-SL1344_0537		UP	fimI
gene-SL1344_0542		UP	fimZ
gene-SL1344_0553		UP	SL1344_0553
gene-SL1344_0559		UP	SL1344_0559
gene-SL1344_0564		UP	manX
gene-SL1344_0588		UP	cstAa
gene-SL1344_0589		UP	ybdD
gene-SL1344_0602		UP	ybdQ
gene-SL1344_0632		UP	cobD
gene-SL1344_0641		UP	ybeL
gene-SL1344_0648		UP	hscC
gene-SL1344_0650		UP	rihA
gene-SL1344_0651		UP	gltL
gene-SL1344_0652		UP	gltK
gene-SL1344_0653		UP	gltJ
gene-SroC		UP	SroC
gene-SL1344_0654		UP	gltI
gene-SL1344_0669		UP	ybfM
gene-SL1344_0670		UP	ybfN
gene-SL1344_0671		UP	SL1344_0671
gene-SL1344_0681		UP	SL1344_0681
gene-SL1344_0682		UP	potE
gene-SL1344_0683		UP	speF
gene-SL1344_0688A		UP	kdpF
gene-SL1344_0690		UP	phrB
gene-SL1344_0712		UP	gltA
gene-SL1344_0714		UP	sdhC
gene-SL1344_0715		UP	sdhD
gene-SL1344_0716		UP	sdhA
gene-SL1344_0717		UP	sdhB
gene-SL1344_0718		UP	sucA
gene-SL1344_0719		UP	sucB
gene-SL1344_0720		UP	sucC
gene-SL1344_0721		UP	sucD
gene-RybD		UP	RybD
gene-SL1344_0722		UP	cydA
gene-SL1344_0723		UP	cydB
gene-SL1344_0724		UP	ybgT
gene-SL1344_0725		UP	ybgE
gene-SL1344_0734		UP	pnuC
gene-SL1344_0735		UP	ybgR
gene-SL1344_0736		UP	ybgS
gene-SL1344_0758		UP	modA
gene-SL1344_0759		UP	modB
gene-SL1344_0764		UP	hutI
gene-SL1344_0765		UP	hutG
gene-SL1344_0766		UP	hutC
gene-SL1344_0767		UP	hutU
gene-SL1344_0768		UP	hutH
gene-SL1344_0769		UP	ybhB
gene-SL1344_0787		UP	ybhN
gene-SL1344_0788		UP	ybhO
gene-SL1344_0789		UP	ybhP
gene-SL1344_0800		UP	ybiI
gene-SL1344_0806		UP	dps
gene-SL1344_0815		UP	ybiV(2)
gene-SL1344_0820		UP	pflE
gene-SL1344_0829		UP	bssR
gene-STnc1710		UP
gene-SL1344_0868		UP	ybjP
gene-SL1344_0873		UP	ltaA
gene-SL1344_0874		UP	poxB
gene-SL1344_0878		UP	ybjD
gene-SL1344_0882		UP	cspD
gene-STnc490		UP	STnc490
gene-SL1344_0888		UP	SL1344_0888
gene-SL1344_0889		UP	SL1344_0889
gene-SL1344_0902		UP	dmsA
gene-SL1344_0903		UP	dmsB
gene-SL1344_0904		UP	dmsC
gene-SL1344_0909		UP	sopD2
gene-SL1344_0913		UP	ycaP
gene-SL1344_0936		UP	ompF
gene-SL1344_0939		UP	dpaL
gene-SL1344_0940		UP	SL1344_0940
gene-SL1344_0945		UP	SL1344_0945
gene-IsrB-2		UP	IsrB-2
gene-SL1344_0947		UP	SL1344_0947
gene-SL1344_0948		UP	SL1344_0948
gene-SL1344_0951		UP	C1
gene-SL1344_0954		UP	SL1344_0954
gene-SL1344_0955		UP	SL1344_0955
gene-SL1344_0963		UP	SL1344_0963
gene-SL1344_0965		UP	gtgA
gene-SL1344_0973		UP	SL1344_0973
gene-SL1344_0975		UP	SL1344_0975
gene-SL1344_0976		UP	SL1344_0976
gene-SL1344_0982		UP	SL1344_0982
gene-SL1344_0983		UP	sodCa
gene-SL1344_0984		UP	SL1344_0984
gene-SL1344_0988		UP	SL1344_0988
gene-SL1344_0989		UP	SL1344_0989
gene-SL1344_0994		UP	SL1344_0994
gene-SL1344_0995		UP	gtgE
gene-SL1344_1006		UP	rmf
gene-SL1344_1012		UP	sxy
gene-SL1344_1016		UP	mgsA
gene-SL1344_1017		UP	yccT
gene-SL1344_1018		UP	SL1344_1018
gene-SL1344_1027		UP	pipB
gene-SL1344_1031		UP	orfX
gene-SL1344_1032		UP	SL1344_1032
gene-SL1344_1033		UP	pipD
gene-SL1344_1040		UP	hpaG
gene-SL1344_1041		UP	hpaE
gene-SL1344_1043		UP	hpaF
gene-SL1344_1045		UP	hpaI
gene-SL1344_1049		UP	SL1344_1049
gene-SL1344_1050		UP	yccD
gene-SL1344_1056		UP	agp
gene-SL1344_1057		UP	yccJ
gene-SL1344_1058		UP	wrbA
gene-SL1344_1059		UP	ymdF
gene-SL1344_1064		UP	phoH
gene-STnc500		UP	STnc500
gene-SL1344_1066		UP	SL1344_1066
gene-SL1344_1067		UP	SL1344_1067
gene-SL1344_1068		UP	SL1344_1068
gene-SL1344_1069		UP	SL1344_1069
gene-SL1344_1070		UP	SL1344_1070
gene-SL1344_1077		UP	csgF
gene-SL1344_1079		UP	csgD
gene-SL1344_1080		UP	csgB
gene-SL1344_1090		UP	msyB
gene-SL1344_1102		UP	grxB
gene-SL1344_1105		UP	yceH
gene-SL1344_1164		UP	pepT
gene-SL1344_1176		UP	icdA
gene-SL1344_1183		UP	pagD
gene-STnc520		UP	STnc520
gene-SL1344_1185		UP	pliC
gene-SL1344_1187		UP	SL1344_1187
gene-STnc1210		UP	STnc1210
gene-SL1344_1191		UP	SL1344_1191
gene-SL1344_1197		UP	SL1344_1197
gene-SL1344_1200		UP	SL1344_1200
gene-SL1344_1202		UP	SL1344_1202
gene-SL1344_1203		UP	SL1344_1203
gene-SL1344_1204		UP	aroQ
gene-SL1344_1210		UP	yeaQ
gene-SL1344_1211		UP	yaoF
gene-SL1344_1218		UP	yeaJ
gene-SL1344_1219		UP	yeaH
gene-SL1344_1220		UP	yeaG
gene-SL1344_1235		UP	SL1344_1235
gene-SL1344_1238		UP	argDa
gene-SL1344_1239		UP	astA
gene-SL1344_1241		UP	astB
gene-SL1344_1242		UP	astE
gene-SL1344_1243		UP	SL1344_1243
gene-STnc1640		UP	STnc1640
gene-SL1344_1246		UP	osmE
gene-SL1344_1248		UP	celB
gene-SL1344_1249		UP	celC
gene-SL1344_1251		UP	celF
gene-SL1344_1252		UP	celG
gene-SL1344_1253		UP	katE
gene-SL1344_1259		UP	SL1344_1259
gene-SL1344_1260		UP	ydiZ
gene-SL1344_1261		UP	pfkB
gene-SL1344_1264		UP	SL1344_1264
gene-SL1344_1265		UP	SL1344_1265
gene-STnc540		UP	STnc540
gene-SL1344_1283		UP	pps
gene-SL1344_1288		UP	ydiQ
gene-SL1344_1297		UP	ydiL
gene-RprA		UP	RprA
gene-RydB		UP	RydB
gene-SL1344_1315		UP	orf245
gene-SL1344_1316		UP	orf408
gene-SL1344_1319		UP	ttrB
gene-SL1344_1320		UP	ttrS
gene-SL1344_1321		UP	ttrR
gene-SL1344_1323		UP	orf319
gene-SL1344_1326		UP	ssrA
gene-SL1344_1327		UP	ssaB
gene-SL1344_1328		UP	ssaC
gene-SL1344_1329		UP	ssaD
gene-SL1344_1330		UP	ssaE
gene-SL1344_1331		UP	sseA
gene-SL1344_1332		UP	sseBa
gene-SL1344_1333		UP	sscA
gene-SL1344_1334		UP	sseC
gene-SL1344_1335		UP	sseD
gene-SL1344_1336		UP	sseE
gene-SL1344_1337		UP	sscB
gene-SL1344_1340		UP	ssaG
gene-SL1344_1341		UP	ssaH
gene-SL1344_1342		UP	ssaI
gene-SL1344_1343		UP	ssaJ
gene-SL1344_1344		UP	SL1344_1344
gene-SL1344_1345		UP	ssaK
gene-STnc1220		UP	STnc1220
gene-STnc1220		UP
gene-SL1344_1347		UP	ssaM
gene-SL1344_1348		UP	ssaV
gene-SL1344_1353		UP	ssaR
gene-SL1344_1355		UP	ssaT
gene-SL1344_1363		UP	sodB
gene-SL1344_1372		UP	sodCb
gene-SL1344_1383		UP	gst
gene-SL1344_1398		UP	fumA
gene-SL1344_1400		UP	fumC
gene-SL1344_1414		UP	SL1344_1414
gene-SL1344_1414A		UP	ydgU
gene-SL1344_1419		UP	bioDb
gene-SL1344_1421		UP	SL1344_1421
gene-SL1344_1422		UP	SL1344_1422
gene-SL1344_1423		UP	SL1344_1423
gene-SL1344_1424		UP	SL1344_1424
gene-SL1344_1428		UP	dmsA2
gene-SL1344_1429		UP	dmsA1
gene-SL1344_1436		UP	rspB
gene-SL1344_1439		UP	ydfZ
gene-SL1344_1443		UP	SL1344_1443
gene-SL1344_1444		UP	ydeJ
gene-SL1344_1445		UP	ydeI
gene-SL1344_1461		UP	SL1344_1461
gene-SL1344_1462		UP	hyaF2
gene-SL1344_1463		UP	hyaE2
gene-SL1344_1464		UP	SL1344_1464
gene-SL1344_1465		UP	hyaD2
gene-SL1344_1466		UP	hyaC2
gene-SL1344_1467		UP	hyaB2
gene-SL1344_1468		UP	hyaA2
gene-SL1344_1471		UP	SL1344_1471
gene-SL1344_1472		UP	SL1344_1472
gene-SL1344_1473		UP	pqaA
gene-SL1344_1477		UP	SL1344_1477
gene-SL1344_1488		UP	SL1344_1488
gene-SL1344_1489		UP	SL1344_1489
gene-SL1344_1490		UP	SL1344_1490
gene-SL1344_1491		UP	SL1344_1491
gene-SL1344_1492		UP	hdeB
gene-SL1344_1493		UP	osmC
gene-SL1344_1494		UP	yddX
gene-SL1344_1495		UP	rpsV
gene-SL1344_1497		UP	adhP
gene-SL1344_1500		UP	fdnG
gene-SL1344_1507		UP	narU
gene-SL1344_1510		UP	narW
gene-SL1344_1511		UP	narV
gene-SL1344_1514		UP	steA
gene-SL1344_1518		UP	yncD
gene-STnc1110		UP	STnc1110
gene-SL1344_1528		UP	ydcW
gene-SL1344_1530A		UP	SL1344_1530A
gene-SL1344_1531		UP	ugtL
gene-SL1344_1532		UP	sifB
gene-SL1344_1533		UP	yncJ
gene-SL1344_1540		UP	ydcK
gene-SL1344_1541		UP	rimL
gene-SL1344_1542		UP	SL1344_1542
gene-SL1344_1543		UP	SL1344_1543
gene-SL1344_1544		UP	SL1344_1544
gene-SL1344_1545		UP	SL1344_1545
gene-STnc1120		UP	STnc1120
gene-SL1344_1546		UP	SL1344_1546
gene-SL1344_1547		UP	SL1344_1547
gene-SL1344_1548		UP	SL1344_1548
gene-SL1344_1553		UP	SL1344_1553
gene-SL1344_1554		UP	SL1344_1554
gene-SL1344_1555		UP	ydcI
gene-SL1344_1556		UP	trg
gene-SL1344_1559		UP	steB
gene-SL1344_1560		UP	SL1344_1560
gene-SL1344_1561		UP	sseJ
gene-SL1344_1579		UP	SL1344_1579
gene-SL1344_1582		UP	ynaF
gene-STnc580		UP	STnc580
gene-SL1344_1600		UP	SL1344_1600
gene-SL1344_1616		UP	pspE
gene-SL1344_1628		UP	steC
gene-SL1344_1637		UP	osmB
gene-SL1344_1644		UP	acnA
gene-SL1344_1659		UP	yciG
gene-SL1344_1660		UP	yciF
gene-SL1344_1661		UP	yciE
gene-SL1344_1663		UP	ompW
gene-SL1344_1664		UP	SL1344_1664
gene-SL1344_1674		UP	oppD
gene-SL1344_1675		UP	oppC
gene-SL1344_1676		UP	oppB
gene-SL1344_1677		UP	oppA
gene-SL1344_1689		UP	narI
gene-SL1344_1690		UP	narJ
gene-SL1344_1691		UP	narH
gene-SL1344_1692		UP	narG
gene-STnc2040		UP	STnc2040
gene-SL1344_1693		UP	narK
gene-SL1344_1698		UP	chaB
gene-SL1344_1710		UP	ychH
gene-SL1344_1714		UP	hyaA
gene-SL1344_1722		UP	SL1344_1722
gene-SL1344_1723		UP	SL1344_1723
gene-SL1344_1724		UP	treA
gene-SL1344_1725		UP	ymgE
gene-SL1344_1730		UP	alr-a
gene-SL1344_1731		UP	dadA
gene-SL1344_1732		UP	ycgB
gene-SL1344_1737		UP	SL1344_1737
gene-SL1344_1738		UP	SL1344_1738
gene-SL1344_1756		UP	SL1344_1756
gene-SL1344_1759		UP	SL1344_1759
gene-SL1344_1760		UP	SL1344_1760
gene-SL1344_1761		UP	SL1344_1761
gene-SL1344_1780		UP	SL1344_1780
gene-SL1344_1781		UP	yebW
gene-SL1344_1782		UP	pphA
gene-SL1344_1783		UP	SL1344_1783
gene-SL1344_1784		UP	sopE2
gene-SL1344_1793		UP	pagO
gene-SL1344_1795		UP	SL1344_1795
gene-SL1344_1797		UP	pagM
gene-SL1344_1801		UP	SL1344_1801
gene-SL1344_1803		UP	SL1344_1803
gene-RyeA		UP	RyeA
gene-SdsR		UP	SdsR
gene-SL1344_1817		UP	purT
gene-SL1344_1821		UP	hexR
gene-SL1344_1854		UP	cheM
gene-SL1344_1855		UP	cheW
gene-SL1344_1860		UP	flhD
gene-SL1344_1862		UP	otsA
gene-SL1344_1863		UP	otsB
gene-SL1344_1865		UP	ftnB
gene-SL1344_1869		UP	yecH
gene-SL1344_1879		UP	sdiA
gene-SL1344_1913		UP	yodD
gene-DsrA		UP	DsrA
gene-SL1344_1914		UP	mngB
gene-SL1344_1916		UP	SL1344_1916
gene-SL1344_1929		UP	SL1344_1929
gene-SL1344_1930		UP	SL1344_1930
gene-SL1344_1940		UP	SL1344_1940
gene-SL1344_1941		UP	SL1344_1941
gene-SL1344_1942		UP	SL1344_1942
gene-SL1344_1943		UP	SL1344_1943
gene-SL1344_1944		UP	SL1344_1944
gene-SL1344_1946		UP	SL1344_1946
gene-SL1344_1947		UP	SL1344_1947
gene-SL1344_1948		UP	SL1344_1948
gene-SL1344_1949		UP	SL1344_1949
gene-SL1344_1952		UP	SL1344_1952
gene-SL1344_1953		UP	SL1344_1953
gene-SL1344_1954		UP	SL1344_1954
gene-SL1344_1955		UP	rzpR
gene-SL1344_1956		UP	SL1344_1956
gene-SL1344_1966		UP	SL1344_1966
gene-SL1344_1968		UP	SL1344_1968
gene-SL1344_1970		UP	SL1344_1970
gene-SL1344_1977		UP	yeeI
gene-SL1344_1991		UP	erfK
gene-SL1344_1994		UP	cobU
gene-SL1344_1995		UP	cbiP
gene-SL1344_1996		UP	cbiO
gene-SL1344_1997		UP	cbiQ
gene-SL1344_1998		UP	cbiN
gene-SL1344_1999		UP	cbiM
gene-SL1344_2000		UP	cbiL
gene-SL1344_2001		UP	cbiK
gene-SL1344_2002		UP	cbiJ
gene-SL1344_2003		UP	cbiH
gene-SL1344_2004		UP	cbiG
gene-SL1344_2005		UP	cbiF
gene-SL1344_2006		UP	cbiT
gene-SL1344_2007		UP	cbiE
gene-SL1344_2008		UP	cbiD
gene-SL1344_2009		UP	cbiC
gene-SL1344_2010		UP	cbiB
gene-SL1344_2011		UP	cbiA
gene-SL1344_2012		UP	pocR
gene-SL1344_2014		UP	pduA
gene-SL1344_2015		UP	pduB
gene-SL1344_2016		UP	dhaB
gene-SL1344_2017		UP	pduD
gene-SL1344_2018		UP	pduE
gene-SL1344_2019		UP	pduG
gene-SL1344_2020		UP	pduH
gene-SL1344_2021		UP	pduJ
gene-SL1344_2022		UP	pduK
gene-SL1344_2023		UP	pduL
gene-SL1344_2037		UP	gyrI
gene-SL1344_2039		UP	phsC
gene-SL1344_2040		UP	phsB
gene-SL1344_2041		UP	phsA
gene-SL1344_2043		UP	sopA
gene-SL1344_2082		UP	cpsB
gene-SL1344_2091		UP	wcaB
gene-SL1344_2095		UP	wza
gene-RyeC		UP	RyeC
gene-CyaR		UP	CyaR
gene-SL1344_2117		UP	yegS
gene-SL1344_2118		UP	fbaB
gene-SL1344_2129		UP	stcA
gene-SL1344_2138		UP	yehV
gene-SL1344_2140		UP	yehW
gene-SL1344_2141		UP	yehX
gene-SL1344_2142		UP	yehY
gene-SL1344_2143		UP	yehZ
gene-SL1344_2145		UP	dld
gene-SL1344_2147		UP	yohC
gene-SL1344_2148		UP	yohD
gene-SL1344_2153		UP	SL1344_2153
gene-SL1344_2154		UP	SL1344_2154
gene-SL1344_2163		UP	SL1344_2163
gene-SL1344_2164		UP	yeiA
gene-SL1344_2165		UP	mglC
gene-SL1344_2166		UP	mglA
gene-SL1344_2167		UP	mglB
gene-SL1344_2174		UP	SL1344_2174
gene-STnc1340		UP	STnc1340
gene-SL1344_2220		UP	SL1344_2220
gene-SL1344_2221		UP	SL1344_2221
gene-SL1344_2223		UP	ccmH2
gene-SL1344_2223A		UP	ccmG2
gene-SL1344_2223B		UP	ccmF2
gene-SL1344_2223C		UP	ccmE2
gene-SL1344_2223D		UP	ccmD2
gene-SL1344_2223E		UP	ccmC2
gene-SL1344_2223F		UP	ccmB2
gene-SL1344_2224		UP	ccmA2
gene-SL1344_2225		UP	napC
gene-SL1344_2226		UP	napB
gene-SL1344_2227		UP	napH
gene-SL1344_2228		UP	napG
gene-SL1344_2229		UP	napA
gene-SL1344_2230		UP	napD
gene-SL1344_2231		UP	napF
gene-SL1344_2253		UP	glpA
gene-SL1344_2256		UP	sseL
gene-SL1344_2257		UP	SL1344_2257
gene-SL1344_2258		UP	SL1344_2258
gene-SL1344_2261		UP	yfaX
gene-SL1344_2280		UP	elaB
gene-SL1344_2309		UP	SL1344_2309
gene-SL1344_2310		UP	SL1344_2310
gene-SL1344_2311		UP	SL1344_2311
gene-SL1344_2312		UP	SL1344_2312
gene-SL1344_2313		UP	SL1344_2313
gene-SL1344_2318		UP	yfcG
gene-SL1344_2319		UP	yfcH
gene-SL1344_2324		UP	argT
gene-SL1344_2330		UP	SL1344_2330
gene-SL1344_2342		UP	SL1344_2342
gene-SL1344_2344		UP	SL1344_2344
gene-SL1344_2357		UP	fadJ
gene-SL1344_2358		UP	fadI
gene-SL1344_2362		UP	yfdC
gene-SL1344_2363		UP	pgtE
gene-SL1344_2368		UP	SL1344_2368
gene-SL1344_2371		UP	glk
gene-SL1344_2373		UP	SL1344_2373
gene-SL1344_2375		UP	ypeC
gene-SL1344_2379		UP	yfeC
gene-SL1344_2380		UP	yfeD
gene-SL1344_2393		UP	cysK
gene-SL1344_2404		UP	cysA
gene-SL1344_2405		UP	cysW
gene-SL1344_2406		UP	cysU
gene-SL1344_2407		UP	cysP
gene-SL1344_2408		UP	ucpA
gene-SL1344_2417		UP	eutR
gene-SL1344_2418		UP	eutK
gene-SL1344_2419		UP	eutL
gene-SL1344_2421		UP	eutB
gene-SL1344_2422		UP	eutA
gene-SL1344_2423		UP	eutH
gene-SL1344_2427		UP	eutN
gene-SL1344_2428		UP	eutM
gene-SL1344_2429		UP	eutD
gene-SL1344_2430		UP	eutT
gene-SL1344_2431		UP	eutQ
gene-SL1344_2432		UP	eutP
gene-SL1344_2433		UP	eutS
gene-SL1344_2435		UP	maeB
gene-SL1344_2436		UP	tal
gene-SL1344_2437		UP	tktB
gene-SL1344_2438		UP	SL1344_2438
gene-SL1344_2441		UP	SL1344_2441
gene-SL1344_2442		UP	aegA
gene-SL1344_2443		UP	narQ
gene-SL1344_2444A		UP	ypfM
gene-SL1344_2450		UP	purC
gene-SL1344_2466		UP	SL1344_2466
gene-SL1344_2489		UP	SL1344_2489
gene-SL1344_2490		UP	SL1344_2490
gene-SL1344_2492		UP	SL1344_2492
gene-RyfA		UP	RyfA
gene-SL1344_2511		UP	asrB
gene-SL1344_2515		UP	csiE
gene-SL1344_2537		UP	SL1344_2537
gene-SL1344_2547		UP	SL1344_2547
gene-STnc1380		UP	STnc1380
gene-SL1344_2549		UP	SL1344_2549
gene-SL1344_2552		UP	SL1344_2552
gene-SL1344_2552A		UP	SL1344_2552A
gene-SL1344_2559		UP	SL1344_2559
gene-SL1344_2560		UP	SL1344_2560
gene-SL1344_2562		UP	SL1344_2562
gene-SL1344_2567		UP	SL1344_2567
gene-SL1344_2568		UP	SL1344_2568
gene-SL1344_2569		UP	SL1344_2569
gene-SL1344_2570		UP	SL1344_2570
gene-SL1344_2572		UP	SL1344_2572
gene-SL1344_2573		UP	SL1344_2573
gene-SL1344_2575		UP	SL1344_2575
gene-STnc1160		UP	STnc1160
gene-SL1344_2585		UP	SL1344_2585
gene-SL1344_2591		UP	gpO
gene-STnc1390		UP	STnc1390
gene-SL1344_2592		UP	cIIa
gene-SL1344_2595		UP	SL1344_2595
gene-SL1344_2598		UP	SL1344_2598
gene-SL1344_2610		UP	yfiD
gene-SL1344_2619		UP	SL1344_2619
gene-SL1344_2620		UP	clpB
gene-SL1344_2624		UP	yfiA
gene-STnc2090		UP	STnc2090
gene-SL1344_2634		UP	SL1344_2634
gene-SL1344_2636		UP	SL1344_2636
gene-SL1344_2637		UP	SL1344_2637
gene-SL1344_2638		UP	SL1344_2638
gene-SL1344_2644		UP	SL1344_2644
gene-SL1344_2645		UP	gpB
gene-SL1344_2669		UP	gpE'
gene-SL1344_2675		UP	SL1344_2675
gene-SL1344_2680		UP	SL1344_2680
gene-SL1344_2681		UP	SL1344_2681
gene-SL1344_2696		UP	SL1344_2696
gene-SL1344_2703		UP	SL1344_2703
gene-SL1344_2713		UP	SL1344_2713
gene-SL1344_2714		UP	SL1344_2714
gene-SL1344_2719		UP	SL1344_2719
gene-SL1344_2725		UP	SL1344_2725
gene-SL1344_2733		UP	SL1344_2733
gene-SL1344_2737		UP	SL1344_2737
gene-SL1344_2743		UP	SL1344_2743
gene-SL1344_2763		UP	pipB2
gene-SL1344_2765		UP	mig-14
gene-SL1344_2768		UP	tctE
gene-SL1344_2769		UP	tctD
gene-SL1344_2770		UP	SL1344_2770
gene-SL1344_2771		UP	SL1344_2771
gene-SL1344_2772		UP	SL1344_2772
gene-SL1344_2773		UP	csiD
gene-SL1344_2774		UP	ygaF
gene-SL1344_2775		UP	gabD
gene-SL1344_2776		UP	gabT
gene-SL1344_2777		UP	gabP
gene-SL1344_2778		UP	ygaE
gene-SL1344_2779		UP	ygaU
gene-SL1344_2780		UP	yqaE
gene-SL1344_2784		UP	SL1344_2784
gene-SL1344_2786		UP	ygaM
gene-SL1344_2789		UP	SL1344_2789
gene-SL1344_2812		UP	srlA
gene-SL1344_2813		UP	srlE
gene-SL1344_2815		UP	gutD
gene-SL1344_2834		UP	SL1344_2834
gene-SL1344_2836		UP	hypC
gene-SL1344_2837		UP	hypD
gene-SL1344_2838		UP	hypE
gene-SL1344_2853		UP	prgI
gene-SL1344_2857		UP	iagB
gene-SL1344_2872		UP	invI
gene-SL1344_2875		UP	invA
gene-SL1344_2878		UP	invF
gene-SL1344_2879		UP	invH
gene-SL1344_2882		UP	SL1344_2882
gene-SL1344_2887		UP	SL1344_2887
gene-SL1344_2896		UP	ygbK
gene-SL1344_2897		UP	ygbJ
gene-SL1344_2914		UP	cysD
gene-SL1344_2922		UP	SL1344_2922
gene-SL1344_2923		UP	ygcB
gene-SL1344_2924		UP	sopD
gene-SL1344_2925		UP	cysH
gene-SL1344_2926		UP	cysI
gene-SL1344_2927		UP	cysJ
gene-SL1344_2953		UP	fucO
gene-SL1344_2954		UP	fucA
gene-SL1344_2955		UP	fucP
gene-SL1344_2956		UP	fucI
gene-SL1344_2957		UP	fucK
gene-SL1344_2958		UP	fucU
gene-SL1344_2959		UP	fucR
gene-SL1344_2963		UP	ygdI
gene-SL1344_2985		UP	ygdR
gene-SL1344_2991		UP	lysA
gene-SL1344_2997		UP	yqeF
gene-STnc290		UP	STnc290
gene-SL1344_3013		UP	SL1344_3013
gene-SL1344_3029		UP	gcvP
gene-SL1344_3030		UP	gcvH
gene-SL1344_3031		UP	gcvT
gene-SsrS		UP	SsrS
gene-RygC		UP	RygC
gene-SL1344_3047		UP	SL1344_3047
gene-SL1344_3048		UP	SL1344_3048
gene-SL1344_3049		UP	SL1344_3049
gene-SL1344_3050		UP	SL1344_3050
gene-SL1344_3051		UP	SL1344_3051
gene-SL1344_3080		UP	yggM
gene-SL1344_3081		UP	ansB
gene-STnc3870		UP
gene-SL1344_3098		UP	SL1344_3098
gene-SL1344_3106		UP	SL1344_3106
gene-SL1344_3107		UP	SL1344_3107
gene-SL1344_3108		UP	exuT
gene-SL1344_3120		UP	hybD
gene-SL1344_3128		UP	SL1344_3128
gene-SL1344_3131		UP	yghA
gene-SL1344_3143		UP	SL1344_3143
gene-SL1344_3165		UP	assT
gene-SL1344_3170		UP	glgS
gene-RygD		UP	RygD
gene-SL1344_3172A		UP	ibsC
gene-SL1344_3190		UP	aer
gene-SL1344_3191		UP	oat
gene-SL1344_3192		UP	fadH
gene-SL1344_3196		UP	ygjR
gene-SL1344_3201		UP	yqjC
gene-SL1344_3202		UP	yqjE
gene-SL1344_3203		UP	yqjK
gene-SL1344_3205		UP	yqjG
gene-SL1344_3209		UP	yhaL
gene-SL1344_3217		UP	tdcA
gene-SL1344_3220		UP	garK
gene-SL1344_3221		UP	garRb
gene-SL1344_3222		UP	garL
gene-SL1344_3223		UP	garD
gene-SL1344_3226		UP	gatY
gene-SL1344_3227		UP	SL1344_3227
gene-SL1344_3228		UP	SL1344_3228
gene-SL1344_3231		UP	gatA
gene-SL1344_3242		UP	yhbO
gene-SL1344_3247		UP	yhbU
gene-SL1344_3248		UP	yhbV
gene-SL1344_3293		UP	yhbH
gene-ArcZ		UP	ArcZ
gene-SL1344_3307		UP	yhcH
gene-SL1344_3308		UP	nanK
gene-SL1344_3309		UP	nanE
gene-SL1344_3310		UP	nanT
gene-SL1344_3311		UP	nanA
gene-SL1344_3366		UP	yrdA
gene-SL1344_3442		UP	nirD
gene-SL1344_3447		UP	yhfL
gene-SL1344_3456		UP	comD
gene-SL1344_3467		UP	pckA
gene-SL1344_3481		UP	malP
gene-SL1344_3501		UP	glgP
gene-SL1344_3502		UP	glgA
gene-SL1344_3503		UP	glgC
gene-SL1344_3504		UP	glgX
gene-SL1344_3505		UP	glgB
gene-SL1344_3513		UP	SL1344_3513
gene-SL1344_3517		UP	ggt
gene-SL1344_3518		UP	yhhA
gene-SL1344_3521		UP	ugpE
gene-SL1344_3522		UP	ugpA
gene-SL1344_3523		UP	ugpB
gene-SL1344_3542		UP	tcp
gene-SL1344_3550		UP	yhhJ
gene-SL1344_3551		UP	yhiH
gene-SL1344_3556		UP	uspA
gene-SL1344_3566		UP	SL1344_3566
gene-SL1344_3569		UP	SL1344_3569
gene-SL1344_3577		UP	kdgK
gene-SL1344_3579		UP	dctA
gene-SL1344_3592		UP	dppF
gene-SL1344_3593		UP	dppD
gene-SL1344_3594		UP	dppC
gene-SL1344_3595		UP	dppB
gene-SL1344_3596		UP	dppA
gene-SL1344_3607		UP	yhjY
gene-SL1344_3614		UP	yiaG
gene-SL1344_3622		UP	SL1344_3622
gene-SL1344_3624		UP	yiaB
gene-SL1344_3627		UP	xylR
gene-SL1344_3641		UP	sgbU
gene-SL1344_3642		UP	sgbE
gene-SL1344_3643		UP	SL1344_3643
gene-SL1344_3645		UP	aldB
gene-SL1344_3646		UP	SL1344_3646
gene-SL1344_3649		UP	yibF
gene-SL1344_3650		UP	mtlA
gene-SL1344_3722		UP	rmbA
gene-AmgR		UP
gene-SL1344_3737		UP	SL1344_3737
gene-SL1344_3739		UP	SL1344_3739
gene-SL1344_3740		UP	SL1344_3740
gene-SL1344_3745		UP	SL1344_3745
gene-SL1344_3750		UP	SL1344_3750
gene-SL1344_3759		UP	SL1344_3759
gene-SL1344_3763		UP	ivbL
gene-SL1344_3771		UP	yidF
gene-SL1344_3774		UP	yidE
gene-SL1344_3777		UP	yidQ
gene-SL1344_3779		UP	ccmH1
gene-SL1344_3780		UP	ccmG1
gene-SL1344_3781		UP	ccmF1
gene-SL1344_3782		UP	ccmE1
gene-SL1344_3782A		UP	ccmD1
gene-SL1344_3783		UP	ccmC1
gene-SL1344_3784		UP	ccmB1
gene-SL1344_3785		UP	ccmA1
gene-SL1344_3786		UP	yhjA
gene-SL1344_3791		UP	torT
gene-SL1344_3799		UP	SL1344_3799
gene-SL1344_3801		UP	SL1344_3801
gene-SL1344_3844		UP	asnA
gene-SL1344_3851		UP	rbsB
gene-SL1344_3921		UP	dlhH
gene-SL1344_3935		UP	fadA
gene-SL1344_3936		UP	fadB
gene-CsrC		UP	CsrC
gene-SL1344_3993		UP	SL1344_3993
gene-SL1344_3994		UP	rhaD
gene-SL1344_3998		UP	rhaR
gene-SL1344_4009		UP	cpxP
gene-STnc870		UP	STnc870
gene-SL1344_4020		UP	SL1344_4020
gene-SL1344_4023		UP	ego
gene-SL1344_4024		UP	ydeY
gene-SL1344_4025		UP	ydeZ
gene-SL1344_4026		UP	yneA
gene-SL1344_4027		UP	yneB
gene-SL1344_4028		UP	yneC
gene-SL1344_4029		UP	SL1344_4029
gene-SL1344_4062		UP	frwB
gene-STnc1600		UP	STnc1600
gene-SL1344_4084		UP	SL1344_4084
gene-STnc1460		UP	STnc1460
gene-SL1344_4118		UP	aceB
gene-SL1344_4120		UP	aceK
gene-SL1344_4125		UP	pepE
gene-SL1344_4151		UP	SL1344_4151
gene-SL1344_4152		UP	SL1344_4152
gene-SL1344_4158		UP	yjbE
gene-SL1344_4163		UP	malG
gene-SL1344_4164		UP	malF
gene-SL1344_4166		UP	malE
gene-SL1344_4167		UP	malK
gene-SL1344_4168		UP	lamB
gene-SL1344_4169		UP	malM
gene-STnc2130		UP	STnc2130
gene-SL1344_4176		UP	yjbJ
gene-SL1344_4181		UP	qor
gene-SL1344_4185		UP	aphA
gene-SL1344_4193		UP	siiA
gene-SraL		UP	SraL
gene-SL1344_4203		UP	SL1344_4203
gene-SL1344_4205		UP	yjcE
gene-SL1344_4209		UP	actP
gene-SL1344_4210		UP	yjcH
gene-SL1344_4211		UP	acs
gene-SL1344_4212		UP	SL1344_4212
gene-SL1344_4213		UP	nrfA
gene-SL1344_4214		UP	nrfB
gene-SL1344_4215		UP	nrfC
gene-SL1344_4216		UP	nrfD
gene-SL1344_4217		UP	nrfE
gene-SL1344_4218		UP	nrfG
gene-SL1344_4232		UP	adiY
gene-SL1344_4234		UP	melR
gene-SL1344_4235		UP	melA
gene-SL1344_4236		UP	melB
gene-SL1344_4242		UP	SL1344_4242
gene-SL1344_4243		UP	SL1344_4243
gene-SL1344_4244		UP	SL1344_4244
gene-SL1344_4245		UP	SL1344_4245
gene-SL1344_4247		UP	SL1344_4247
gene-STnc440		UP	STnc440
gene-SL1344_4248		UP	SL1344_4248
gene-SL1344_4250		UP	rtsB
gene-SL1344_4256		UP	SL1344_4256
gene-SL1344_4263		UP	aspA
gene-SL1344_4273		UP	ecnB
gene-SL1344_4276		UP	blc
gene-SL1344_4277		UP	frdD
gene-SL1344_4278		UP	frdC
gene-SL1344_4279		UP	frdB
gene-SL1344_4280		UP	frdA
gene-SL1344_4310		UP	aidB
gene-SL1344_4311		UP	yjfN
gene-SL1344_4312		UP	yjfO
gene-SL1344_4317		UP	sgaB
gene-SL1344_4336		UP	cpdB
gene-STnc2160		UP	STnc2160
gene-SL1344_4372		UP	SL1344_4372
gene-SL1344_4373		UP	SL1344_4373
gene-SL1344_4381		UP	nrdG
gene-SL1344_4382		UP	nrdD
gene-SL1344_4395		UP	SL1344_4395
gene-SL1344_4397		UP	SL1344_4397
gene-SL1344_4412		UP	idnT
gene-SL1344_4414		UP	idnD
gene-SL1344_4416		UP	yjgB
gene-SL1344_4430		UP	yjhP
gene-SL1344_4431		UP	SL1344_4431
gene-SL1344_4432		UP	SL1344_4432
gene-SL1344_4433		UP	SL1344_4433
gene-SL1344_4434		UP	SL1344_4434
gene-SL1344_4435		UP	SL1344_4435
gene-SL1344_4439		UP	SL1344_4439
gene-SL1344_4440		UP	SL1344_4440
gene-SL1344_4441		UP	SL1344_4441
gene-SL1344_4443		UP	iadA
gene-SL1344_4444		UP	yjiG
gene-SL1344_4445		UP	yjiH
gene-SL1344_4447		UP	yjiN
gene-SL1344_4450		UP	SL1344_4450
gene-SL1344_4452		UP	yjiS
gene-SL1344_4466		UP	SL1344_4466
gene-SL1344_4467		UP	SL1344_4467
gene-SL1344_4468		UP	SL1344_4468
gene-SL1344_4469		UP	SL1344_4469
gene-SL1344_4470		UP	SL1344_4470
gene-SL1344_4477		UP	yjjP
gene-SL1344_4489		UP	osmY
gene-SL1344_4492		UP	yjjW
gene-SL1344_4493		UP	yjjI
