# Supplementary material for: Bacterial chromatin remodeling associated with transcription-induced domains at pathogenicity Islands
Source: Nat Commun. 2026 Jan 8;17:161. doi: 10.1038/s41467-025-67746-w (PMC12783615; doi:10.1038/s41467-025-67746-w)
Supplement: Supplementary file 4 — Supplementary Data 2 [file 41467_2025_67746_MOESM4_ESM.xlsx]

## Sheet: HNS_GFP+_narrow_0.0005_peaks
ChIP-seq H-NS: MACS2 analysis of GFP+ sorted populations
chr	start	end	name	score	strand	signal	pval	qval	peak
chr1	14570	18272	HNS_GFP+_narrow_0.0005_peak_1	45374	.	7.24761	4539.70557	4537.40186	2925
chr1	22719	25644	HNS_GFP+_narrow_0.0005_peak_2	33040	.	6.08445	3305.82251	3304.04053	509
chr1	31973	37460	HNS_GFP+_narrow_0.0005_peak_3	50058	.	7.66458	5008.41113	5005.89990	3135
chr1	37984	40471	HNS_GFP+_narrow_0.0005_peak_4	43603	.	7.08688	4362.57324	4360.35547	1821
chr1	43559	45181	HNS_GFP+_narrow_0.0005_peak_5	11908	.	3.68825	1192.08435	1190.89380	641
chr1	50893	52467	HNS_GFP+_narrow_0.0005_peak_6	32297	.	6.01069	3231.53687	3229.78247	1106
chr1	63222	63494	HNS_GFP+_narrow_0.0005_peak_7	264	.	1.31845	27.29388	26.47988	101
chr1	67693	68925	HNS_GFP+_narrow_0.0005_peak_8	28159	.	5.58984	2817.59473	2815.98242	908
chr1	80137	80953	HNS_GFP+_narrow_0.0005_peak_9	11654	.	3.65331	1166.65149	1165.46680	444
chr1	82234	83008	HNS_GFP+_narrow_0.0005_peak_10	8505	.	3.19597	851.70184	850.59082	461
chr1	87828	89017	HNS_GFP+_narrow_0.0005_peak_11	46011	.	7.30507	4603.51465	4601.17871	773
chr1	93575	98361	HNS_GFP+_narrow_0.0005_peak_12	31421	.	5.92295	3143.83569	3142.11206	1980
chr1	115619	117382	HNS_GFP+_narrow_0.0005_peak_13	29355	.	5.71330	2937.24854	2935.59595	937
chr1	133722	135940	HNS_GFP+_narrow_0.0005_peak_14	35730	.	6.34768	3574.94043	3573.05273	664
chr1	139283	139928	HNS_GFP+_narrow_0.0005_peak_15	3626	.	2.33564	363.59683	362.61237	496
chr1	188223	189811	HNS_GFP+_narrow_0.0005_peak_16	48825	.	7.55587	4884.96484	4882.50244	1001
chr1	208539	209998	HNS_GFP+_narrow_0.0005_peak_17	18301	.	4.49967	1831.45349	1830.10864	473
chr1	210447	210828	HNS_GFP+_narrow_0.0005_peak_18	1282	.	1.74629	129.13930	128.24651	166
chr1	229566	231951	HNS_GFP+_narrow_0.0005_peak_19	39453	.	6.70253	3947.35278	3945.31421	725
chr1	243421	244603	HNS_GFP+_narrow_0.0005_peak_20	3325	.	2.27119	333.47781	332.50259	866
chr1	301339	301581	HNS_GFP+_narrow_0.0005_peak_21	434	.	1.41474	44.24178	43.40751	141
chr1	310525	311420	HNS_GFP+_narrow_0.0005_peak_22	21535	.	4.87393	2154.94971	2153.52881	474
chr1	315777	318981	HNS_GFP+_narrow_0.0005_peak_23	35417	.	6.31740	3543.66431	3541.78979	948
chr1	322514	324066	HNS_GFP+_narrow_0.0005_peak_24	36940	.	6.46415	3695.98267	3694.04175	1146
chr1	328806	330082	HNS_GFP+_narrow_0.0005_peak_25	35915	.	6.36554	3593.42334	3591.52783	867
chr1	335726	336707	HNS_GFP+_narrow_0.0005_peak_26	30943	.	5.87481	3096.02466	3094.31836	510
chr1	336949	342588	HNS_GFP+_narrow_0.0005_peak_27	51417	.	7.78338	5144.30615	5141.74072	622
chr1	345845	346762	HNS_GFP+_narrow_0.0005_peak_28	34183	.	6.19704	3420.16821	3418.34131	355
chr1	347537	350686	HNS_GFP+_narrow_0.0005_peak_29	25486	.	5.30798	2550.19312	2548.66211	1429
chr1	355246	355548	HNS_GFP+_narrow_0.0005_peak_30	294	.	1.33709	30.27811	29.45988	194
chr1	357632	358891	HNS_GFP+_narrow_0.0005_peak_31	22960	.	5.03311	2297.48291	2296.02319	854
chr1	365272	365721	HNS_GFP+_narrow_0.0005_peak_32	869	.	1.60342	87.81629	86.94822	221
chr1	370282	372627	HNS_GFP+_narrow_0.0005_peak_33	36875	.	6.45794	3689.49731	3687.55884	1915
chr1	377180	378898	HNS_GFP+_narrow_0.0005_peak_34	29590	.	5.73737	2960.75220	2959.09277	1003
chr1	379736	380120	HNS_GFP+_narrow_0.0005_peak_35	663	.	1.52111	67.19596	66.34225	264
chr1	382994	386913	HNS_GFP+_narrow_0.0005_peak_36	38088	.	6.57363	3810.83301	3808.84717	2658
chr1	387100	391623	HNS_GFP+_narrow_0.0005_peak_37	32258	.	6.00681	3227.64111	3225.88818	3481
chr1	403130	403312	HNS_GFP+_narrow_0.0005_peak_38	152	.	1.23770	16.07393	15.27962	116
chr1	407210	408429	HNS_GFP+_narrow_0.0005_peak_39	9426	.	3.33496	943.76984	942.63666	746
chr1	414984	415583	HNS_GFP+_narrow_0.0005_peak_40	564	.	1.47763	57.29573	56.44964	212
chr1	423961	425671	HNS_GFP+_narrow_0.0005_peak_41	32033	.	5.98429	3205.07324	3203.32788	576
chr1	427455	428490	HNS_GFP+_narrow_0.0005_peak_42	8805	.	3.24178	881.68195	880.56366	265
chr1	436138	437414	HNS_GFP+_narrow_0.0005_peak_43	18451	.	4.51753	1846.50562	1845.15747	892
chr1	489222	492914	HNS_GFP+_narrow_0.0005_peak_44	33393	.	6.11940	3341.18555	3339.39062	3180
chr1	497395	498232	HNS_GFP+_narrow_0.0005_peak_45	13248	.	3.86840	1326.10437	1324.88184	594
chr1	527072	528853	HNS_GFP+_narrow_0.0005_peak_46	18072	.	4.47249	1808.62427	1807.28491	1456
chr1	556400	557612	HNS_GFP+_narrow_0.0005_peak_47	24520	.	5.20393	2453.57520	2452.07104	414
chr1	561854	562171	HNS_GFP+_narrow_0.0005_peak_48	471	.	1.43337	47.95049	47.11268	98
chr1	578477	579955	HNS_GFP+_narrow_0.0005_peak_49	7624	.	3.05776	763.50006	762.41119	824
chr1	580350	583650	HNS_GFP+_narrow_0.0005_peak_50	29780	.	5.75678	2979.74780	2978.08276	1644
chr1	584509	584779	HNS_GFP+_narrow_0.0005_peak_51	164	.	1.24702	17.22354	16.42687	90
chr1	585777	586318	HNS_GFP+_narrow_0.0005_peak_52	2405	.	2.05843	241.47018	240.52635	336
chr1	589160	591152	HNS_GFP+_narrow_0.0005_peak_53	28144	.	5.58829	2816.09912	2814.48730	1640
chr1	603008	603826	HNS_GFP+_narrow_0.0005_peak_54	24556	.	5.20781	2457.15967	2455.65430	415
chr1	604535	605195	HNS_GFP+_narrow_0.0005_peak_55	4964	.	2.60041	497.48709	496.46585	422
chr1	609531	613268	HNS_GFP+_narrow_0.0005_peak_56	28212	.	5.59528	2822.83057	2821.21655	1034
chr1	613888	618277	HNS_GFP+_narrow_0.0005_peak_57	43187	.	7.04884	4320.94043	4318.74512	625
chr1	620856	621842	HNS_GFP+_narrow_0.0005_peak_58	11531	.	3.63623	1154.28552	1153.10364	379
chr1	625853	626776	HNS_GFP+_narrow_0.0005_peak_59	3789	.	2.36980	379.96838	378.97876	452
chr1	630806	631803	HNS_GFP+_narrow_0.0005_peak_60	20952	.	4.80793	2096.69775	2095.29102	439
chr1	632309	633072	HNS_GFP+_narrow_0.0005_peak_61	15302	.	4.13317	1531.54785	1530.27600	388
chr1	648563	649973	HNS_GFP+_narrow_0.0005_peak_62	8561	.	3.20451	857.26361	856.15118	333
chr1	666959	668886	HNS_GFP+_narrow_0.0005_peak_63	35706	.	6.34535	3572.53174	3570.64526	1360
chr1	672170	673450	HNS_GFP+_narrow_0.0005_peak_64	27868	.	5.55956	2788.47729	2786.87451	419
chr1	677237	677410	HNS_GFP+_narrow_0.0005_peak_65	362	.	1.37669	37.09551	36.26889	98
chr1	686670	687923	HNS_GFP+_narrow_0.0005_peak_66	33787	.	6.15822	3380.60840	3378.79810	554
chr1	690935	691962	HNS_GFP+_narrow_0.0005_peak_67	24070	.	5.15501	2408.55103	2407.05981	417
chr1	696084	697137	HNS_GFP+_narrow_0.0005_peak_68	19203	.	4.60605	1921.69128	1920.32654	700
chr1	712494	713206	HNS_GFP+_narrow_0.0005_peak_69	2635	.	2.11434	264.50644	263.55441	265
chr1	714001	714741	HNS_GFP+_narrow_0.0005_peak_70	3505	.	2.31001	351.50125	350.52054	265
chr1	716793	717976	HNS_GFP+_narrow_0.0005_peak_71	26207	.	5.38485	2622.30884	2620.75684	744
chr1	723200	723801	HNS_GFP+_narrow_0.0005_peak_72	8026	.	3.12143	803.70776	802.60889	300
chr1	748459	749444	HNS_GFP+_narrow_0.0005_peak_73	6244	.	2.82947	625.54773	624.49353	361
chr1	764636	766006	HNS_GFP+_narrow_0.0005_peak_74	24527	.	5.20471	2454.29199	2452.78760	429
chr1	780368	781228	HNS_GFP+_narrow_0.0005_peak_75	12781	.	3.80628	1279.34937	1278.13855	318
chr1	781681	781975	HNS_GFP+_narrow_0.0005_peak_76	957	.	1.63603	96.64506	95.77112	163
chr1	782917	793444	HNS_GFP+_narrow_0.0005_peak_77	46634	.	7.36098	4665.84131	4663.47607	5692
chr1	807162	809034	HNS_GFP+_narrow_0.0005_peak_78	39453	.	6.70253	3947.35278	3945.31421	842
chr1	822842	823039	HNS_GFP+_narrow_0.0005_peak_79	359	.	1.37514	36.81613	35.98983	103
chr1	823902	829260	HNS_GFP+_narrow_0.0005_peak_80	41316	.	6.87646	4133.76465	4131.64893	3918
chr1	841306	842355	HNS_GFP+_narrow_0.0005_peak_81	20680	.	4.77687	2069.46021	2068.06055	340
chr1	865775	867015	HNS_GFP+_narrow_0.0005_peak_82	4592	.	2.52975	460.21579	459.20453	395
chr1	873038	875346	HNS_GFP+_narrow_0.0005_peak_83	25522	.	5.31186	2553.82056	2552.28857	520
chr1	897079	897679	HNS_GFP+_narrow_0.0005_peak_84	12682	.	3.79308	1269.48669	1268.27808	418
chr1	905742	907829	HNS_GFP+_narrow_0.0005_peak_85	26141	.	5.37786	2615.72729	2614.17725	597
chr1	924776	933221	HNS_GFP+_narrow_0.0005_peak_86	36762	.	6.44707	3678.15601	3676.22217	4632
chr1	943443	943947	HNS_GFP+_narrow_0.0005_peak_87	3994	.	2.41173	400.43658	399.44104	279
chr1	953226	955641	HNS_GFP+_narrow_0.0005_peak_88	21021	.	4.81570	2103.52490	2102.11646	395
chr1	981752	981920	HNS_GFP+_narrow_0.0005_peak_89	96	.	1.18645	10.44831	9.66722	114
chr1	1007133	1008813	HNS_GFP+_narrow_0.0005_peak_90	5671	.	2.72931	568.22113	567.18146	407
chr1	1010178	1011906	HNS_GFP+_narrow_0.0005_peak_91	32251	.	6.00603	3226.86206	3225.10938	997
chr1	1014600	1015421	HNS_GFP+_narrow_0.0005_peak_92	6513	.	2.87529	652.43182	651.37067	551
chr1	1047382	1048063	HNS_GFP+_narrow_0.0005_peak_93	1757	.	1.88839	176.71599	175.79968	553
chr1	1049883	1053501	HNS_GFP+_narrow_0.0005_peak_94	30360	.	5.81579	3037.71875	3036.03369	1871
chr1	1060516	1061304	HNS_GFP+_narrow_0.0005_peak_95	4475	.	2.50724	448.56845	447.56006	568
chr1	1065222	1065688	HNS_GFP+_narrow_0.0005_peak_96	1246	.	1.73464	125.51890	124.62803	275
chr1	1068788	1068989	HNS_GFP+_narrow_0.0005_peak_97	386	.	1.38989	39.50945	38.68010	121
chr1	1070016	1071544	HNS_GFP+_narrow_0.0005_peak_98	8505	.	3.19597	851.70184	850.59082	1187
chr1	1095109	1095545	HNS_GFP+_narrow_0.0005_peak_99	788	.	1.57236	79.75168	78.88921	198
chr1	1095776	1097493	HNS_GFP+_narrow_0.0005_peak_100	36060	.	6.37952	3607.90771	3606.00488	1198
chr1	1098401	1100091	HNS_GFP+_narrow_0.0005_peak_101	31513	.	5.93227	3153.11499	3151.38794	1042
chr1	1103612	1104637	HNS_GFP+_narrow_0.0005_peak_102	9238	.	3.30701	924.98877	923.86017	713
chr1	1131762	1135212	HNS_GFP+_narrow_0.0005_peak_103	20024	.	4.70155	2003.87903	2002.49597	838
chr1	1136174	1137832	HNS_GFP+_narrow_0.0005_peak_104	16482	.	4.27993	1649.54175	1648.24097	748
chr1	1153531	1155156	HNS_GFP+_narrow_0.0005_peak_105	29894	.	5.76843	2991.16284	2989.49390	591
chr1	1162092	1162481	HNS_GFP+_narrow_0.0005_peak_106	1227	.	1.72843	123.60585	122.71603	208
chr1	1170020	1170325	HNS_GFP+_narrow_0.0005_peak_107	149	.	1.23537	15.79256	14.99884	250
chr1	1172956	1179504	HNS_GFP+_narrow_0.0005_peak_108	30827	.	5.86316	3084.49072	3082.78857	4481
chr1	1184782	1188577	HNS_GFP+_narrow_0.0005_peak_109	22939	.	5.03078	2295.37646	2293.91724	2711
chr1	1191542	1192237	HNS_GFP+_narrow_0.0005_peak_110	1953	.	1.94196	196.22995	195.30498	334
chr1	1201880	1202694	HNS_GFP+_narrow_0.0005_peak_111	9986	.	3.41726	999.82642	998.67975	482
chr1	1203619	1204501	HNS_GFP+_narrow_0.0005_peak_112	7258	.	2.99874	726.89600	725.81610	542
chr1	1266005	1267595	HNS_GFP+_narrow_0.0005_peak_113	16035	.	4.22480	1604.88074	1603.59119	1136
chr1	1272203	1272369	HNS_GFP+_narrow_0.0005_peak_114	124	.	1.21285	13.19785	12.40978	46
chr1	1282394	1286389	HNS_GFP+_narrow_0.0005_peak_115	28564	.	5.63177	2858.06250	2856.43579	1523
chr1	1286837	1292365	HNS_GFP+_narrow_0.0005_peak_116	34040	.	6.18307	3405.91089	3404.08960	1548
chr1	1294188	1294488	HNS_GFP+_narrow_0.0005_peak_117	177	.	1.25711	18.51226	17.71308	206
chr1	1294747	1295977	HNS_GFP+_narrow_0.0005_peak_118	11129	.	3.58032	1114.13013	1112.95776	613
chr1	1302926	1303449	HNS_GFP+_narrow_0.0005_peak_119	2195	.	2.00563	220.49223	219.55716	337
chr1	1304161	1307115	HNS_GFP+_narrow_0.0005_peak_120	27645	.	5.53626	2766.14185	2764.54663	404
chr1	1307723	1308226	HNS_GFP+_narrow_0.0005_peak_121	1133	.	1.69737	114.22838	113.34387	132
chr1	1309844	1310045	HNS_GFP+_narrow_0.0005_peak_122	354	.	1.37203	36.26029	35.43462	81
chr1	1315098	1317446	HNS_GFP+_narrow_0.0005_peak_123	24786	.	5.23266	2480.13794	2478.62622	1729
chr1	1344940	1345996	HNS_GFP+_narrow_0.0005_peak_124	16086	.	4.23101	1609.89294	1608.60205	276
chr1	1348539	1349844	HNS_GFP+_narrow_0.0005_peak_125	17387	.	4.39019	1740.05017	1738.72656	551
chr1	1350848	1352884	HNS_GFP+_narrow_0.0005_peak_126	14964	.	4.09047	1497.75378	1496.49011	795
chr1	1362865	1363104	HNS_GFP+_narrow_0.0005_peak_127	659	.	1.51956	66.83034	65.97691	131
chr1	1363845	1365641	HNS_GFP+_narrow_0.0005_peak_128	24220	.	5.17132	2423.53027	2422.03442	1334
chr1	1366080	1368655	HNS_GFP+_narrow_0.0005_peak_129	42223	.	6.96032	4224.52490	4222.37451	1768
chr1	1379107	1380259	HNS_GFP+_narrow_0.0005_peak_130	7503	.	3.03834	751.38837	750.30231	810
chr1	1384173	1384764	HNS_GFP+_narrow_0.0005_peak_131	4467	.	2.50568	447.76935	446.76117	246
chr1	1392005	1393744	HNS_GFP+_narrow_0.0005_peak_132	18346	.	4.50511	1836.03040	1834.68457	465
chr1	1394173	1396791	HNS_GFP+_narrow_0.0005_peak_133	28152	.	5.58906	2816.84692	2815.23486	2190
chr1	1397822	1401815	HNS_GFP+_narrow_0.0005_peak_134	24779	.	5.23189	2479.41895	2477.90747	1751
chr1	1407892	1408916	HNS_GFP+_narrow_0.0005_peak_135	1901	.	1.92799	191.05884	190.13608	742
chr1	1416380	1416849	HNS_GFP+_narrow_0.0005_peak_136	2364	.	2.04834	237.40059	236.45833	145
chr1	1420431	1423304	HNS_GFP+_narrow_0.0005_peak_137	19656	.	4.65885	1966.99292	1965.61816	1020
chr1	1432874	1441326	HNS_GFP+_narrow_0.0005_peak_138	25110	.	5.26760	2512.56299	2511.04272	4543
chr1	1442729	1443557	HNS_GFP+_narrow_0.0005_peak_139	2271	.	2.02505	228.11552	227.17723	366
chr1	1443781	1445378	HNS_GFP+_narrow_0.0005_peak_140	3902	.	2.39309	391.28888	390.29587	1065
chr1	1445923	1452174	HNS_GFP+_narrow_0.0005_peak_141	13918	.	3.95614	1393.09412	1391.85498	1094
chr1	1453948	1454254	HNS_GFP+_narrow_0.0005_peak_142	156	.	1.24081	16.45286	15.65776	132
chr1	1454849	1458489	HNS_GFP+_narrow_0.0005_peak_143	27356	.	5.50598	2737.18799	2735.60132	2255
chr1	1467848	1468054	HNS_GFP+_narrow_0.0005_peak_144	266	.	1.31923	27.41532	26.60114	99
chr1	1506376	1508255	HNS_GFP+_narrow_0.0005_peak_145	21811	.	4.90499	2182.53564	2181.10791	1428
chr1	1516458	1517454	HNS_GFP+_narrow_0.0005_peak_146	11157	.	3.58421	1116.90295	1115.72998	711
chr1	1541059	1542562	HNS_GFP+_narrow_0.0005_peak_147	9046	.	3.27828	905.82367	904.69971	1238
chr1	1548373	1550565	HNS_GFP+_narrow_0.0005_peak_148	28631	.	5.63876	2864.82422	2863.19531	804
chr1	1550885	1551841	HNS_GFP+_narrow_0.0005_peak_149	17188	.	4.36612	1720.15771	1718.83911	244
chr1	1561669	1561969	HNS_GFP+_narrow_0.0005_peak_150	411	.	1.40309	41.99303	41.16105	141
chr1	1562263	1564634	HNS_GFP+_narrow_0.0005_peak_151	23658	.	5.10998	2367.32959	2365.85059	472
chr1	1571592	1573038	HNS_GFP+_narrow_0.0005_peak_152	15885	.	4.20616	1589.87476	1588.58887	517
chr1	1574712	1578854	HNS_GFP+_narrow_0.0005_peak_153	20694	.	4.77842	2070.81934	2069.41943	2793
chr1	1581344	1582981	HNS_GFP+_narrow_0.0005_peak_154	22491	.	4.98108	2250.58472	2249.13843	615
chr1	1584148	1585543	HNS_GFP+_narrow_0.0005_peak_155	6545	.	2.88072	655.64868	654.58673	686
chr1	1587028	1589066	HNS_GFP+_narrow_0.0005_peak_156	29484	.	5.72650	2950.13062	2948.47412	1523
chr1	1600147	1601219	HNS_GFP+_narrow_0.0005_peak_157	10211	.	3.44988	1022.34558	1021.19354	701
chr1	1601382	1602730	HNS_GFP+_narrow_0.0005_peak_158	24291	.	5.17909	2430.67358	2429.17578	475
chr1	1604344	1604685	HNS_GFP+_narrow_0.0005_peak_159	2274	.	2.02582	228.42262	227.48419	165
chr1	1610778	1612325	HNS_GFP+_narrow_0.0005_peak_160	18085	.	4.47405	1809.92639	1808.58667	1073
chr1	1615914	1616428	HNS_GFP+_narrow_0.0005_peak_161	530	.	1.46210	53.93153	53.08831	381
chr1	1632532	1634148	HNS_GFP+_narrow_0.0005_peak_162	7590	.	3.05232	760.10187	759.01373	1198
chr1	1647532	1650451	HNS_GFP+_narrow_0.0005_peak_163	29197	.	5.69699	2921.35913	2919.71191	2264
chr1	1664463	1666679	HNS_GFP+_narrow_0.0005_peak_164	8006	.	3.11832	801.72943	800.63104	1880
chr1	1675930	1686073	HNS_GFP+_narrow_0.0005_peak_165	34230	.	6.20170	3424.92456	3423.09570	9585
chr1	1702351	1703194	HNS_GFP+_narrow_0.0005_peak_166	13614	.	3.91654	1362.72363	1361.49170	383
chr1	1708670	1709646	HNS_GFP+_narrow_0.0005_peak_167	8673	.	3.22159	868.42542	867.31024	576
chr1	1713329	1714547	HNS_GFP+_narrow_0.0005_peak_168	10330	.	3.46696	1034.21021	1033.05542	480
chr1	1715943	1718377	HNS_GFP+_narrow_0.0005_peak_169	26141	.	5.37786	2615.72729	2614.17725	1347
chr1	1719617	1723677	HNS_GFP+_narrow_0.0005_peak_170	29333	.	5.71097	2934.97705	2933.32520	1529
chr1	1726189	1726822	HNS_GFP+_narrow_0.0005_peak_171	3229	.	2.25022	323.89896	322.92664	394
chr1	1729054	1729808	HNS_GFP+_narrow_0.0005_peak_172	1346	.	1.76648	135.51717	134.62103	578
chr1	1737452	1737695	HNS_GFP+_narrow_0.0005_peak_173	361	.	1.37591	36.95570	36.12923	139
chr1	1746837	1748965	HNS_GFP+_narrow_0.0005_peak_174	26258	.	5.39029	2627.43140	2625.87769	1493
chr1	1756375	1757360	HNS_GFP+_narrow_0.0005_peak_175	11965	.	3.69602	1197.76135	1196.56958	282
chr1	1764411	1764674	HNS_GFP+_narrow_0.0005_peak_176	191	.	1.26798	19.95011	19.14831	163
chr1	1764989	1765220	HNS_GFP+_narrow_0.0005_peak_177	652	.	1.51645	66.10175	65.24886	114
chr1	1781961	1783948	HNS_GFP+_narrow_0.0005_peak_178	19877	.	4.68447	1989.09851	1987.71875	359
chr1	1785381	1785685	HNS_GFP+_narrow_0.0005_peak_179	1434	.	1.79366	144.30586	143.40514	127
chr1	1798137	1798858	HNS_GFP+_narrow_0.0005_peak_180	2593	.	2.10425	260.28540	259.33487	508
chr1	1803558	1804304	HNS_GFP+_narrow_0.0005_peak_181	3729	.	2.35738	373.98303	372.99527	518
chr1	1839546	1841532	HNS_GFP+_narrow_0.0005_peak_182	21714	.	4.89412	2172.86792	2171.44263	1404
chr1	1870463	1870982	HNS_GFP+_narrow_0.0005_peak_183	1941	.	1.93886	195.07594	194.15146	329
chr1	1888884	1889708	HNS_GFP+_narrow_0.0005_peak_184	29446	.	5.72262	2946.34009	2944.68481	439
chr1	1893278	1894113	HNS_GFP+_narrow_0.0005_peak_185	2941	.	2.18578	295.14078	294.17792	593
chr1	1894397	1895443	HNS_GFP+_narrow_0.0005_peak_186	11977	.	3.69757	1198.89783	1197.70581	743
chr1	1895994	1896280	HNS_GFP+_narrow_0.0005_peak_187	381	.	1.38678	38.93517	38.10649	131
chr1	1908871	1911806	HNS_GFP+_narrow_0.0005_peak_188	26684	.	5.43532	2669.99194	2668.42554	2005
chr1	1912449	1912688	HNS_GFP+_narrow_0.0005_peak_189	398	.	1.39610	40.66956	39.83894	138
chr1	1912889	1913083	HNS_GFP+_narrow_0.0005_peak_190	527	.	1.46055	53.60015	52.75720	107
chr1	1915596	1916296	HNS_GFP+_narrow_0.0005_peak_191	5750	.	2.74328	576.09851	575.05688	443
chr1	1916621	1921272	HNS_GFP+_narrow_0.0005_peak_192	22393	.	4.97021	2240.82349	2239.37988	4137
chr1	1922387	1923263	HNS_GFP+_narrow_0.0005_peak_193	16337	.	4.26207	1635.03040	1633.73328	299
chr1	1948138	1950666	HNS_GFP+_narrow_0.0005_peak_194	33040	.	6.08445	3305.82251	3304.04053	1935
chr1	1979833	1980401	HNS_GFP+_narrow_0.0005_peak_195	1600	.	1.84335	160.96864	160.05983	235
chr1	1984148	1984910	HNS_GFP+_narrow_0.0005_peak_196	14617	.	4.04621	1462.99402	1461.73804	452
chr1	1986581	1987570	HNS_GFP+_narrow_0.0005_peak_197	9389	.	3.32952	940.10767	938.97540	318
chr1	1990113	1991039	HNS_GFP+_narrow_0.0005_peak_198	1771	.	1.89227	178.10181	177.18483	480
chr1	1991594	1992885	HNS_GFP+_narrow_0.0005_peak_199	14550	.	4.03767	1456.31702	1455.06262	998
chr1	1996391	1997045	HNS_GFP+_narrow_0.0005_peak_200	4017	.	2.41639	402.73608	401.73990	359
chr1	1997605	1998256	HNS_GFP+_narrow_0.0005_peak_201	4301	.	2.47307	431.11285	430.10889	402
chr1	2012722	2013582	HNS_GFP+_narrow_0.0005_peak_202	15432	.	4.14948	1544.51624	1543.24121	592
chr1	2024369	2025749	HNS_GFP+_narrow_0.0005_peak_203	24786	.	5.23266	2480.13794	2478.62622	971
chr1	2034377	2035463	HNS_GFP+_narrow_0.0005_peak_204	25813	.	5.34292	2582.89624	2581.35571	336
chr1	2036184	2037372	HNS_GFP+_narrow_0.0005_peak_205	5399	.	2.68039	540.96674	539.93396	894
chr1	2039668	2043379	HNS_GFP+_narrow_0.0005_peak_206	26640	.	5.43066	2665.57935	2664.01416	1207
chr1	2074979	2075258	HNS_GFP+_narrow_0.0005_peak_207	355	.	1.37281	36.39888	35.57305	123
chr1	2078751	2079651	HNS_GFP+_narrow_0.0005_peak_208	8800	.	3.24100	881.17078	880.05261	595
chr1	2083670	2085575	HNS_GFP+_narrow_0.0005_peak_209	32907	.	6.07125	3292.49243	3290.71558	418
chr1	2086248	2087505	HNS_GFP+_narrow_0.0005_peak_210	2324	.	2.03825	233.35880	232.41817	671
chr1	2111695	2113352	HNS_GFP+_narrow_0.0005_peak_211	13384	.	3.88626	1339.65002	1338.42395	401
chr1	2113969	2114728	HNS_GFP+_narrow_0.0005_peak_212	16230	.	4.24887	1624.33142	1623.03711	530
chr1	2138471	2140524	HNS_GFP+_narrow_0.0005_peak_213	23686	.	5.11308	2370.16528	2368.68530	1561
chr1	2141717	2141965	HNS_GFP+_narrow_0.0005_peak_214	398	.	1.39610	40.66956	39.83894	100
chr1	2155450	2157354	HNS_GFP+_narrow_0.0005_peak_215	23580	.	5.10144	2359.53687	2358.06006	1448
chr1	2158376	2171048	HNS_GFP+_narrow_0.0005_peak_216	38055	.	6.57053	3807.56079	3805.57642	9996
chr1	2171218	2174464	HNS_GFP+_narrow_0.0005_peak_217	15823	.	4.19840	1583.63586	1582.35144	523
chr1	2175497	2176730	HNS_GFP+_narrow_0.0005_peak_218	14122	.	3.98254	1413.46436	1412.22046	726
chr1	2178050	2178379	HNS_GFP+_narrow_0.0005_peak_219	1396	.	1.78201	140.51093	139.61211	181
chr1	2181195	2181981	HNS_GFP+_narrow_0.0005_peak_220	4051	.	2.42338	406.19479	405.19763	544
chr1	2191417	2193860	HNS_GFP+_narrow_0.0005_peak_221	17181	.	4.36534	1719.51733	1718.19885	1914
chr1	2200068	2201222	HNS_GFP+_narrow_0.0005_peak_222	27504	.	5.52151	2752.02441	2750.43359	799
chr1	2222812	2224353	HNS_GFP+_narrow_0.0005_peak_223	15649	.	4.17666	1566.20984	1564.92969	373
chr1	2228743	2231755	HNS_GFP+_narrow_0.0005_peak_224	37378	.	6.50608	3739.84644	3737.88843	1722
chr1	2240071	2243025	HNS_GFP+_narrow_0.0005_peak_225	24570	.	5.20937	2458.59375	2457.08813	729
chr1	2243267	2246392	HNS_GFP+_narrow_0.0005_peak_226	31591	.	5.94003	3160.85376	3159.12402	2153
chr1	2249416	2250893	HNS_GFP+_narrow_0.0005_peak_227	8882	.	3.25343	889.36188	888.24182	231
chr1	2267960	2268425	HNS_GFP+_narrow_0.0005_peak_228	1049	.	1.66864	105.83641	104.95686	305
chr1	2278487	2280567	HNS_GFP+_narrow_0.0005_peak_229	21288	.	4.84598	2130.21680	2128.80176	527
chr1	2282475	2284397	HNS_GFP+_narrow_0.0005_peak_230	6707	.	2.90790	671.81866	670.75250	1221
chr1	2291482	2293261	HNS_GFP+_narrow_0.0005_peak_231	23157	.	5.05485	2317.17139	2315.70630	648
chr1	2306471	2308035	HNS_GFP+_narrow_0.0005_peak_232	32328	.	6.01380	3234.65454	3232.89917	1008
chr1	2310700	2311451	HNS_GFP+_narrow_0.0005_peak_233	1062	.	1.67330	107.17865	106.29830	590
chr1	2329407	2333230	HNS_GFP+_narrow_0.0005_peak_234	32516	.	6.03243	3253.37939	3251.61743	685
chr1	2335305	2337342	HNS_GFP+_narrow_0.0005_peak_235	40498	.	6.80036	4051.90308	4049.82080	1382
chr1	2341303	2341747	HNS_GFP+_narrow_0.0005_peak_236	1766	.	1.89072	177.54694	176.63023	174
chr1	2342750	2344505	HNS_GFP+_narrow_0.0005_peak_237	22379	.	4.96866	2239.42993	2237.98682	1231
chr1	2357329	2357847	HNS_GFP+_narrow_0.0005_peak_238	6244	.	2.82947	625.54773	624.49353	322
chr1	2364143	2365025	HNS_GFP+_narrow_0.0005_peak_239	9155	.	3.29458	916.68396	915.55731	271
chr1	2374330	2378095	HNS_GFP+_narrow_0.0005_peak_240	37240	.	6.49288	3726.02124	3724.06885	2660
chr1	2383799	2384183	HNS_GFP+_narrow_0.0005_peak_241	1007	.	1.65389	101.63396	100.75699	171
chr1	2384596	2385079	HNS_GFP+_narrow_0.0005_peak_242	1808	.	1.90236	181.72571	180.80701	293
chr1	2385629	2385960	HNS_GFP+_narrow_0.0005_peak_243	288	.	1.33321	29.64445	28.82708	242
chr1	2392007	2393772	HNS_GFP+_narrow_0.0005_peak_244	29765	.	5.75523	2978.22681	2976.56226	462
chr1	2400568	2401784	HNS_GFP+_narrow_0.0005_peak_245	5211	.	2.64623	522.22736	521.19958	934
chr1	2420857	2421956	HNS_GFP+_narrow_0.0005_peak_246	26339	.	5.39883	2635.48706	2633.93115	379
chr1	2438636	2439959	HNS_GFP+_narrow_0.0005_peak_247	16501	.	4.28226	1651.43762	1650.13623	330
chr1	2453483	2454777	HNS_GFP+_narrow_0.0005_peak_248	19482	.	4.63866	1949.63196	1948.26111	909
chr1	2467221	2467781	HNS_GFP+_narrow_0.0005_peak_249	1038	.	1.66476	104.72342	103.84453	363
chr1	2468376	2468669	HNS_GFP+_narrow_0.0005_peak_250	320	.	1.35262	32.87507	32.05341	100
chr1	2483817	2484967	HNS_GFP+_narrow_0.0005_peak_251	24815	.	5.23577	2483.01489	2481.50244	759
chr1	2485188	2486479	HNS_GFP+_narrow_0.0005_peak_252	22925	.	5.02923	2293.97266	2292.51392	943
chr1	2503620	2505318	HNS_GFP+_narrow_0.0005_peak_253	17438	.	4.39640	1745.19568	1743.87085	1222
chr1	2509327	2510216	HNS_GFP+_narrow_0.0005_peak_254	14867	.	4.07804	1487.96948	1486.70801	286
chr1	2511532	2512241	HNS_GFP+_narrow_0.0005_peak_255	4923	.	2.59265	493.33832	492.31815	409
chr1	2530676	2531623	HNS_GFP+_narrow_0.0005_peak_256	24063	.	5.15424	2407.83838	2406.34741	441
chr1	2533135	2534175	HNS_GFP+_narrow_0.0005_peak_257	28489	.	5.62401	2850.55518	2848.93115	439
chr1	2559855	2560193	HNS_GFP+_narrow_0.0005_peak_258	273	.	1.32389	28.14929	27.33406	236
chr1	2575859	2577033	HNS_GFP+_narrow_0.0005_peak_259	16343	.	4.26285	1635.66040	1634.36316	884
chr1	2585297	2586364	HNS_GFP+_narrow_0.0005_peak_260	5962	.	2.78056	597.29895	596.25201	688
chr1	2594508	2595198	HNS_GFP+_narrow_0.0005_peak_261	9531	.	3.35049	954.26050	953.12469	278
chr1	2617400	2620046	HNS_GFP+_narrow_0.0005_peak_262	16331	.	4.26129	1634.40039	1633.10339	374
chr1	2631144	2632351	HNS_GFP+_narrow_0.0005_peak_263	29106	.	5.68768	2912.29102	2910.64648	498
chr1	2648018	2649249	HNS_GFP+_narrow_0.0005_peak_264	30077	.	5.78707	3009.45410	3007.77905	577
chr1	2662437	2663395	HNS_GFP+_narrow_0.0005_peak_265	15692	.	4.18209	1570.56042	1569.27930	667
chr1	2671332	2672447	HNS_GFP+_narrow_0.0005_peak_266	18628	.	4.53849	1864.22571	1862.87378	350
chr1	2683685	2684707	HNS_GFP+_narrow_0.0005_peak_267	17086	.	4.35369	1709.91980	1708.60364	376
chr1	2695167	2696749	HNS_GFP+_narrow_0.0005_peak_268	27133	.	5.48269	2714.97900	2713.39917	809
chr1	2716392	2719221	HNS_GFP+_narrow_0.0005_peak_269	25849	.	5.34680	2586.53784	2584.99609	2074
chr1	2726302	2732565	HNS_GFP+_narrow_0.0005_peak_270	46072	.	7.31051	4609.56348	4607.22510	1724
chr1	2755711	2756662	HNS_GFP+_narrow_0.0005_peak_271	3250	.	2.25488	326.01819	325.04523	419
chr1	2757807	2758483	HNS_GFP+_narrow_0.0005_peak_272	5940	.	2.77667	595.07745	594.03101	336
chr1	2763516	2764200	HNS_GFP+_narrow_0.0005_peak_273	2777	.	2.14773	278.65955	277.70239	433
chr1	2768713	2770244	HNS_GFP+_narrow_0.0005_peak_274	1912	.	1.93109	192.20309	191.27986	605
chr1	2812787	2814167	HNS_GFP+_narrow_0.0005_peak_275	22240	.	4.95313	2225.51099	2224.07178	513
chr1	2819053	2819285	HNS_GFP+_narrow_0.0005_peak_276	388	.	1.39067	39.65362	38.82410	127
chr1	2837906	2839010	HNS_GFP+_narrow_0.0005_peak_277	27600	.	5.53160	2761.68140	2760.08765	621
chr1	2862704	2865014	HNS_GFP+_narrow_0.0005_peak_278	14617	.	4.04621	1462.99402	1461.73804	399
chr1	2876931	2880853	HNS_GFP+_narrow_0.0005_peak_279	39825	.	6.73747	3984.60107	3982.54736	2570
chr1	2883793	2885906	HNS_GFP+_narrow_0.0005_peak_280	18399	.	4.51132	1841.26562	1839.91858	403
chr1	2888203	2889894	HNS_GFP+_narrow_0.0005_peak_281	38711	.	6.63265	3873.16235	3871.15161	1080
chr1	2890770	2894402	HNS_GFP+_narrow_0.0005_peak_282	50174	.	7.67467	5019.91797	5017.40234	2388
chr1	2902587	2905771	HNS_GFP+_narrow_0.0005_peak_283	39024	.	6.66215	3904.43726	3902.41406	2291
chr1	2908191	2911399	HNS_GFP+_narrow_0.0005_peak_284	49793	.	7.64129	4981.88525	4979.38477	1154
chr1	2914586	2916368	HNS_GFP+_narrow_0.0005_peak_285	36924	.	6.46260	3694.36108	3692.42065	1081
chr1	2923635	2929098	HNS_GFP+_narrow_0.0005_peak_286	49749	.	7.63740	4977.46826	4974.96973	2332
chr1	2929740	2933255	HNS_GFP+_narrow_0.0005_peak_287	51890	.	7.82453	5191.61816	5189.03809	1000
chr1	2934202	2936060	HNS_GFP+_narrow_0.0005_peak_288	21452	.	4.86461	2146.69556	2145.27637	1354
chr1	2937374	2938507	HNS_GFP+_narrow_0.0005_peak_289	14032	.	3.97089	1404.46533	1403.22363	635
chr1	2946514	2947167	HNS_GFP+_narrow_0.0005_peak_290	2880	.	2.17180	289.04312	288.08234	209
chr1	2948040	2954017	HNS_GFP+_narrow_0.0005_peak_291	23516	.	5.09445	2353.16675	2351.69189	1277
chr1	2967495	2968732	HNS_GFP+_narrow_0.0005_peak_292	8516	.	3.19752	852.71210	851.60083	876
chr1	2969674	2970983	HNS_GFP+_narrow_0.0005_peak_293	23722	.	5.11697	2373.71167	2372.23071	614
chr1	2977660	2979622	HNS_GFP+_narrow_0.0005_peak_294	30283	.	5.80803	3030.07178	3028.38940	610
chr1	2987255	2989271	HNS_GFP+_narrow_0.0005_peak_295	24995	.	5.25518	2501.01904	2499.50171	1488
chr1	3032062	3036220	HNS_GFP+_narrow_0.0005_peak_296	26750	.	5.44231	2676.61499	2675.04663	3383	SPI-1
chr1	3039911	3044725	HNS_GFP+_narrow_0.0005_peak_297	21611	.	4.88247	2162.52490	2161.10205	3954	SPI-1
chr1	3045404	3047838	HNS_GFP+_narrow_0.0005_peak_298	14477	.	4.02835	1449.04468	1447.79199	1223	SPI-1
chr1	3048237	3048536	HNS_GFP+_narrow_0.0005_peak_299	581	.	1.48540	59.01197	58.16456	138	SPI-1
chr1	3048706	3048916	HNS_GFP+_narrow_0.0005_peak_300	388	.	1.39067	39.65362	38.82410	108	SPI-1
chr1	3049088	3050058	HNS_GFP+_narrow_0.0005_peak_301	4463	.	2.50491	447.37000	446.36191	707	SPI-1
chr1	3051266	3051894	HNS_GFP+_narrow_0.0005_peak_302	4179	.	2.44900	418.97278	417.97205	394	SPI-1
chr1	3053583	3055707	HNS_GFP+_narrow_0.0005_peak_303	14447	.	4.02447	1446.01807	1444.76611	1016	SPI-1
chr1	3055937	3057289	HNS_GFP+_narrow_0.0005_peak_304	5733	.	2.74018	574.34454	573.30334	605	SPI-1
chr1	3058334	3059260	HNS_GFP+_narrow_0.0005_peak_305	3034	.	2.20674	304.38083	303.41486	635	SPI-1
chr1	3060730	3061799	HNS_GFP+_narrow_0.0005_peak_306	1822	.	1.90625	183.12750	182.20822	176	SPI-1
chr1	3062802	3063276	HNS_GFP+_narrow_0.0005_peak_307	681	.	1.52888	69.03729	68.18227	349	SPI-1
chr1	3066498	3069844	HNS_GFP+_narrow_0.0005_peak_308	45374	.	7.24761	4539.70557	4537.40186	2550	SPI-1
chr1	3070644	3072541	HNS_GFP+_narrow_0.0005_peak_309	38416	.	6.60469	3843.60107	3841.60181	736	SPI-1
chr1	3108002	3110411	HNS_GFP+_narrow_0.0005_peak_310	34476	.	6.22577	3449.53003	3447.69165	1012
chr1	3114576	3114934	HNS_GFP+_narrow_0.0005_peak_311	3044	.	2.20907	305.41440	304.44806	192
chr1	3117600	3118077	HNS_GFP+_narrow_0.0005_peak_312	2773	.	2.14695	278.32709	277.37003	250
chr1	3122638	3124203	HNS_GFP+_narrow_0.0005_peak_313	34294	.	6.20791	3431.26953	3429.43799	539
chr1	3147562	3149135	HNS_GFP+_narrow_0.0005_peak_314	38867	.	6.64740	3888.79053	3886.77319	978
chr1	3158944	3160374	HNS_GFP+_narrow_0.0005_peak_315	30054	.	5.78474	3007.16577	3005.49146	1089
chr1	3198576	3199085	HNS_GFP+_narrow_0.0005_peak_316	3895	.	2.39154	390.53024	389.53748	289
chr1	3200680	3200855	HNS_GFP+_narrow_0.0005_peak_317	166	.	1.24857	17.41888	16.62183	60
chr1	3203927	3205454	HNS_GFP+_narrow_0.0005_peak_318	10908	.	3.54927	1092.03186	1090.86450	341
chr1	3207688	3209251	HNS_GFP+_narrow_0.0005_peak_319	25813	.	5.34292	2582.89624	2581.35571	1033
chr1	3212762	3216000	HNS_GFP+_narrow_0.0005_peak_320	46426	.	7.34234	4645.03906	4642.68408	579
chr1	3231349	3233023	HNS_GFP+_narrow_0.0005_peak_321	36213	.	6.39427	3623.21509	3621.30518	1005
chr1	3237597	3237769	HNS_GFP+_narrow_0.0005_peak_322	331	.	1.35883	33.94162	33.11866	82
chr1	3248967	3249130	HNS_GFP+_narrow_0.0005_peak_323	150	.	1.23615	15.88608	15.09218	74
chr1	3249306	3249532	HNS_GFP+_narrow_0.0005_peak_324	429	.	1.41241	43.78775	42.95395	130
chr1	3249936	3250193	HNS_GFP+_narrow_0.0005_peak_325	277	.	1.32622	28.51968	27.70390	94
chr1	3261870	3263408	HNS_GFP+_narrow_0.0005_peak_326	29272	.	5.70476	2928.92212	2927.27222	1128
chr1	3264958	3265208	HNS_GFP+_narrow_0.0005_peak_327	707	.	1.53975	71.65203	70.79516	99
chr1	3268841	3269897	HNS_GFP+_narrow_0.0005_peak_328	24879	.	5.24276	2489.49170	2487.97729	326
chr1	3273749	3274022	HNS_GFP+_narrow_0.0005_peak_329	210	.	1.28196	21.87436	21.06917	101
chr1	3295935	3296439	HNS_GFP+_narrow_0.0005_peak_330	751	.	1.55761	76.04039	75.18052	106
chr1	3296721	3298935	HNS_GFP+_narrow_0.0005_peak_331	27734	.	5.54558	2775.06934	2773.47095	729
chr1	3303881	3306328	HNS_GFP+_narrow_0.0005_peak_332	3944	.	2.40164	395.47153	394.47733	1589
chr1	3312039	3315294	HNS_GFP+_narrow_0.0005_peak_333	39502	.	6.70719	3952.31323	3950.27295	2748
chr1	3320879	3323165	HNS_GFP+_narrow_0.0005_peak_334	30154	.	5.79483	3017.08545	3015.40771	1728
chr1	3336530	3337009	HNS_GFP+_narrow_0.0005_peak_335	4040	.	2.42105	405.04062	404.04376	233
chr1	3337606	3339047	HNS_GFP+_narrow_0.0005_peak_336	17393	.	4.39096	1740.69299	1739.36926	1074
chr1	3341447	3341623	HNS_GFP+_narrow_0.0005_peak_337	182	.	1.26099	19.01984	18.21971	53
chr1	3348594	3349980	HNS_GFP+_narrow_0.0005_peak_338	40464	.	6.79726	4048.57178	4046.49121	766
chr1	3353215	3354053	HNS_GFP+_narrow_0.0005_peak_339	6721	.	2.91023	673.21130	672.14478	591
chr1	3354457	3355060	HNS_GFP+_narrow_0.0005_peak_340	3689	.	2.34884	369.88934	368.90292	345
chr1	3374478	3375926	HNS_GFP+_narrow_0.0005_peak_341	45804	.	7.28644	4582.79199	4580.46582	451
chr1	3376466	3377768	HNS_GFP+_narrow_0.0005_peak_342	17503	.	4.40416	1751.63440	1750.30798	563
chr1	3380151	3380533	HNS_GFP+_narrow_0.0005_peak_343	2198	.	2.00641	220.79515	219.85994	173
chr1	3392041	3392227	HNS_GFP+_narrow_0.0005_peak_344	420	.	1.40775	42.88611	42.05320	107
chr1	3402783	3403460	HNS_GFP+_narrow_0.0005_peak_345	7897	.	3.10124	790.87964	789.78381	351
chr1	3419997	3420381	HNS_GFP+_narrow_0.0005_peak_346	535	.	1.46443	54.43033	53.58669	247
chr1	3429201	3429822	HNS_GFP+_narrow_0.0005_peak_347	11402	.	3.61837	1141.40552	1140.22681	300
chr1	3430143	3430715	HNS_GFP+_narrow_0.0005_peak_348	9389	.	3.32952	940.10767	938.97540	331
chr1	3431839	3435074	HNS_GFP+_narrow_0.0005_peak_349	36172	.	6.39039	3619.18506	3617.27710	2626
chr1	3438529	3439721	HNS_GFP+_narrow_0.0005_peak_350	37729	.	6.53947	3774.88306	3772.91162	801
chr1	3443954	3446006	HNS_GFP+_narrow_0.0005_peak_351	35138	.	6.29022	3515.66528	3513.80103	549
chr1	3464059	3465709	HNS_GFP+_narrow_0.0005_peak_352	27712	.	5.54325	2772.83667	2771.23901	747
chr1	3543417	3544467	HNS_GFP+_narrow_0.0005_peak_353	9531	.	3.35049	954.26050	953.12469	245
chr1	3550009	3550280	HNS_GFP+_narrow_0.0005_peak_354	304	.	1.34330	31.30495	30.48536	171
chr1	3581061	3582853	HNS_GFP+_narrow_0.0005_peak_355	39800	.	6.73514	3982.11475	3980.06201	497
chr1	3587366	3587822	HNS_GFP+_narrow_0.0005_peak_356	1065	.	1.67408	107.40306	106.52257	227
chr1	3602425	3603396	HNS_GFP+_narrow_0.0005_peak_357	7363	.	3.01583	737.42572	736.34308	292
chr1	3619187	3619697	HNS_GFP+_narrow_0.0005_peak_358	196	.	1.27187	20.47612	19.67341	79
chr1	3650030	3650964	HNS_GFP+_narrow_0.0005_peak_359	39767	.	6.73203	3978.80029	3976.74927	566
chr1	3657087	3657956	HNS_GFP+_narrow_0.0005_peak_360	31405	.	5.92139	3142.29004	3140.56689	283
chr1	3671371	3671630	HNS_GFP+_narrow_0.0005_peak_361	755	.	1.55916	76.42739	75.56724	144
chr1	3681846	3682047	HNS_GFP+_narrow_0.0005_peak_362	547	.	1.46987	55.60222	54.75755	81
chr1	3684869	3685846	HNS_GFP+_narrow_0.0005_peak_363	21185	.	4.83433	2119.93823	2118.52563	298
chr1	3697846	3698518	HNS_GFP+_narrow_0.0005_peak_364	7824	.	3.08959	783.51221	782.41833	318
chr1	3718229	3719195	HNS_GFP+_narrow_0.0005_peak_365	2487	.	2.07862	249.69217	248.74544	614
chr1	3737241	3740158	HNS_GFP+_narrow_0.0005_peak_366	29340	.	5.71175	2935.73413	2934.08203	728
chr1	3754807	3755207	HNS_GFP+_narrow_0.0005_peak_367	620	.	1.50248	62.86707	62.01665	268
chr1	3766017	3766211	HNS_GFP+_narrow_0.0005_peak_368	388	.	1.39067	39.65362	38.82410	66
chr1	3791893	3795118	HNS_GFP+_narrow_0.0005_peak_369	13567	.	3.91033	1357.97986	1356.74915	353
chr1	3800193	3802078	HNS_GFP+_narrow_0.0005_peak_370	34120	.	6.19083	3413.82959	3412.00513	1309
chr1	3825487	3826636	HNS_GFP+_narrow_0.0005_peak_371	10244	.	3.45454	1025.57666	1024.42383	876
chr1	3830008	3831723	HNS_GFP+_narrow_0.0005_peak_372	15773	.	4.19219	1578.65051	1577.36731	1301
chr1	3837500	3837849	HNS_GFP+_narrow_0.0005_peak_373	1444	.	1.79676	145.32500	144.42381	157
chr1	3844613	3845237	HNS_GFP+_narrow_0.0005_peak_374	616	.	1.50093	62.51212	61.66199	306
chr1	3847882	3849994	HNS_GFP+_narrow_0.0005_peak_375	27883	.	5.56111	2789.96826	2788.36499	1485
chr1	3856733	3857855	HNS_GFP+_narrow_0.0005_peak_376	917	.	1.62128	92.60575	91.73444	206
chr1	3858424	3859231	HNS_GFP+_narrow_0.0005_peak_377	2724	.	2.13531	273.35916	272.40393	503
chr1	3859984	3861319	HNS_GFP+_narrow_0.0005_peak_378	7760	.	3.07950	777.14697	776.05475	1010
chr1	3865932	3866300	HNS_GFP+_narrow_0.0005_peak_379	728	.	1.54829	73.73649	72.87816	221
chr1	3868947	3869922	HNS_GFP+_narrow_0.0005_peak_380	11503	.	3.63235	1151.48145	1150.30029	393
chr1	3877935	3878788	HNS_GFP+_narrow_0.0005_peak_381	17774	.	4.43678	1778.76074	1777.42822	374
chr1	3878981	3880030	HNS_GFP+_narrow_0.0005_peak_382	34461	.	6.22422	3447.94116	3446.10327	494
chr1	3880711	3881710	HNS_GFP+_narrow_0.0005_peak_383	28624	.	5.63798	2864.07251	2862.44385	421
chr1	3886658	3887357	HNS_GFP+_narrow_0.0005_peak_384	7976	.	3.11366	798.76520	797.66748	259
chr1	3891816	3892461	HNS_GFP+_narrow_0.0005_peak_385	15723	.	4.18597	1573.67041	1572.38843	310
chr1	3900646	3902893	HNS_GFP+_narrow_0.0005_peak_386	47329	.	7.42310	4735.37158	4732.97461	1776
chr1	3913860	3914891	HNS_GFP+_narrow_0.0005_peak_387	10260	.	3.45686	1027.19360	1026.04041	672
chr1	3922584	3924353	HNS_GFP+_narrow_0.0005_peak_388	32383	.	6.01923	3240.11255	3238.35522	435
chr1	3929248	3938153	HNS_GFP+_narrow_0.0005_peak_389	58784	.	8.41310	5881.21729	5878.46191	5148
chr1	3938390	3939327	HNS_GFP+_narrow_0.0005_peak_390	2383	.	2.05300	239.27542	238.33241	313
chr1	3939932	3940581	HNS_GFP+_narrow_0.0005_peak_391	144	.	1.23071	15.23706	14.44451	152
chr1	3951519	3951984	HNS_GFP+_narrow_0.0005_peak_392	501	.	1.44813	50.98222	50.14174	325
chr1	3969526	3971416	HNS_GFP+_narrow_0.0005_peak_393	35337	.	6.30963	3535.65796	3533.78638	1198
chr1	3973639	3976494	HNS_GFP+_narrow_0.0005_peak_394	47434	.	7.43241	4745.82617	4743.42432	1808
chr1	3978904	3981857	HNS_GFP+_narrow_0.0005_peak_395	47765	.	7.46192	4778.97607	4776.55859	1784
chr1	3982252	3983685	HNS_GFP+_narrow_0.0005_peak_396	3748	.	2.36126	375.84955	374.86121	1126
chr1	3985202	3987244	HNS_GFP+_narrow_0.0005_peak_397	39024	.	6.66215	3904.43726	3902.41406	559
chr1	4000476	4002748	HNS_GFP+_narrow_0.0005_peak_398	31405	.	5.92139	3142.29004	3140.56689	1480
chr1	4003022	4006670	HNS_GFP+_narrow_0.0005_peak_399	40306	.	6.78251	4032.75928	4030.68555	2877
chr1	4014382	4015592	HNS_GFP+_narrow_0.0005_peak_400	10563	.	3.50035	1057.53589	1056.37622	400
chr1	4039919	4041989	HNS_GFP+_narrow_0.0005_peak_401	28294	.	5.60382	2831.06445	2829.44727	1643
chr1	4056285	4058168	HNS_GFP+_narrow_0.0005_peak_402	13366	.	3.88393	1337.88062	1336.65503	556
chr1	4072235	4075143	HNS_GFP+_narrow_0.0005_peak_403	63837	.	8.83240	6386.63867	6383.75195	2045
chr1	4101848	4102465	HNS_GFP+_narrow_0.0005_peak_404	2129	.	1.98855	213.87051	212.93819	307
chr1	4148556	4148882	HNS_GFP+_narrow_0.0005_peak_405	131	.	1.21907	13.89086	13.10122	115
chr1	4170535	4172138	HNS_GFP+_narrow_0.0005_peak_406	45133	.	7.22587	4515.62842	4513.33740	614
chr1	4180422	4181915	HNS_GFP+_narrow_0.0005_peak_407	54925	.	8.08621	5495.25684	5492.59326	512
chr1	4207123	4208658	HNS_GFP+_narrow_0.0005_peak_408	37053	.	6.47502	3707.34033	3705.39502	427
chr1	4240939	4241127	HNS_GFP+_narrow_0.0005_peak_409	178	.	1.25789	18.61324	17.81387	81
chr1	4241405	4241589	HNS_GFP+_narrow_0.0005_peak_410	159	.	1.24314	16.73986	15.94419	86
chr1	4242406	4244821	HNS_GFP+_narrow_0.0005_peak_411	9431	.	3.33573	944.29346	943.16016	1158
chr1	4245815	4248724	HNS_GFP+_narrow_0.0005_peak_412	41417	.	6.88578	4143.82129	4141.70166	1362
chr1	4270493	4273253	HNS_GFP+_narrow_0.0005_peak_413	39858	.	6.74058	3987.91699	3985.86206	1183
chr1	4283167	4285342	HNS_GFP+_narrow_0.0005_peak_414	52230	.	7.85404	5225.61426	5223.02539	638
chr1	4296641	4298090	HNS_GFP+_narrow_0.0005_peak_415	12354	.	3.74882	1236.60547	1235.40454	352
chr1	4303396	4304206	HNS_GFP+_narrow_0.0005_peak_416	10787	.	3.53218	1079.94263	1078.77808	416
chr1	4307333	4308141	HNS_GFP+_narrow_0.0005_peak_417	8085	.	3.13075	809.65308	808.55280	345
chr1	4309200	4310641	HNS_GFP+_narrow_0.0005_peak_418	7697	.	3.06940	770.80017	769.70953	352
chr1	4328126	4328599	HNS_GFP+_narrow_0.0005_peak_419	192	.	1.26876	20.05479	19.25282	133
chr1	4329008	4331117	HNS_GFP+_narrow_0.0005_peak_420	47809	.	7.46580	4783.34277	4780.92383	1197
chr1	4334777	4337572	HNS_GFP+_narrow_0.0005_peak_421	41609	.	6.90364	4163.11523	4160.98877	2098
chr1	4379538	4380859	HNS_GFP+_narrow_0.0005_peak_422	28444	.	5.61935	2846.05371	2844.43140	775
chr1	4395368	4398370	HNS_GFP+_narrow_0.0005_peak_423	54653	.	8.06291	5468.03271	5465.37549	1858
chr1	4422838	4423737	HNS_GFP+_narrow_0.0005_peak_424	3925	.	2.39775	393.56821	392.57455	304
chr1	4436252	4436736	HNS_GFP+_narrow_0.0005_peak_425	1331	.	1.76182	134.03386	133.13849	183
chr1	4438917	4442016	HNS_GFP+_narrow_0.0005_peak_426	51444	.	7.78571	5146.98096	5144.41455	1503
chr1	4443195	4444149	HNS_GFP+_narrow_0.0005_peak_427	22974	.	5.03466	2298.88745	2297.42749	428
chr1	4445486	4448955	HNS_GFP+_narrow_0.0005_peak_428	25117	.	5.26838	2513.28491	2511.76440	1687
chr1	4454453	4455418	HNS_GFP+_narrow_0.0005_peak_429	12182	.	3.72552	1219.41675	1218.21985	322
chr1	4456935	4457979	HNS_GFP+_narrow_0.0005_peak_430	28204	.	5.59450	2822.08252	2820.46875	368
chr1	4458443	4459579	HNS_GFP+_narrow_0.0005_peak_431	18373	.	4.50821	1838.64734	1837.30090	755
chr1	4462809	4463822	HNS_GFP+_narrow_0.0005_peak_432	34167	.	6.19549	3418.58325	3416.75708	481
chr1	4498046	4507279	HNS_GFP+_narrow_0.0005_peak_433	51079	.	7.75387	5110.45898	5107.90576	1789
chr1	4513702	4516137	HNS_GFP+_narrow_0.0005_peak_434	10552	.	3.49879	1056.44702	1055.28760	1808
chr1	4516470	4525112	HNS_GFP+_narrow_0.0005_peak_435	51444	.	7.78571	5146.98096	5144.41455	5110
chr1	4537092	4537373	HNS_GFP+_narrow_0.0005_peak_436	172	.	1.25323	18.01129	17.21309	217
chr1	4555931	4556114	HNS_GFP+_narrow_0.0005_peak_437	170	.	1.25168	17.81275	17.01493	109
chr1	4558657	4560134	HNS_GFP+_narrow_0.0005_peak_438	18556	.	4.52995	1856.99988	1855.64954	925
chr1	4569424	4571165	HNS_GFP+_narrow_0.0005_peak_439	36438	.	6.41601	3645.80835	3643.88794	415
chr1	4571572	4571807	HNS_GFP+_narrow_0.0005_peak_440	516	.	1.45511	52.44753	51.60565	99
chr1	4572653	4573989	HNS_GFP+_narrow_0.0005_peak_441	21322	.	4.84986	2133.64673	2132.23071	414
chr1	4579035	4583098	HNS_GFP+_narrow_0.0005_peak_442	41803	.	6.92149	4182.43555	4180.30176	2614
chr1	4584144	4586128	HNS_GFP+_narrow_0.0005_peak_443	30613	.	5.84142	3062.99487	3061.30078	1095
chr1	4597981	4599234	HNS_GFP+_narrow_0.0005_peak_444	17845	.	4.44532	1785.88745	1784.55334	890
chr1	4607651	4608840	HNS_GFP+_narrow_0.0005_peak_445	9694	.	3.37456	970.60040	969.46069	391
chr1	4634676	4635829	HNS_GFP+_narrow_0.0005_peak_446	29197	.	5.69699	2921.35913	2919.71191	459
chr1	4637775	4638197	HNS_GFP+_narrow_0.0005_peak_447	1239	.	1.73231	124.80005	123.90960	158
chr1	4645451	4645779	HNS_GFP+_narrow_0.0005_peak_448	509	.	1.45201	51.79397	50.95271	82
chr1	4672719	4675575	HNS_GFP+_narrow_0.0005_peak_449	44584	.	7.17618	4460.73145	4458.46875	2349
chr1	4679446	4679742	HNS_GFP+_narrow_0.0005_peak_450	376	.	1.38445	38.50700	37.67879	104
chr1	4679924	4680410	HNS_GFP+_narrow_0.0005_peak_451	2342	.	2.04290	235.22078	234.27937	240
chr1	4680640	4681040	HNS_GFP+_narrow_0.0005_peak_452	262	.	1.31690	27.05176	26.23811	282
chr1	4683266	4683622	HNS_GFP+_narrow_0.0005_peak_453	877	.	1.60653	88.64131	87.77266	213
chr1	4686496	4689039	HNS_GFP+_narrow_0.0005_peak_454	31932	.	5.97420	3194.97192	3193.23022	832
chr1	4697126	4698892	HNS_GFP+_narrow_0.0005_peak_455	23051	.	5.04320	2306.61743	2305.15527	435
chr1	4699277	4699454	HNS_GFP+_narrow_0.0005_peak_456	163	.	1.24624	17.12627	16.32980	72
chr1	4699627	4701186	HNS_GFP+_narrow_0.0005_peak_457	26076	.	5.37087	2609.15112	2607.60303	391
chr1	4703573	4704015	HNS_GFP+_narrow_0.0005_peak_458	2235	.	2.01573	224.44331	223.50661	203
chr1	4704268	4704484	HNS_GFP+_narrow_0.0005_peak_459	319	.	1.35184	32.74286	31.92135	107
chr1	4730331	4732037	HNS_GFP+_narrow_0.0005_peak_460	39833	.	6.73825	3985.42993	3983.37598	846
chr1	4734638	4737280	HNS_GFP+_narrow_0.0005_peak_461	44046	.	7.12726	4406.88037	4404.64014	1663
chr1	4748443	4748733	HNS_GFP+_narrow_0.0005_peak_462	54	.	1.13754	6.20580	5.43721	135
chr1	4748971	4750295	HNS_GFP+_narrow_0.0005_peak_463	24858	.	5.24043	2487.33228	2485.81860	706
chr1	4753681	4754235	HNS_GFP+_narrow_0.0005_peak_464	1632	.	1.85267	164.17680	163.26654	393
chr1	4754536	4755126	HNS_GFP+_narrow_0.0005_peak_465	602	.	1.49471	61.10127	60.25222	448
chr1	4757104	4757341	HNS_GFP+_narrow_0.0005_peak_466	308	.	1.34563	31.69412	30.87401	173
chr1	4764259	4766755	HNS_GFP+_narrow_0.0005_peak_467	51176	.	7.76242	5120.25049	5117.69287	1092
chr1	4772481	4774621	HNS_GFP+_narrow_0.0005_peak_468	36366	.	6.40902	3638.54175	3636.62451	874
chr1	4776479	4780417	HNS_GFP+_narrow_0.0005_peak_469	43995	.	7.12260	4401.76172	4399.52393	3069
chr1	4783429	4784688	HNS_GFP+_narrow_0.0005_peak_470	43646	.	7.09077	4366.82812	4364.60791	467
chr1	4789037	4789987	HNS_GFP+_narrow_0.0005_peak_471	13608	.	3.91576	1362.13025	1360.89844	418
chr1	4796385	4799753	HNS_GFP+_narrow_0.0005_peak_472	51230	.	7.76708	5125.59326	5123.03320	884
chr1	4815361	4818377	HNS_GFP+_narrow_0.0005_peak_473	12532	.	3.77289	1254.45215	1253.24695	1541
chr1	4819012	4819695	HNS_GFP+_narrow_0.0005_peak_474	3563	.	2.32244	357.34604	356.36353	352
chr1	4825934	4827831	HNS_GFP+_narrow_0.0005_peak_475	30920	.	5.87248	3093.71680	3092.01147	575
chr1	4830314	4830948	HNS_GFP+_narrow_0.0005_peak_476	1042	.	1.66631	105.16801	104.28886	207
chr1	4847659	4848141	HNS_GFP+_narrow_0.0005_peak_477	579	.	1.48462	58.83933	57.99206	254
chr1	4849322	4850587	HNS_GFP+_narrow_0.0005_peak_478	9301	.	3.31632	931.23450	930.10437	895
chr1	4850837	4852215	HNS_GFP+_narrow_0.0005_peak_479	26824	.	5.45008	2683.97974	2682.40894	972
chr1	4864085	4864359	HNS_GFP+_narrow_0.0005_peak_480	875	.	1.60575	88.43474	87.56623	130
chr1	4870911	4871120	HNS_GFP+_narrow_0.0005_peak_481	253	.	1.31147	26.21233	25.39990	112
chr1	4871911	4875810	HNS_GFP+_narrow_0.0005_peak_482	36657	.	6.43697	3667.63379	3665.70410	2225
chr1	4876676	4877373	HNS_GFP+_narrow_0.0005_peak_483	3771	.	2.36592	378.09406	377.10501	469

## Sheet: HNS_GFP-_narrow_0.0005_peaks
ChIP-seq H-NS: MACS2 analysis of GFP- sorted populations
chr	start	end	name	score	strand	signal	pval	qval	peak
chr1	107	266	HNS_GFP-_narrow_0.0005_peak_1	446	.	1.37311	45.45628	44.67020	62
chr1	10752	10933	HNS_GFP-_narrow_0.0005_peak_2	388	.	1.34655	39.67771	38.89649	105
chr1	14523	18315	HNS_GFP-_narrow_0.0005_peak_3	52460	.	6.91559	5248.39355	5246.03223	2973
chr1	22671	25658	HNS_GFP-_narrow_0.0005_peak_4	36550	.	5.68516	3656.84106	3655.06982	1632
chr1	31928	37557	HNS_GFP-_narrow_0.0005_peak_5	52863	.	6.94524	5288.76416	5286.38818	3175
chr1	37864	40561	HNS_GFP-_narrow_0.0005_peak_6	50547	.	6.77414	5057.02930	5054.74316	1939
chr1	43467	45214	HNS_GFP-_narrow_0.0005_peak_7	18166	.	4.02545	1817.87378	1816.62451	712
chr1	50828	52484	HNS_GFP-_narrow_0.0005_peak_8	37543	.	5.76608	3756.15479	3754.34717	1167
chr1	61561	62030	HNS_GFP-_narrow_0.0005_peak_9	99	.	1.16804	10.69244	9.95063	206
chr1	63107	63509	HNS_GFP-_narrow_0.0005_peak_10	775	.	1.50159	78.36309	77.55525	200
chr1	67677	68963	HNS_GFP-_narrow_0.0005_peak_11	30111	.	5.14284	3012.70435	3011.14038	920
chr1	74831	75077	HNS_GFP-_narrow_0.0005_peak_12	198	.	1.24216	20.57958	19.82047	134
chr1	80093	81001	HNS_GFP-_narrow_0.0005_peak_13	19284	.	4.13848	1929.71924	1928.44263	384
chr1	82183	83032	HNS_GFP-_narrow_0.0005_peak_14	14006	.	3.58257	1401.78101	1400.63184	524
chr1	87749	89062	HNS_GFP-_narrow_0.0005_peak_15	49611	.	6.70434	4963.36328	4961.11328	870
chr1	93521	98407	HNS_GFP-_narrow_0.0005_peak_16	33982	.	5.47268	3399.93262	3398.24731	2062
chr1	115533	117398	HNS_GFP-_narrow_0.0005_peak_17	30075	.	5.13975	3009.14746	3007.58447	956
chr1	133690	135981	HNS_GFP-_narrow_0.0005_peak_18	39823	.	5.94953	3984.25610	3982.36426	697
chr1	139265	139950	HNS_GFP-_narrow_0.0005_peak_19	6488	.	2.63751	649.88214	648.89758	521
chr1	188186	189847	HNS_GFP-_narrow_0.0005_peak_20	51488	.	6.84394	5151.20117	5148.87744	1043
chr1	208197	210029	HNS_GFP-_narrow_0.0005_peak_21	17912	.	3.99950	1792.51685	1791.27380	807
chr1	210403	210890	HNS_GFP-_narrow_0.0005_peak_22	1880	.	1.81290	188.91458	188.05893	212
chr1	229543	232010	HNS_GFP-_narrow_0.0005_peak_23	39854	.	5.95200	3987.35571	3985.46265	753
chr1	243343	244659	HNS_GFP-_narrow_0.0005_peak_24	6404	.	2.62516	641.47095	640.48840	941
chr1	301305	301598	HNS_GFP-_narrow_0.0005_peak_25	764	.	1.49788	77.30273	76.49548	188
chr1	310423	311507	HNS_GFP-_narrow_0.0005_peak_26	30182	.	5.14901	3019.82202	3018.25586	583
chr1	315720	319011	HNS_GFP-_narrow_0.0005_peak_27	38214	.	5.82044	3823.31836	3821.48511	2737
chr1	322495	324114	HNS_GFP-_narrow_0.0005_peak_28	39244	.	5.90320	3926.27466	3924.40332	1178
chr1	328751	330121	HNS_GFP-_narrow_0.0005_peak_29	38191	.	5.81858	3821.02295	3819.19067	922
chr1	335705	336737	HNS_GFP-_narrow_0.0005_peak_30	32676	.	5.36273	3269.26074	3267.61621	555
chr1	336939	342654	HNS_GFP-_narrow_0.0005_peak_31	56115	.	7.18181	5614.04395	5611.53076	631
chr1	345798	346808	HNS_GFP-_narrow_0.0005_peak_32	35595	.	5.60672	3561.33252	3559.59351	405
chr1	347455	350707	HNS_GFP-_narrow_0.0005_peak_33	31392	.	5.25340	3140.89429	3139.29199	1501
chr1	355219	355586	HNS_GFP-_narrow_0.0005_peak_34	930	.	1.55347	93.87420	93.05859	231
chr1	357562	358946	HNS_GFP-_narrow_0.0005_peak_35	24193	.	4.61163	2420.79346	2419.39673	909
chr1	365264	365750	HNS_GFP-_narrow_0.0005_peak_36	1336	.	1.67392	134.50119	133.66656	132
chr1	370235	372685	HNS_GFP-_narrow_0.0005_peak_37	40569	.	6.00883	4058.84229	4056.92383	597
chr1	377043	378957	HNS_GFP-_narrow_0.0005_peak_38	34738	.	5.53568	3475.51392	3473.80396	1239
chr1	379706	380126	HNS_GFP-_narrow_0.0005_peak_39	1166	.	1.62574	117.49538	116.66833	248
chr1	382969	391631	HNS_GFP-_narrow_0.0005_peak_40	43322	.	6.22502	4334.22559	4332.20410	1694
chr1	403082	403489	HNS_GFP-_narrow_0.0005_peak_41	599	.	1.43673	60.74620	59.94896	154
chr1	405413	405961	HNS_GFP-_narrow_0.0005_peak_42	221	.	1.25699	22.93093	22.16829	52
chr1	407128	408451	HNS_GFP-_narrow_0.0005_peak_43	13091	.	3.47941	1310.22876	1309.10046	1030
chr1	414946	415625	HNS_GFP-_narrow_0.0005_peak_44	1097	.	1.60536	110.60045	109.77652	253
chr1	423927	425837	HNS_GFP-_narrow_0.0005_peak_45	37619	.	5.77226	3763.76904	3761.95874	642
chr1	427394	428672	HNS_GFP-_narrow_0.0005_peak_46	15386	.	3.73390	1539.85645	1538.67456	330
chr1	436060	437452	HNS_GFP-_narrow_0.0005_peak_47	22714	.	4.47265	2272.84277	2271.48364	953
chr1	489208	492917	HNS_GFP-_narrow_0.0005_peak_48	33908	.	5.46650	3392.55005	3390.86719	3243
chr1	497366	498251	HNS_GFP-_narrow_0.0005_peak_49	12494	.	3.41085	1250.56213	1249.44653	613
chr1	527035	528876	HNS_GFP-_narrow_0.0005_peak_50	19898	.	4.19963	1991.13440	1989.84363	1489
chr1	556373	557643	HNS_GFP-_narrow_0.0005_peak_51	28293	.	4.98347	2830.88892	2829.37891	441
chr1	561808	562624	HNS_GFP-_narrow_0.0005_peak_52	1713	.	1.77214	172.15154	171.30194	149
chr1	578408	580016	HNS_GFP-_narrow_0.0005_peak_53	14234	.	3.60789	1424.57947	1423.42493	889
chr1	580214	583680	HNS_GFP-_narrow_0.0005_peak_54	31609	.	5.27193	3162.53955	3160.93042	1780
chr1	584419	584939	HNS_GFP-_narrow_0.0005_peak_55	613	.	1.44229	62.17717	61.37897	252
chr1	585722	586335	HNS_GFP-_narrow_0.0005_peak_56	5135	.	2.43059	514.51379	513.56067	439
chr1	589128	591189	HNS_GFP-_narrow_0.0005_peak_57	31184	.	5.23549	3120.01416	3118.41821	1672
chr1	602984	603870	HNS_GFP-_narrow_0.0005_peak_58	25499	.	4.73208	2551.40234	2549.96997	450
chr1	604489	605229	HNS_GFP-_narrow_0.0005_peak_59	6628	.	2.65789	663.84930	662.86145	467
chr1	609507	613307	HNS_GFP-_narrow_0.0005_peak_60	32902	.	5.38188	3291.90503	3290.25317	1084
chr1	613810	618329	HNS_GFP-_narrow_0.0005_peak_61	47272	.	6.52830	4729.40674	4727.24170	967
chr1	620825	621865	HNS_GFP-_narrow_0.0005_peak_62	13581	.	3.53500	1359.30530	1358.16577	410
chr1	625801	626844	HNS_GFP-_narrow_0.0005_peak_63	6317	.	2.61219	632.68323	631.70282	509
chr1	630785	631891	HNS_GFP-_narrow_0.0005_peak_64	23506	.	4.54739	2352.03589	2350.65698	455
chr1	632292	633128	HNS_GFP-_narrow_0.0005_peak_65	16810	.	3.88523	1682.24438	1681.02869	405
chr1	648539	650017	HNS_GFP-_narrow_0.0005_peak_66	9399	.	3.03468	940.98944	939.94196	399
chr1	666910	668898	HNS_GFP-_narrow_0.0005_peak_67	38889	.	5.87479	3890.83887	3888.98047	1410
chr1	672161	673468	HNS_GFP-_narrow_0.0005_peak_68	27862	.	4.94518	2787.72656	2786.22876	453
chr1	677229	677406	HNS_GFP-_narrow_0.0005_peak_69	591	.	1.43364	59.95772	59.16102	87
chr1	686650	687971	HNS_GFP-_narrow_0.0005_peak_70	36951	.	5.71790	3696.92456	3695.13892	627
chr1	690900	692428	HNS_GFP-_narrow_0.0005_peak_71	26389	.	4.81299	2640.35864	2638.90259	438
chr1	696034	697158	HNS_GFP-_narrow_0.0005_peak_72	18799	.	4.08968	1881.16650	1879.90198	754
chr1	712468	713472	HNS_GFP-_narrow_0.0005_peak_73	4234	.	2.28111	424.37286	423.44473	343
chr1	713952	714784	HNS_GFP-_narrow_0.0005_peak_74	5618	.	2.50656	562.83136	561.86676	454
chr1	716748	717983	HNS_GFP-_narrow_0.0005_peak_75	27758	.	4.93591	2777.31519	2775.82031	802
chr1	723169	723852	HNS_GFP-_narrow_0.0005_peak_76	10804	.	3.21010	1081.50757	1080.42944	404
chr1	748437	749496	HNS_GFP-_narrow_0.0005_peak_77	9102	.	2.99638	911.24689	910.20557	404
chr1	764604	766053	HNS_GFP-_narrow_0.0005_peak_78	24520	.	4.64189	2453.40723	2452.00195	525
chr1	773626	773787	HNS_GFP-_narrow_0.0005_peak_79	221	.	1.25699	22.93093	22.16829	109
chr1	780340	781270	HNS_GFP-_narrow_0.0005_peak_80	15352	.	3.73019	1536.42273	1535.24170	520
chr1	781542	782001	HNS_GFP-_narrow_0.0005_peak_81	1318	.	1.66898	132.71175	131.87791	336
chr1	782894	793484	HNS_GFP-_narrow_0.0005_peak_82	47672	.	6.55857	4769.39551	4767.21436	5715
chr1	807169	809068	HNS_GFP-_narrow_0.0005_peak_83	41358	.	6.07121	4137.75732	4135.81152	835
chr1	822765	823121	HNS_GFP-_narrow_0.0005_peak_84	1552	.	1.73137	156.04686	155.20352	192
chr1	823861	829266	HNS_GFP-_narrow_0.0005_peak_85	45095	.	6.36214	4511.64502	4509.55811	3962
chr1	841265	842384	HNS_GFP-_narrow_0.0005_peak_86	22015	.	4.40594	2202.89917	2201.55688	381
chr1	865693	867170	HNS_GFP-_narrow_0.0005_peak_87	12885	.	3.45594	1289.69446	1288.57056	477
chr1	873021	875383	HNS_GFP-_narrow_0.0005_peak_88	29891	.	5.12369	2990.67261	2989.11548	543
chr1	897077	897679	HNS_GFP-_narrow_0.0005_peak_89	13631	.	3.54056	1364.24683	1363.10620	420
chr1	905699	907900	HNS_GFP-_narrow_0.0005_peak_90	26737	.	4.84449	2675.25000	2673.78442	636
chr1	924750	933255	HNS_GFP-_narrow_0.0005_peak_91	40211	.	5.98041	4023.05151	4021.14575	4684
chr1	943442	943959	HNS_GFP-_narrow_0.0005_peak_92	5698	.	2.51891	570.84210	569.87573	288
chr1	953200	955655	HNS_GFP-_narrow_0.0005_peak_93	24486	.	4.63881	2450.07300	2448.66846	442
chr1	981717	981981	HNS_GFP-_narrow_0.0005_peak_94	261	.	1.28046	26.90206	26.13441	153
chr1	1007102	1008908	HNS_GFP-_narrow_0.0005_peak_95	12070	.	3.36144	1208.15869	1207.05237	428
chr1	1010102	1011933	HNS_GFP-_narrow_0.0005_peak_96	36875	.	5.71172	3689.35156	3687.56860	1057
chr1	1014560	1015433	HNS_GFP-_narrow_0.0005_peak_97	8714	.	2.94573	872.43915	871.40601	313
chr1	1047382	1048047	HNS_GFP-_narrow_0.0005_peak_98	1050	.	1.59115	105.90210	105.08041	506
chr1	1049805	1053536	HNS_GFP-_narrow_0.0005_peak_99	33739	.	5.45230	3375.58862	3373.91113	1979
chr1	1060503	1061322	HNS_GFP-_narrow_0.0005_peak_100	7154	.	2.73325	716.43298	715.43353	589
chr1	1065190	1065722	HNS_GFP-_narrow_0.0005_peak_101	2736	.	2.00130	274.52521	273.64194	308
chr1	1066281	1066524	HNS_GFP-_narrow_0.0005_peak_102	470	.	1.38361	47.84028	47.05234	94
chr1	1068146	1068443	HNS_GFP-_narrow_0.0005_peak_103	152	.	1.21066	15.99266	15.24065	165
chr1	1068748	1068980	HNS_GFP-_narrow_0.0005_peak_104	551	.	1.41758	55.93295	55.13907	99
chr1	1070005	1071606	HNS_GFP-_narrow_0.0005_peak_105	11939	.	3.34599	1195.01196	1193.90857	1198
chr1	1095038	1097508	HNS_GFP-_narrow_0.0005_peak_106	36505	.	5.68146	3652.31177	3650.54224	1934
chr1	1098361	1100117	HNS_GFP-_narrow_0.0005_peak_107	34901	.	5.54927	3491.88208	3490.16650	1082
chr1	1103598	1104652	HNS_GFP-_narrow_0.0005_peak_108	12665	.	3.43062	1267.66479	1266.54553	767
chr1	1131766	1135719	HNS_GFP-_narrow_0.0005_peak_109	30346	.	5.16322	3036.21265	3034.64185	2107
chr1	1136085	1137888	HNS_GFP-_narrow_0.0005_peak_110	21018	.	4.30958	2103.12598	2101.80835	838
chr1	1138866	1139038	HNS_GFP-_narrow_0.0005_peak_111	70	.	1.14024	7.80981	7.07443	120
chr1	1153515	1155205	HNS_GFP-_narrow_0.0005_peak_112	32450	.	5.34358	3246.66431	3245.02734	645
chr1	1162085	1162478	HNS_GFP-_narrow_0.0005_peak_113	1347	.	1.67701	135.62479	134.78964	197
chr1	1168017	1168418	HNS_GFP-_narrow_0.0005_peak_114	2070	.	1.85738	207.93510	207.07277	132
chr1	1169840	1170420	HNS_GFP-_narrow_0.0005_peak_115	2525	.	1.95744	253.43880	252.56215	245
chr1	1172893	1179559	HNS_GFP-_narrow_0.0005_peak_116	32858	.	5.37817	3287.51855	3285.86816	4242
chr1	1184646	1188794	HNS_GFP-_narrow_0.0005_peak_117	26028	.	4.78026	2604.25269	2602.80640	2932
chr1	1191222	1192265	HNS_GFP-_narrow_0.0005_peak_118	3431	.	2.13719	344.08640	343.18130	647
chr1	1201837	1202731	HNS_GFP-_narrow_0.0005_peak_119	12939	.	3.46212	1295.08740	1293.96240	524
chr1	1203621	1204508	HNS_GFP-_narrow_0.0005_peak_120	5827	.	2.53868	583.74786	582.77856	520
chr1	1265903	1267605	HNS_GFP-_narrow_0.0005_peak_121	16510	.	3.85373	1652.25745	1651.04919	1243
chr1	1270999	1271254	HNS_GFP-_narrow_0.0005_peak_122	130	.	1.19398	13.79325	13.04513	183
chr1	1271929	1272555	HNS_GFP-_narrow_0.0005_peak_123	634	.	1.45032	64.27058	63.47102	410
chr1	1282295	1286477	HNS_GFP-_narrow_0.0005_peak_124	32727	.	5.36705	3274.36963	3272.72339	1702
chr1	1286776	1292675	HNS_GFP-_narrow_0.0005_peak_125	38959	.	5.88035	3897.76440	3895.90381	1596
chr1	1294107	1296014	HNS_GFP-_narrow_0.0005_peak_126	11109	.	3.24716	1112.06934	1110.98450	1296
chr1	1302894	1303492	HNS_GFP-_narrow_0.0005_peak_127	3854	.	2.21440	386.34003	385.42245	358
chr1	1304130	1307215	HNS_GFP-_narrow_0.0005_peak_128	30132	.	5.14469	3014.83911	3013.27441	723
chr1	1307668	1308255	HNS_GFP-_narrow_0.0005_peak_129	2234	.	1.89444	224.35748	223.48973	186
chr1	1309820	1310056	HNS_GFP-_narrow_0.0005_peak_130	709	.	1.47812	71.75635	70.95227	120
chr1	1315063	1317452	HNS_GFP-_narrow_0.0005_peak_131	27156	.	4.88217	2717.17188	2715.69458	1748
chr1	1344891	1346010	HNS_GFP-_narrow_0.0005_peak_132	18640	.	4.07363	1865.27637	1864.01575	316
chr1	1348534	1349860	HNS_GFP-_narrow_0.0005_peak_133	18329	.	4.04212	1834.23669	1832.98340	568
chr1	1350816	1352942	HNS_GFP-_narrow_0.0005_peak_134	18970	.	4.10698	1898.32849	1897.05957	899
chr1	1362836	1363120	HNS_GFP-_narrow_0.0005_peak_135	1145	.	1.61957	115.38697	114.56088	159
chr1	1363680	1365672	HNS_GFP-_narrow_0.0005_peak_136	34946	.	5.55298	3496.35034	3494.63306	1504
chr1	1366038	1368672	HNS_GFP-_narrow_0.0005_peak_137	44830	.	6.34176	4485.13916	4483.06250	1823
chr1	1379089	1380291	HNS_GFP-_narrow_0.0005_peak_138	8499	.	2.91732	850.93628	849.90790	829
chr1	1384163	1384790	HNS_GFP-_narrow_0.0005_peak_139	4728	.	2.36449	473.83710	472.89496	265
chr1	1391998	1393840	HNS_GFP-_narrow_0.0005_peak_140	19161	.	4.12613	1917.38904	1916.11548	453
chr1	1394125	1396803	HNS_GFP-_narrow_0.0005_peak_141	27931	.	4.95135	2794.67407	2793.17432	2238
chr1	1397350	1401838	HNS_GFP-_narrow_0.0005_peak_142	27246	.	4.89020	2726.13232	2724.65259	2173
chr1	1407865	1409037	HNS_GFP-_narrow_0.0005_peak_143	3022	.	2.05874	303.16434	302.27237	190
chr1	1416401	1416775	HNS_GFP-_narrow_0.0005_peak_144	984	.	1.57077	99.31657	98.49822	124
chr1	1420421	1423326	HNS_GFP-_narrow_0.0005_peak_145	23532	.	4.54986	2354.66870	2353.28906	1023
chr1	1432761	1441346	HNS_GFP-_narrow_0.0005_peak_146	28867	.	5.03412	2888.29224	2886.76611	4638
chr1	1442682	1445552	HNS_GFP-_narrow_0.0005_peak_147	6204	.	2.59551	621.45129	620.47351	1624
chr1	1445815	1452458	HNS_GFP-_narrow_0.0005_peak_148	19811	.	4.19098	1982.41125	1981.12244	1201
chr1	1453829	1458482	HNS_GFP-_narrow_0.0005_peak_149	28994	.	5.04524	2900.94092	2899.41138	3275
chr1	1467836	1468074	HNS_GFP-_narrow_0.0005_peak_150	319	.	1.31196	32.70187	31.92755	128
chr1	1506366	1508245	HNS_GFP-_narrow_0.0005_peak_151	20613	.	4.27005	2062.62964	2061.32178	1432
chr1	1516425	1517483	HNS_GFP-_narrow_0.0005_peak_152	12334	.	3.39232	1234.60144	1233.48950	739
chr1	1541043	1542564	HNS_GFP-_narrow_0.0005_peak_153	9959	.	3.10571	997.05316	995.99414	1232
chr1	1548362	1551850	HNS_GFP-_narrow_0.0005_peak_154	25777	.	4.75740	2579.13989	2577.70020	1614
chr1	1561644	1561983	HNS_GFP-_narrow_0.0005_peak_155	911	.	1.54730	91.96314	91.14843	154
chr1	1562250	1564665	HNS_GFP-_narrow_0.0005_peak_156	24914	.	4.67834	2492.86108	2491.44434	474
chr1	1571568	1573087	HNS_GFP-_narrow_0.0005_peak_157	16940	.	3.89882	1695.23547	1694.01648	541
chr1	1574664	1578880	HNS_GFP-_narrow_0.0005_peak_158	23493	.	4.54615	2350.71997	2349.34155	2842
chr1	1581323	1583043	HNS_GFP-_narrow_0.0005_peak_159	24941	.	4.68081	2495.54321	2494.12573	523
chr1	1584083	1585595	HNS_GFP-_narrow_0.0005_peak_160	13004	.	3.46953	1301.56909	1300.44263	756
chr1	1587017	1589093	HNS_GFP-_narrow_0.0005_peak_161	30624	.	5.18731	3064.06787	3062.48926	1284
chr1	1600153	1601224	HNS_GFP-_narrow_0.0005_peak_162	9360	.	3.02974	937.13251	936.08575	687
chr1	1601398	1602657	HNS_GFP-_narrow_0.0005_peak_163	20129	.	4.22249	2014.24866	2012.95264	459
chr1	1604323	1604713	HNS_GFP-_narrow_0.0005_peak_164	3764	.	2.19834	377.39328	376.47827	180
chr1	1610430	1612323	HNS_GFP-_narrow_0.0005_peak_165	19544	.	4.16442	1955.69714	1954.41455	1407
chr1	1615933	1616415	HNS_GFP-_narrow_0.0005_peak_166	825	.	1.51888	83.39595	82.58553	362
chr1	1626880	1627113	HNS_GFP-_narrow_0.0005_peak_167	251	.	1.27490	25.93426	25.16779	162
chr1	1632534	1634163	HNS_GFP-_narrow_0.0005_peak_168	8295	.	2.89014	830.55029	829.52606	1212
chr1	1647471	1650468	HNS_GFP-_narrow_0.0005_peak_169	32676	.	5.36273	3269.26074	3267.61621	1207
chr1	1664431	1666703	HNS_GFP-_narrow_0.0005_peak_170	11813	.	3.33117	1182.43823	1181.33765	1910
chr1	1675882	1686264	HNS_GFP-_narrow_0.0005_peak_171	34767	.	5.53815	3478.48828	3476.77734	9633
chr1	1702308	1703226	HNS_GFP-_narrow_0.0005_peak_172	15449	.	3.74069	1546.15820	1544.97498	435
chr1	1703602	1703882	HNS_GFP-_narrow_0.0005_peak_173	302	.	1.30331	31.05671	30.28418	183
chr1	1708652	1709661	HNS_GFP-_narrow_0.0005_peak_174	13730	.	3.55168	1374.14844	1373.00549	789
chr1	1713283	1714561	HNS_GFP-_narrow_0.0005_peak_175	12345	.	3.39356	1235.66333	1234.55115	387
chr1	1715929	1718400	HNS_GFP-_narrow_0.0005_peak_176	25574	.	4.73887	2558.83472	2557.40039	1360
chr1	1719544	1723756	HNS_GFP-_narrow_0.0005_peak_177	29798	.	5.11566	2981.44849	2979.89429	2517
chr1	1726148	1726835	HNS_GFP-_narrow_0.0005_peak_178	4773	.	2.37191	478.33502	477.39166	424
chr1	1728995	1729831	HNS_GFP-_narrow_0.0005_peak_179	2265	.	1.90123	227.42378	226.55507	636
chr1	1737404	1737725	HNS_GFP-_narrow_0.0005_peak_180	745	.	1.49109	75.37543	74.56929	177
chr1	1746563	1748982	HNS_GFP-_narrow_0.0005_peak_181	26300	.	4.80496	2631.48779	2630.03418	1771
chr1	1756390	1757358	HNS_GFP-_narrow_0.0005_peak_182	11033	.	3.23790	1104.40088	1103.31763	259
chr1	1764414	1764643	HNS_GFP-_narrow_0.0005_peak_183	118	.	1.18472	12.64077	11.89483	157
chr1	1764995	1765217	HNS_GFP-_narrow_0.0005_peak_184	786	.	1.50530	79.42986	78.62144	90
chr1	1781950	1783959	HNS_GFP-_narrow_0.0005_peak_185	19811	.	4.19098	1982.41125	1981.12244	390
chr1	1785373	1785705	HNS_GFP-_narrow_0.0005_peak_186	2246	.	1.89691	225.47054	224.60243	135
chr1	1798122	1798864	HNS_GFP-_narrow_0.0005_peak_187	5016	.	2.41144	502.59750	501.64752	509
chr1	1803381	1804363	HNS_GFP-_narrow_0.0005_peak_188	6134	.	2.58501	614.41791	613.44171	692
chr1	1839544	1841544	HNS_GFP-_narrow_0.0005_peak_189	22157	.	4.41953	2217.08984	2215.74414	1438
chr1	1870463	1870963	HNS_GFP-_narrow_0.0005_peak_190	1490	.	1.71531	149.88670	149.04581	246
chr1	1888870	1889733	HNS_GFP-_narrow_0.0005_peak_191	27350	.	4.89947	2736.48315	2735.00049	384
chr1	1893242	1895500	HNS_GFP-_narrow_0.0005_peak_192	16078	.	3.80802	1609.06934	1607.87158	1904
chr1	1895993	1896298	HNS_GFP-_narrow_0.0005_peak_193	494	.	1.39411	50.28000	49.49025	171
chr1	1908856	1911845	HNS_GFP-_narrow_0.0005_peak_194	32421	.	5.34111	3243.75220	3242.11597	2038
chr1	1912291	1913144	HNS_GFP-_narrow_0.0005_peak_195	1103	.	1.60721	111.21979	110.39558	284
chr1	1915566	1921352	HNS_GFP-_narrow_0.0005_peak_196	26799	.	4.85005	2681.42212	2679.95483	5186
chr1	1922392	1923273	HNS_GFP-_narrow_0.0005_peak_197	20999	.	4.30773	2101.22217	2099.90503	338
chr1	1948096	1950672	HNS_GFP-_narrow_0.0005_peak_198	32566	.	5.35347	3258.32104	3256.68018	1979
chr1	1979760	1980495	HNS_GFP-_narrow_0.0005_peak_199	7080	.	2.72275	709.01727	708.01947	315
chr1	1984136	1984919	HNS_GFP-_narrow_0.0005_peak_200	13934	.	3.57454	1394.57849	1393.43091	475
chr1	1986506	1987604	HNS_GFP-_narrow_0.0005_peak_201	8262	.	2.88582	827.32361	826.29999	426
chr1	1990002	1991165	HNS_GFP-_narrow_0.0005_peak_202	6950	.	2.70422	696.00018	695.00525	598
chr1	1991471	1992923	HNS_GFP-_narrow_0.0005_peak_203	20217	.	4.23113	2023.01733	2021.71936	782
chr1	1996368	1997360	HNS_GFP-_narrow_0.0005_peak_204	4773	.	2.37191	478.33502	477.39166	399
chr1	1997569	1998292	HNS_GFP-_narrow_0.0005_peak_205	6709	.	2.66963	671.94092	670.95117	395
chr1	2012679	2013609	HNS_GFP-_narrow_0.0005_peak_206	19241	.	4.13416	1925.40076	1924.12524	635
chr1	2024357	2025759	HNS_GFP-_narrow_0.0005_peak_207	23790	.	4.57395	2380.38770	2379.00171	983
chr1	2034371	2035479	HNS_GFP-_narrow_0.0005_peak_208	26505	.	4.82349	2651.97290	2650.51392	340
chr1	2036146	2037409	HNS_GFP-_narrow_0.0005_peak_209	7321	.	2.75672	733.11163	732.10852	945
chr1	2039651	2043489	HNS_GFP-_narrow_0.0005_peak_210	27973	.	4.95506	2798.84521	2797.34424	1303
chr1	2064256	2064464	HNS_GFP-_narrow_0.0005_peak_211	212	.	1.25143	22.03486	21.27354	88
chr1	2074948	2075303	HNS_GFP-_narrow_0.0005_peak_212	569	.	1.42500	57.77480	56.97963	159
chr1	2078731	2079730	HNS_GFP-_narrow_0.0005_peak_213	12462	.	3.40714	1247.36426	1246.24939	612
chr1	2083658	2087598	HNS_GFP-_narrow_0.0005_peak_214	33466	.	5.42944	3348.35767	3346.68848	430
chr1	2111670	2113358	HNS_GFP-_narrow_0.0005_peak_215	15794	.	3.77775	1580.68372	1579.49268	427
chr1	2113909	2114776	HNS_GFP-_narrow_0.0005_peak_216	18142	.	4.02297	1815.45374	1814.20508	590
chr1	2138435	2140551	HNS_GFP-_narrow_0.0005_peak_217	27281	.	4.89329	2729.58130	2728.10059	1608
chr1	2141703	2141976	HNS_GFP-_narrow_0.0005_peak_218	680	.	1.46762	68.88499	68.08260	106
chr1	2155422	2157366	HNS_GFP-_narrow_0.0005_peak_219	29466	.	5.08663	2948.17383	2946.63037	1468
chr1	2158291	2174493	HNS_GFP-_narrow_0.0005_peak_220	38820	.	5.86923	3883.91699	3882.06104	7119
chr1	2175303	2176740	HNS_GFP-_narrow_0.0005_peak_221	13384	.	3.51277	1339.60034	1338.46521	886
chr1	2177969	2178384	HNS_GFP-_narrow_0.0005_peak_222	1737	.	1.77831	174.64944	173.79892	277
chr1	2181174	2181997	HNS_GFP-_narrow_0.0005_peak_223	4758	.	2.36944	476.83389	475.89099	572
chr1	2191397	2193900	HNS_GFP-_narrow_0.0005_peak_224	19736	.	4.18357	1974.94421	1973.65723	2009
chr1	2200003	2201268	HNS_GFP-_narrow_0.0005_peak_225	29997	.	5.13295	3001.32690	2999.76636	870
chr1	2222813	2224459	HNS_GFP-_narrow_0.0005_peak_226	17022	.	3.90747	1703.51978	1702.29883	372
chr1	2228716	2231805	HNS_GFP-_narrow_0.0005_peak_227	40639	.	6.01439	4065.85596	4063.93506	1686
chr1	2240021	2246415	HNS_GFP-_narrow_0.0005_peak_228	32232	.	5.32505	3224.84277	3223.21265	4138
chr1	2249374	2250960	HNS_GFP-_narrow_0.0005_peak_229	12213	.	3.37811	1222.41309	1221.30371	259
chr1	2267946	2268576	HNS_GFP-_narrow_0.0005_peak_230	1612	.	1.74681	162.06870	161.22302	304
chr1	2278386	2280628	HNS_GFP-_narrow_0.0005_peak_231	25250	.	4.70922	2526.45288	2525.02686	628
chr1	2282449	2284438	HNS_GFP-_narrow_0.0005_peak_232	11928	.	3.34476	1193.96240	1192.85925	1265
chr1	2291456	2293280	HNS_GFP-_narrow_0.0005_peak_233	25994	.	4.77717	2600.85449	2599.40918	688
chr1	2306441	2308061	HNS_GFP-_narrow_0.0005_peak_234	33923	.	5.46774	3394.02612	3392.34277	1037
chr1	2310658	2311492	HNS_GFP-_narrow_0.0005_peak_235	1745	.	1.78016	175.40176	174.55095	620
chr1	2329384	2333304	HNS_GFP-_narrow_0.0005_peak_236	35244	.	5.57769	3526.18213	3524.45483	705
chr1	2335247	2337403	HNS_GFP-_narrow_0.0005_peak_237	41577	.	6.08851	4159.71484	4157.76074	1383
chr1	2341274	2341783	HNS_GFP-_narrow_0.0005_peak_238	3168	.	2.08715	317.74811	316.85132	203
chr1	2342736	2344558	HNS_GFP-_narrow_0.0005_peak_239	24127	.	4.60545	2414.15454	2412.75952	1228
chr1	2357308	2357893	HNS_GFP-_narrow_0.0005_peak_240	6829	.	2.68692	683.93146	682.93909	348
chr1	2364124	2365047	HNS_GFP-_narrow_0.0005_peak_241	8935	.	2.97477	894.60840	893.57043	563
chr1	2374315	2378116	HNS_GFP-_narrow_0.0005_peak_242	41405	.	6.07492	4142.45947	4140.51172	2712
chr1	2383755	2384207	HNS_GFP-_narrow_0.0005_peak_243	1893	.	1.81599	190.21091	189.35480	202
chr1	2384592	2385073	HNS_GFP-_narrow_0.0005_peak_244	2421	.	1.93520	243.00980	242.13628	259
chr1	2385603	2385907	HNS_GFP-_narrow_0.0005_peak_245	209	.	1.24957	21.73998	20.97908	117
chr1	2391993	2393795	HNS_GFP-_narrow_0.0005_peak_246	33562	.	5.43747	3357.91772	3356.24561	501
chr1	2400540	2401836	HNS_GFP-_narrow_0.0005_peak_247	9773	.	3.08224	978.40015	977.34509	971
chr1	2420851	2421955	HNS_GFP-_narrow_0.0005_peak_248	25838	.	4.76296	2585.24121	2583.80005	380
chr1	2438533	2439975	HNS_GFP-_narrow_0.0005_peak_249	24988	.	4.68513	2500.23901	2498.82031	433
chr1	2453437	2454946	HNS_GFP-_narrow_0.0005_peak_250	20436	.	4.25275	2044.99329	2043.68970	955
chr1	2467002	2467889	HNS_GFP-_narrow_0.0005_peak_251	2276	.	1.90370	228.54303	227.67398	584
chr1	2468320	2468901	HNS_GFP-_narrow_0.0005_peak_252	1499	.	1.71778	150.82758	149.98630	259
chr1	2483779	2486518	HNS_GFP-_narrow_0.0005_peak_253	27529	.	4.91553	2754.45361	2752.96558	797
chr1	2503564	2505338	HNS_GFP-_narrow_0.0005_peak_254	24160	.	4.60854	2417.47339	2416.07764	1316
chr1	2509254	2510671	HNS_GFP-_narrow_0.0005_peak_255	18069	.	4.01556	1808.20007	1806.95312	401
chr1	2511452	2512303	HNS_GFP-_narrow_0.0005_peak_256	11960	.	3.34846	1197.11206	1196.00818	405
chr1	2530647	2531738	HNS_GFP-_narrow_0.0005_peak_257	25243	.	4.70860	2525.77954	2524.35376	368
chr1	2533099	2534260	HNS_GFP-_narrow_0.0005_peak_258	31248	.	5.24105	3126.48950	3124.89160	457
chr1	2559835	2560219	HNS_GFP-_narrow_0.0005_peak_259	707	.	1.47750	71.58600	70.78201	256
chr1	2575853	2577039	HNS_GFP-_narrow_0.0005_peak_260	18640	.	4.07363	1865.27637	1864.01575	877
chr1	2585228	2586419	HNS_GFP-_narrow_0.0005_peak_261	8102	.	2.86420	811.25848	810.23810	712
chr1	2594506	2595203	HNS_GFP-_narrow_0.0005_peak_262	10098	.	3.12301	1010.87732	1009.81531	258
chr1	2617283	2620116	HNS_GFP-_narrow_0.0005_peak_263	25142	.	4.69934	2515.68799	2514.26514	550
chr1	2631113	2632423	HNS_GFP-_narrow_0.0005_peak_264	30947	.	5.21510	3096.30640	3094.71777	526
chr1	2647983	2649273	HNS_GFP-_narrow_0.0005_peak_265	30453	.	5.17248	3046.91675	3045.34302	608
chr1	2662423	2663414	HNS_GFP-_narrow_0.0005_peak_266	15691	.	3.76664	1570.29919	1569.11060	710
chr1	2671293	2672459	HNS_GFP-_narrow_0.0005_peak_267	19873	.	4.19716	1988.64075	1987.35046	443
chr1	2683667	2684734	HNS_GFP-_narrow_0.0005_peak_268	19662	.	4.17616	1967.48645	1966.20117	394
chr1	2695119	2696784	HNS_GFP-_narrow_0.0005_peak_269	30667	.	5.19102	3068.36035	3066.78052	892
chr1	2716191	2719270	HNS_GFP-_narrow_0.0005_peak_270	28944	.	5.04092	2896.02002	2894.49194	2279
chr1	2726291	2732621	HNS_GFP-_narrow_0.0005_peak_271	48253	.	6.60242	4827.51318	4825.31006	1726
chr1	2755632	2756702	HNS_GFP-_narrow_0.0005_peak_272	8033	.	2.85493	804.40851	803.38959	507
chr1	2757734	2758592	HNS_GFP-_narrow_0.0005_peak_273	12435	.	3.40406	1244.70166	1243.58740	406
chr1	2763433	2764278	HNS_GFP-_narrow_0.0005_peak_274	7272	.	2.74993	728.26910	727.26703	521
chr1	2768677	2770331	HNS_GFP-_narrow_0.0005_peak_275	5043	.	2.41576	505.27899	504.32828	636
chr1	2812768	2814368	HNS_GFP-_narrow_0.0005_peak_276	26511	.	4.82411	2652.65674	2651.19751	537
chr1	2819005	2819314	HNS_GFP-_narrow_0.0005_peak_277	779	.	1.50282	78.71797	77.90993	174
chr1	2824788	2825039	HNS_GFP-_narrow_0.0005_peak_278	299	.	1.30146	30.70937	29.93724	169
chr1	2837842	2839018	HNS_GFP-_narrow_0.0005_peak_279	28587	.	5.00942	2860.24561	2858.72729	675
chr1	2862542	2865042	HNS_GFP-_narrow_0.0005_peak_280	29381	.	5.07921	2939.69678	2938.15576	578
chr1	2876899	2880883	HNS_GFP-_narrow_0.0005_peak_281	41013	.	6.04404	4103.32275	4101.38916	2603
chr1	2883734	2885938	HNS_GFP-_narrow_0.0005_peak_282	21809	.	4.38617	2182.31104	2180.97412	457
chr1	2888192	2889917	HNS_GFP-_narrow_0.0005_peak_283	40920	.	6.03662	4093.94653	4092.01611	1117
chr1	2890705	2894432	HNS_GFP-_narrow_0.0005_peak_284	55414	.	7.13116	5543.93457	5541.44824	816
chr1	2902528	2905824	HNS_GFP-_narrow_0.0005_peak_285	42996	.	6.19969	4301.68994	4299.68115	2395
chr1	2908129	2911411	HNS_GFP-_narrow_0.0005_peak_286	51622	.	6.85382	5164.57568	5162.24756	1165
chr1	2914578	2916403	HNS_GFP-_narrow_0.0005_peak_287	40234	.	5.98227	4025.38281	4023.47632	1097
chr1	2923575	2929129	HNS_GFP-_narrow_0.0005_peak_288	53859	.	7.01812	5388.38574	5385.96680	837
chr1	2929623	2933272	HNS_GFP-_narrow_0.0005_peak_289	55346	.	7.12622	5537.10791	5534.62402	1085
chr1	2934165	2936321	HNS_GFP-_narrow_0.0005_peak_290	28049	.	4.96185	2806.49756	2804.99438	1362
chr1	2937358	2938944	HNS_GFP-_narrow_0.0005_peak_291	18039	.	4.01247	1805.18054	1803.93445	661
chr1	2946427	2947217	HNS_GFP-_narrow_0.0005_peak_292	5990	.	2.56339	600.03198	599.05902	295
chr1	2947986	2954048	HNS_GFP-_narrow_0.0005_peak_293	31256	.	5.24167	3127.20923	3125.61108	5224
chr1	2967470	2968806	HNS_GFP-_narrow_0.0005_peak_294	11238	.	3.26261	1124.89136	1123.80371	900
chr1	2969674	2971012	HNS_GFP-_narrow_0.0005_peak_295	24573	.	4.64684	2458.74512	2457.33813	619
chr1	2977635	2979663	HNS_GFP-_narrow_0.0005_peak_296	33923	.	5.46774	3394.02612	3392.34277	666
chr1	2987215	2989281	HNS_GFP-_narrow_0.0005_peak_297	25216	.	4.70613	2523.08716	2521.66211	1465
chr1	3031932	3052096	HNS_GFP-_narrow_0.0005_peak_298	50497	.	6.77043	5052.04297	5049.75830	8353
chr1	3053375	3057384	HNS_GFP-_narrow_0.0005_peak_299	29466	.	5.08663	2948.17383	2946.63037	1244
chr1	3057978	3059491	HNS_GFP-_narrow_0.0005_peak_300	16370	.	3.83891	1638.20862	1637.00391	990
chr1	3060415	3069882	HNS_GFP-_narrow_0.0005_peak_301	47753	.	6.56474	4777.56885	4775.38477	8630
chr1	3070607	3072592	HNS_GFP-_narrow_0.0005_peak_302	40662	.	6.01624	4068.19458	4066.27295	787
chr1	3107936	3110440	HNS_GFP-_narrow_0.0005_peak_303	36739	.	5.70060	3675.73193	3673.95386	1078
chr1	3114540	3115117	HNS_GFP-_narrow_0.0005_peak_304	5451	.	2.48062	546.14825	545.18744	191
chr1	3117586	3118119	HNS_GFP-_narrow_0.0005_peak_305	4710	.	2.36141	471.96780	471.02618	310
chr1	3122599	3124226	HNS_GFP-_narrow_0.0005_peak_306	39854	.	5.95200	3987.35571	3985.46265	1088
chr1	3147514	3149174	HNS_GFP-_narrow_0.0005_peak_307	39336	.	5.91062	3935.53442	3933.66016	1003
chr1	3158918	3160444	HNS_GFP-_narrow_0.0005_peak_308	34894	.	5.54865	3491.13770	3489.42236	1115
chr1	3198535	3199381	HNS_GFP-_narrow_0.0005_peak_309	6997	.	2.71101	700.76276	699.76678	337
chr1	3200607	3200922	HNS_GFP-_narrow_0.0005_peak_310	905	.	1.54544	91.39319	90.57877	134
chr1	3203873	3205505	HNS_GFP-_narrow_0.0005_peak_311	16763	.	3.88029	1677.52869	1676.31421	393
chr1	3207665	3209276	HNS_GFP-_narrow_0.0005_peak_312	32566	.	5.35347	3258.32104	3256.68018	1053
chr1	3212731	3216211	HNS_GFP-_narrow_0.0005_peak_313	48384	.	6.61231	4840.63818	4838.43018	849
chr1	3231312	3233053	HNS_GFP-_narrow_0.0005_peak_314	36777	.	5.70369	3679.51367	3677.73438	1033
chr1	3237592	3237761	HNS_GFP-_narrow_0.0005_peak_315	383	.	1.34408	39.15867	38.37791	76
chr1	3248893	3249594	HNS_GFP-_narrow_0.0005_peak_316	1547	.	1.73013	155.56927	154.72612	549
chr1	3249794	3250292	HNS_GFP-_narrow_0.0005_peak_317	1922	.	1.82279	193.07582	192.21867	236
chr1	3261830	3263465	HNS_GFP-_narrow_0.0005_peak_318	33437	.	5.42697	3345.41797	3343.74951	1168
chr1	3263991	3264235	HNS_GFP-_narrow_0.0005_peak_319	463	.	1.38052	47.13330	46.34594	123
chr1	3264925	3265251	HNS_GFP-_narrow_0.0005_peak_320	1778	.	1.78819	178.67740	177.82536	135
chr1	3268791	3269928	HNS_GFP-_narrow_0.0005_peak_321	30947	.	5.21510	3096.30640	3094.71777	374
chr1	3273711	3274069	HNS_GFP-_narrow_0.0005_peak_322	333	.	1.31937	34.14366	33.36783	107
chr1	3287203	3287404	HNS_GFP-_narrow_0.0005_peak_323	527	.	1.40770	53.51935	52.72718	100
chr1	3295912	3296516	HNS_GFP-_narrow_0.0005_peak_324	1467	.	1.70913	147.54546	146.70546	136
chr1	3296699	3298991	HNS_GFP-_narrow_0.0005_peak_325	30382	.	5.16631	3039.77930	3038.20752	737
chr1	3299908	3300402	HNS_GFP-_narrow_0.0005_peak_326	282	.	1.29219	29.00033	28.23013	106
chr1	3303828	3306377	HNS_GFP-_narrow_0.0005_peak_327	9433	.	3.03900	944.36884	943.32068	1641
chr1	3307577	3307842	HNS_GFP-_narrow_0.0005_peak_328	489	.	1.39164	49.70096	48.91162	134
chr1	3312012	3315351	HNS_GFP-_narrow_0.0005_peak_329	44774	.	6.33744	4479.52295	4477.44824	2773
chr1	3320786	3323261	HNS_GFP-_narrow_0.0005_peak_330	48310	.	6.60675	4833.25391	4831.04834	1780
chr1	3336499	3337118	HNS_GFP-_narrow_0.0005_peak_331	7471	.	2.77772	748.15375	747.14740	264
chr1	3337499	3339162	HNS_GFP-_narrow_0.0005_peak_332	26861	.	4.85561	2687.59888	2686.12988	1181
chr1	3341409	3341701	HNS_GFP-_narrow_0.0005_peak_333	522	.	1.40585	53.07220	52.28034	147
chr1	3348569	3350010	HNS_GFP-_narrow_0.0005_peak_334	43218	.	6.21699	4323.90137	4321.88379	791
chr1	3353150	3354114	HNS_GFP-_narrow_0.0005_peak_335	12255	.	3.38305	1226.64783	1225.53748	649
chr1	3354349	3355125	HNS_GFP-_narrow_0.0005_peak_336	7347	.	2.76043	735.75800	734.75433	442
chr1	3374449	3375954	HNS_GFP-_narrow_0.0005_peak_337	51647	.	6.85567	5167.08447	5164.75537	505
chr1	3376421	3377823	HNS_GFP-_narrow_0.0005_peak_338	25479	.	4.73022	2549.37646	2547.94458	570
chr1	3380099	3380573	HNS_GFP-_narrow_0.0005_peak_339	4364	.	2.30334	437.35709	436.42520	258
chr1	3380991	3381194	HNS_GFP-_narrow_0.0005_peak_340	355	.	1.33049	36.36080	35.58270	105
chr1	3402593	3403564	HNS_GFP-_narrow_0.0005_peak_341	27536	.	4.91615	2755.14551	2753.65723	517
chr1	3404894	3405327	HNS_GFP-_narrow_0.0005_peak_342	712	.	1.47935	72.09760	71.29332	159
chr1	3419963	3420417	HNS_GFP-_narrow_0.0005_peak_343	1239	.	1.64675	124.78673	123.95642	298
chr1	3424003	3424675	HNS_GFP-_narrow_0.0005_peak_344	307	.	1.30578	31.52268	30.74963	89
chr1	3429080	3430759	HNS_GFP-_narrow_0.0005_peak_345	19370	.	4.14713	1938.36597	1937.08740	421
chr1	3431746	3435094	HNS_GFP-_narrow_0.0005_peak_346	38736	.	5.86244	3875.46216	3873.60938	1467
chr1	3438453	3439780	HNS_GFP-_narrow_0.0005_peak_347	42506	.	6.16140	4252.62793	4250.63818	876
chr1	3441038	3441244	HNS_GFP-_narrow_0.0005_peak_348	396	.	1.35026	40.46221	39.68031	99
chr1	3441572	3441739	HNS_GFP-_narrow_0.0005_peak_349	302	.	1.30331	31.05671	30.28418	97
chr1	3443898	3446036	HNS_GFP-_narrow_0.0005_peak_350	39059	.	5.88838	3907.77441	3905.91016	624
chr1	3464015	3465750	HNS_GFP-_narrow_0.0005_peak_351	30725	.	5.19596	3074.08643	3072.50488	1118
chr1	3543396	3544495	HNS_GFP-_narrow_0.0005_peak_352	15027	.	3.69498	1503.93237	1502.75879	267
chr1	3549976	3550325	HNS_GFP-_narrow_0.0005_peak_353	543	.	1.41450	55.17350	54.38016	103
chr1	3554553	3554762	HNS_GFP-_narrow_0.0005_peak_354	222	.	1.25760	23.03155	22.26877	112
chr1	3581043	3582915	HNS_GFP-_narrow_0.0005_peak_355	45047	.	6.35844	4506.82227	4504.73730	654
chr1	3586794	3587869	HNS_GFP-_narrow_0.0005_peak_356	4672	.	2.35523	468.23767	467.29706	729
chr1	3602364	3603440	HNS_GFP-_narrow_0.0005_peak_357	12772	.	3.44297	1278.39465	1277.27319	355
chr1	3619162	3619700	HNS_GFP-_narrow_0.0005_peak_358	354	.	1.32987	36.23592	35.45793	451
chr1	3649991	3650989	HNS_GFP-_narrow_0.0005_peak_359	45546	.	6.39673	4556.72949	4554.62744	602
chr1	3656921	3658020	HNS_GFP-_narrow_0.0005_peak_360	38306	.	5.82785	3832.50488	3830.66821	449
chr1	3671341	3671639	HNS_GFP-_narrow_0.0005_peak_361	1190	.	1.63254	119.83364	119.00557	174
chr1	3681822	3682062	HNS_GFP-_narrow_0.0005_peak_362	996	.	1.57448	100.50021	99.68127	107
chr1	3684745	3685953	HNS_GFP-_narrow_0.0005_peak_363	27501	.	4.91306	2751.68652	2750.19922	433
chr1	3697769	3698552	HNS_GFP-_narrow_0.0005_peak_364	11048	.	3.23975	1105.93311	1104.84949	399
chr1	3718171	3719251	HNS_GFP-_narrow_0.0005_peak_365	5872	.	2.54548	588.20923	587.23895	678
chr1	3719612	3720055	HNS_GFP-_narrow_0.0005_peak_366	924	.	1.55162	93.29907	92.48370	309
chr1	3737198	3740255	HNS_GFP-_narrow_0.0005_peak_367	35790	.	5.62278	3580.82300	3579.07739	700
chr1	3754779	3755233	HNS_GFP-_narrow_0.0005_peak_368	1554	.	1.73199	156.28587	155.44244	306
chr1	3766006	3766244	HNS_GFP-_narrow_0.0005_peak_369	984	.	1.57077	99.31657	98.49822	117
chr1	3791849	3795212	HNS_GFP-_narrow_0.0005_peak_370	19438	.	4.15392	1945.16858	1943.88843	397
chr1	3800157	3802120	HNS_GFP-_narrow_0.0005_peak_371	42893	.	6.19166	4291.38867	4289.38428	1345
chr1	3825437	3826697	HNS_GFP-_narrow_0.0005_peak_372	16171	.	3.81790	1618.37488	1617.17493	901
chr1	3829944	3831771	HNS_GFP-_narrow_0.0005_peak_373	24914	.	4.67834	2492.86108	2491.44434	1365
chr1	3837478	3837861	HNS_GFP-_narrow_0.0005_peak_374	2003	.	1.84193	201.24510	200.38512	179
chr1	3844576	3845271	HNS_GFP-_narrow_0.0005_peak_375	1406	.	1.69307	141.53168	140.69405	289
chr1	3847827	3850101	HNS_GFP-_narrow_0.0005_peak_376	28384	.	4.99150	2839.96533	2838.45264	1515
chr1	3856671	3857869	HNS_GFP-_narrow_0.0005_peak_377	1352	.	1.67825	136.07533	135.23999	267
chr1	3858334	3859283	HNS_GFP-_narrow_0.0005_peak_378	6459	.	2.63319	646.93359	645.94971	626
chr1	3859819	3861357	HNS_GFP-_narrow_0.0005_peak_379	13488	.	3.52450	1349.98792	1348.85046	1104
chr1	3864959	3865571	HNS_GFP-_narrow_0.0005_peak_380	664	.	1.46144	67.22052	66.41908	392
chr1	3865803	3866340	HNS_GFP-_narrow_0.0005_peak_381	2089	.	1.86170	209.82449	208.96153	346
chr1	3868877	3869952	HNS_GFP-_narrow_0.0005_peak_382	19148	.	4.12489	1916.15747	1914.88416	529
chr1	3877888	3880088	HNS_GFP-_narrow_0.0005_peak_383	42372	.	6.15090	4239.20459	4237.22070	1606
chr1	3880619	3881746	HNS_GFP-_narrow_0.0005_peak_384	35364	.	5.58757	3538.13623	3536.40503	500
chr1	3886604	3887380	HNS_GFP-_narrow_0.0005_peak_385	11537	.	3.29843	1154.83594	1153.74158	313
chr1	3890888	3891068	HNS_GFP-_narrow_0.0005_peak_386	334	.	1.31999	34.26513	33.48917	88
chr1	3891729	3892517	HNS_GFP-_narrow_0.0005_peak_387	20853	.	4.29352	2086.64355	2085.32983	395
chr1	3900467	3902997	HNS_GFP-_narrow_0.0005_peak_388	54877	.	7.09225	5490.24170	5487.77490	1921
chr1	3913811	3915002	HNS_GFP-_narrow_0.0005_peak_389	18214	.	4.03039	1822.71704	1821.46655	709
chr1	3922534	3924380	HNS_GFP-_narrow_0.0005_peak_390	36701	.	5.69752	3671.95142	3670.17480	509
chr1	3929127	3939385	HNS_GFP-_narrow_0.0005_peak_391	67786	.	8.00086	6781.45264	6778.60107	5282
chr1	3939671	3940660	HNS_GFP-_narrow_0.0005_peak_392	420	.	1.36138	42.85827	42.07436	394
chr1	3951502	3952027	HNS_GFP-_narrow_0.0005_peak_393	768	.	1.49912	77.65547	76.84803	342
chr1	3969467	3971474	HNS_GFP-_narrow_0.0005_peak_394	43783	.	6.26084	4380.37549	4378.33789	1257
chr1	3973606	3976557	HNS_GFP-_narrow_0.0005_peak_395	56295	.	7.19478	5632.03906	5629.51953	1841
chr1	3978685	3983722	HNS_GFP-_narrow_0.0005_peak_396	54614	.	7.07310	5463.87646	5461.42236	2007
chr1	3985170	3987372	HNS_GFP-_narrow_0.0005_peak_397	46971	.	6.50545	4699.27637	4697.12207	606
chr1	4000463	4006738	HNS_GFP-_narrow_0.0005_peak_398	46022	.	6.43318	4604.37158	4602.25293	5408
chr1	4014338	4015635	HNS_GFP-_narrow_0.0005_peak_399	17468	.	3.95379	1748.12878	1746.89685	444
chr1	4039880	4042117	HNS_GFP-_narrow_0.0005_peak_400	44126	.	6.28740	4414.68311	4412.63330	1664
chr1	4056238	4058201	HNS_GFP-_narrow_0.0005_peak_401	25601	.	4.74134	2561.53931	2560.10425	603
chr1	4072148	4075186	HNS_GFP-_narrow_0.0005_peak_402	72997	.	8.35356	7302.69580	7299.70020	2203
chr1	4101783	4102489	HNS_GFP-_narrow_0.0005_peak_403	5463	.	2.48247	547.33362	546.37256	370
chr1	4148501	4148928	HNS_GFP-_narrow_0.0005_peak_404	372	.	1.33852	38.00243	37.22274	133
chr1	4170498	4172192	HNS_GFP-_narrow_0.0005_peak_405	51280	.	6.82850	5130.32324	5128.00732	1050
chr1	4180370	4181974	HNS_GFP-_narrow_0.0005_peak_406	60871	.	7.52092	6089.81934	6087.15039	564
chr1	4207080	4208695	HNS_GFP-_narrow_0.0005_peak_407	43512	.	6.23984	4353.30469	4351.27637	1018
chr1	4226341	4226602	HNS_GFP-_narrow_0.0005_peak_408	473	.	1.38485	48.12442	47.33627	117
chr1	4227244	4227522	HNS_GFP-_narrow_0.0005_peak_409	387	.	1.34593	39.54765	38.76654	101
chr1	4240872	4241700	HNS_GFP-_narrow_0.0005_peak_410	866	.	1.53247	87.44724	86.63480	175
chr1	4242344	4244912	HNS_GFP-_narrow_0.0005_peak_411	20468	.	4.25584	2048.13892	2046.83459	1140
chr1	4245723	4248804	HNS_GFP-_narrow_0.0005_peak_412	46759	.	6.48939	4678.13721	4675.99023	1454
chr1	4261532	4261768	HNS_GFP-_narrow_0.0005_peak_413	140	.	1.20140	14.75101	14.00114	92
chr1	4270338	4273299	HNS_GFP-_narrow_0.0005_peak_414	45651	.	6.40476	4567.21436	4565.10840	1354
chr1	4283083	4285401	HNS_GFP-_narrow_0.0005_peak_415	58735	.	7.36959	5876.13916	5873.53174	774
chr1	4287618	4287817	HNS_GFP-_narrow_0.0005_peak_416	278	.	1.29034	28.66407	27.89426	96
chr1	4296366	4298121	HNS_GFP-_narrow_0.0005_peak_417	21164	.	4.32379	2117.74170	2116.42065	630
chr1	4303317	4304284	HNS_GFP-_narrow_0.0005_peak_418	17991	.	4.00753	1800.35278	1799.10779	496
chr1	4304999	4305200	HNS_GFP-_narrow_0.0005_peak_419	79	.	1.14889	8.65744	7.91997	63
chr1	4307266	4308211	HNS_GFP-_narrow_0.0005_peak_420	15432	.	3.73884	1544.43872	1543.25586	411
chr1	4309109	4310688	HNS_GFP-_narrow_0.0005_peak_421	15846	.	3.78331	1585.88477	1584.69250	412
chr1	4328062	4328694	HNS_GFP-_narrow_0.0005_peak_422	782	.	1.50406	79.07356	78.26534	165
chr1	4328860	4331150	HNS_GFP-_narrow_0.0005_peak_423	50663	.	6.78279	5068.66943	5066.37891	1303
chr1	4334738	4337681	HNS_GFP-_narrow_0.0005_peak_424	44550	.	6.32014	4457.07764	4455.01123	2134
chr1	4338407	4338588	HNS_GFP-_narrow_0.0005_peak_425	226	.	1.26008	23.43614	22.67284	66
chr1	4379485	4380890	HNS_GFP-_narrow_0.0005_peak_426	38107	.	5.81179	3812.60938	3810.78027	839
chr1	4395299	4398424	HNS_GFP-_narrow_0.0005_peak_427	59909	.	7.45297	5993.61377	5990.96826	1927
chr1	4422772	4423798	HNS_GFP-_narrow_0.0005_peak_428	5447	.	2.48000	545.75336	544.79266	370
chr1	4435963	4436908	HNS_GFP-_narrow_0.0005_peak_429	3625	.	2.17301	363.45264	362.54178	476
chr1	4438862	4442064	HNS_GFP-_narrow_0.0005_peak_430	55832	.	7.16143	5585.79883	5583.29688	1563
chr1	4443137	4444218	HNS_GFP-_narrow_0.0005_peak_431	28475	.	4.99953	2849.05103	2847.53564	481
chr1	4445461	4448975	HNS_GFP-_narrow_0.0005_peak_432	31898	.	5.29664	3191.47119	3189.85229	1704
chr1	4454396	4455554	HNS_GFP-_narrow_0.0005_peak_433	16993	.	3.90438	1700.55957	1699.33923	382
chr1	4456767	4458049	HNS_GFP-_narrow_0.0005_peak_434	33613	.	5.44179	3363.06885	3361.39526	524
chr1	4458374	4459588	HNS_GFP-_narrow_0.0005_peak_435	18989	.	4.10883	1900.17029	1898.90088	842
chr1	4462773	4463915	HNS_GFP-_narrow_0.0005_peak_436	36196	.	5.65613	3621.40625	3619.64722	533
chr1	4497787	4507347	HNS_GFP-_narrow_0.0005_peak_437	60643	.	7.50486	6067.04053	6064.37646	4669
chr1	4513609	4525139	HNS_GFP-_narrow_0.0005_peak_438	60775	.	7.51412	6080.17920	6077.51221	7968
chr1	4536898	4537409	HNS_GFP-_narrow_0.0005_peak_439	463	.	1.38052	47.13330	46.34594	414
chr1	4555858	4556212	HNS_GFP-_narrow_0.0005_peak_440	633	.	1.44970	64.10844	63.30898	177
chr1	4556669	4556847	HNS_GFP-_narrow_0.0005_peak_441	182	.	1.23166	18.98832	18.23159	58
chr1	4558612	4560176	HNS_GFP-_narrow_0.0005_peak_442	27661	.	4.92726	2767.60913	2766.11719	975
chr1	4569362	4571216	HNS_GFP-_narrow_0.0005_peak_443	41326	.	6.06874	4134.62354	4132.67871	494
chr1	4571497	4571839	HNS_GFP-_narrow_0.0005_peak_444	845	.	1.52568	85.41099	84.59956	216
chr1	4572619	4574088	HNS_GFP-_narrow_0.0005_peak_445	21285	.	4.33552	2129.84058	2128.51685	462
chr1	4578755	4583239	HNS_GFP-_narrow_0.0005_peak_446	56707	.	7.22443	5673.23291	5670.70068	2881
chr1	4584116	4586235	HNS_GFP-_narrow_0.0005_peak_447	37475	.	5.76052	3749.30615	3747.50122	933
chr1	4597937	4599308	HNS_GFP-_narrow_0.0005_peak_448	26096	.	4.78643	2611.05298	2609.60474	530
chr1	4600989	4601366	HNS_GFP-_narrow_0.0005_peak_449	170	.	1.22363	17.81338	17.05843	80
chr1	4607620	4608866	HNS_GFP-_narrow_0.0005_peak_450	14626	.	3.65113	1463.79199	1462.62842	458
chr1	4634586	4635871	HNS_GFP-_narrow_0.0005_peak_451	29558	.	5.09466	2957.36572	2955.81934	550
chr1	4637666	4638405	HNS_GFP-_narrow_0.0005_peak_452	3252	.	2.10321	326.11151	325.21198	293
chr1	4645440	4645795	HNS_GFP-_narrow_0.0005_peak_453	814	.	1.51518	82.30581	81.49594	88
chr1	4672683	4675632	HNS_GFP-_narrow_0.0005_peak_454	47688	.	6.55980	4771.02979	4768.84814	2402
chr1	4679409	4681504	HNS_GFP-_narrow_0.0005_peak_455	5511	.	2.48988	552.08472	551.12250	686
chr1	4683245	4683689	HNS_GFP-_narrow_0.0005_peak_456	2481	.	1.94817	249.07172	248.19640	238
chr1	4686455	4689122	HNS_GFP-_narrow_0.0005_peak_457	39267	.	5.90506	3928.58887	3926.71680	1052
chr1	4697068	4698937	HNS_GFP-_narrow_0.0005_peak_458	26991	.	4.86735	2700.65356	2699.18091	489
chr1	4699250	4701279	HNS_GFP-_narrow_0.0005_peak_459	30810	.	5.20337	3082.68188	3081.09766	772
chr1	4703543	4704547	HNS_GFP-_narrow_0.0005_peak_460	4706	.	2.36079	471.59427	470.65274	233
chr1	4730290	4732098	HNS_GFP-_narrow_0.0005_peak_461	42941	.	6.19537	4296.14209	4294.13574	888
chr1	4734591	4737293	HNS_GFP-_narrow_0.0005_peak_462	50406	.	6.76364	5042.90527	5040.62451	1722
chr1	4748219	4750358	HNS_GFP-_narrow_0.0005_peak_463	32181	.	5.32073	3219.75757	3218.12915	1427
chr1	4753616	4755781	HNS_GFP-_narrow_0.0005_peak_464	3768	.	2.19895	377.73587	376.82074	405
chr1	4757053	4757375	HNS_GFP-_narrow_0.0005_peak_465	707	.	1.47750	71.58600	70.78201	196
chr1	4764209	4766804	HNS_GFP-_narrow_0.0005_peak_466	57076	.	7.25099	5710.20850	5707.66357	1109
chr1	4772436	4774648	HNS_GFP-_narrow_0.0005_peak_467	40452	.	5.99956	4047.16113	4045.24683	1562
chr1	4776435	4780510	HNS_GFP-_narrow_0.0005_peak_468	49784	.	6.71731	4980.73145	4978.47510	2839
chr1	4783285	4784780	HNS_GFP-_narrow_0.0005_peak_469	46816	.	6.49371	4683.82568	4681.67676	613
chr1	4788974	4790042	HNS_GFP-_narrow_0.0005_peak_470	19513	.	4.16134	1952.59863	1951.31677	475
chr1	4796325	4799793	HNS_GFP-_narrow_0.0005_peak_471	55158	.	7.11263	5518.34766	5515.87012	945
chr1	4815299	4818464	HNS_GFP-_narrow_0.0005_peak_472	17660	.	3.97356	1767.27832	1766.04163	1566
chr1	4818970	4819739	HNS_GFP-_narrow_0.0005_peak_473	6577	.	2.65048	658.75757	657.77087	349
chr1	4825919	4827892	HNS_GFP-_narrow_0.0005_peak_474	34411	.	5.50850	3442.84814	3441.14941	580
chr1	4830262	4830988	HNS_GFP-_narrow_0.0005_peak_475	1937	.	1.82649	194.64600	193.78828	258
chr1	4847618	4848168	HNS_GFP-_narrow_0.0005_peak_476	1783	.	1.78943	179.18359	178.33138	295
chr1	4849240	4852268	HNS_GFP-_narrow_0.0005_peak_477	31493	.	5.26205	3150.98975	3149.38428	2567
chr1	4864066	4864401	HNS_GFP-_narrow_0.0005_peak_478	1634	.	1.75237	164.26006	163.41354	149
chr1	4870680	4871225	HNS_GFP-_narrow_0.0005_peak_479	1143	.	1.61895	115.17704	114.35104	343
chr1	4871850	4875856	HNS_GFP-_narrow_0.0005_peak_480	37970	.	5.80067	3798.85376	3797.03003	2993
chr1	4876613	4877438	HNS_GFP-_narrow_0.0005_peak_481	7902	.	2.83702	791.22516	790.20905	546
