# Supplementary material for: Bacterial chromatin remodeling associated with transcription-induced domains at pathogenicity Islands
Source: Nat Commun. 2026 Jan 8;17:161. doi: 10.1038/s41467-025-67746-w (PMC12783615; doi:10.1038/s41467-025-67746-w)
Supplement: Supplementary file 5 — Supplementary Data 3 [file 41467_2025_67746_MOESM5_ESM.txt]

p-Values Figure 3

###########[ANTISense Transcription GFP negative]:

                RoGs  SPI-1   SPI-11  SPI-12+oaf SPI-13  SPI-14  SPI-16  SPI-2   SPI-3   SPI-4   SPI-5   SPI-6   SPI-9  
  SPI-1      0.02382 -       -       -          -       -       -       -       -       -       -       -       -      
  SPI-11     1.00000 0.37003 -       -          -       -       -       -       -       -       -       -       -      
  SPI-12+oaf 0.07333 0.01901 0.22318 -          -       -       -       -       -       -       -       -       -      
  SPI-13     0.93924 0.30273 1.00000 0.54829    -       -       -       -       -       -       -       -       -      
  SPI-14     0.12009 0.02382 0.25555 0.84943    0.31707 -       -       -       -       -       -       -       -      
  SPI-16     0.31707 0.20166 0.41221 1.00000    0.29967 1.00000 -       -       -       -       -       -       -      
  SPI-2      0.22137 0.02313 0.54829 0.45740    0.65062 0.46454 0.66780 -       -       -       -       -       -      
  SPI-3      0.46454 0.16516 0.50280 0.51356    0.72263 0.57108 1.00000 1.00000 -       -       -       -       -      
  SPI-4      0.90342 0.57829 0.94532 0.29967    0.70967 0.28113 0.31707 0.50174 0.57108 -       -       -       -      
  SPI-5      0.20166 0.05225 0.45740 0.94639    0.42249 1.00000 0.94639 0.57108 0.87054 0.30941 -       -       -      
  SPI-6      0.00017 0.00020 0.03619 0.99413    0.25507 1.00000 0.69242 0.07642 0.44080 0.20166 0.62511 -       -      
  SPI-9      0.46454 0.28321 0.54932 0.72263    0.54829 0.99050 1.00000 0.76406 0.95253 0.52160 1.00000 0.57040 -      
  HEGs       3.4e-08 0.00285 0.00597 0.00020    0.00222 0.00167 0.01709 0.00021 0.00271 0.01797 0.00285 9.2e-07 0.02742


###########[ANTISense Transcription GFP positive]:
  
                RoGs    SPI-1   SPI-11  SPI-12+oaf SPI-13  SPI-14  SPI-16  SPI-2   SPI-3   SPI-4   SPI-5   SPI-6   SPI-9  
    SPI-1      2.1e-05 -       -       -          -       -       -       -       -       -       -       -       -      
    SPI-11     0.10884 0.49797 -       -          -       -       -       -       -       -       -       -       -      
    SPI-12+oaf 0.01694 0.00166 0.01371 -          -       -       -       -       -       -       -       -       -      
    SPI-13     0.89866 0.10884 0.33760 0.20162    -       -       -       -       -       -       -       -       -      
    SPI-14     0.07145 0.02651 0.01897 0.87886    0.18455 -       -       -       -       -       -       -       -      
    SPI-16     0.05224 0.05224 0.03064 0.31270    0.13481 0.34541 -       -       -       -       -       -       -      
    SPI-2      0.31696 0.00788 0.08845 0.18455    0.60940 0.18477 0.10884 -       -       -       -       -       -      
    SPI-3      0.63121 0.10686 0.15275 0.20288    0.69216 0.27386 0.10865 0.98222 -       -       -       -       -      
    SPI-4      0.00434 0.36404 0.05398 0.00788    0.01277 0.01791 0.08845 0.02428 0.04113 -       -       -       -      
    SPI-5      0.95357 0.33760 0.33590 0.24642    0.86411 0.31270 0.14941 0.71860 0.87886 0.18455 -       -       -      
    SPI-6      0.00077 7.3e-05 0.00788 0.72055    0.18605 0.87886 0.20162 0.08683 0.20288 0.00166 0.27225 -       -      
    SPI-9      0.33760 0.10686 0.10048 0.63121    0.44018 0.85823 0.33760 0.62181 0.75314 0.02778 0.45234 0.82343 -      
    HEGs        < 2e-16 0.19671 0.06857 1.1e-06    0.00545 0.00166 0.01691 3.4e-07 0.00423 0.60441 0.05398 1.8e-10 0.01152


###########[Sense TRanscription GFP negative]:


            SPI-6   SPI-16  SPI-14  SPI-5   SPI-11  SPI-2   SPI-12+oaf SPI-9   SPI-1   SPI-13  SPI-3   SPI-4   HEGs   
  SPI-16     0.72322 -       -       -       -       -       -          -       -       -       -       -       -      
  SPI-14     0.45101 0.88178 -       -       -       -       -          -       -       -       -       -       -      
  SPI-5      0.72563 0.46049 0.26722 -       -       -       -          -       -       -       -       -       -      
  SPI-11     0.49778 0.49778 0.24667 0.83913 -       -       -          -       -       -       -       -       -      
  SPI-2      0.59755 0.86821 0.49778 0.41741 0.27640 -       -          -       -       -       -       -       -      
  SPI-12+oaf 0.82112 0.88178 0.58505 0.59242 0.30974 0.88178 -          -       -       -       -       -       -      
  SPI-9      0.46049 0.49778 0.16171 0.83456 0.83456 0.26722 0.30262    -       -       -       -       -       -      
  SPI-1      0.00494 0.16884 0.03280 0.11998 0.49778 0.00023 0.00880    0.63215 -       -       -       -       -      
  SPI-13     0.72322 0.67390 0.46049 0.88178 0.97521 0.53281 0.58590    0.88178 0.49787 -       -       -       -      
  SPI-3      0.63003 0.88178 0.49778 0.26747 0.26747 0.96752 0.84853    0.24667 0.00363 0.49778 -       -       -      
  SPI-4      0.91224 0.59583 0.55808 0.89864 0.83456 0.82685 0.83913    0.83778 0.26747 0.88178 0.82556 -       -      
  HEGs        5.5e-10 0.00309 6.0e-06 1.7e-07 1.7e-07 1.3e-10 1.1e-06    9.8e-05 1.2e-10 0.00019 1.1e-05 9.8e-05 -      
  RoGs      9.8e-05  0.16171 0.01276 0.10843 0.49778 1.7e-07 0.00191    0.75915 0.97950 0.49778 0.00158 0.24667 5.3e-16

###########[Sense TRanscription GFP positive]:
  
  
                SPI-6   SPI-16  SPI-14  SPI-5   SPI-11  SPI-2   SPI-12+oaf SPI-9   SPI-1   SPI-13  SPI-3   SPI-4  HEGs    
    SPI-16     0.10296 -       -       -       -       -       -          -       -       -       -       -       -      
    SPI-14     0.42210 0.47925 -       -       -       -       -          -       -       -       -       -       -      
    SPI-5      0.05363 0.02053 0.03580 -       -       -       -          -       -       -       -       -       -      
    SPI-11     0.04518 0.05920 0.08012 0.73757 -       -       -          -       -       -       -       -       -      
    SPI-2      0.79947 0.11811 0.45608 0.08012 0.04459 -       -          -       -       -       -       -       -      
    SPI-12+oaf 0.73757 0.24911 0.73687 0.06729 0.03599 0.56887 -          -       -       -       -       -       -      
    SPI-9      0.51948 0.11811 0.30137 0.51948 0.47546 0.65069 0.51948    -       -       -       -       -       -      
    SPI-1      7.7e-07 0.00275 0.00097 0.09722 0.06729 3.0e-08 4.8e-05    0.04514 -       -       -       -       -      
    SPI-13     0.31509 0.08824 0.39335 0.84718 0.42210 0.38067 0.30712    0.95376 0.01136 -       -       -       -      
    SPI-3      0.79947 0.11811 0.47925 0.03580 0.06937 0.62026 0.98148    0.43308 0.00013 0.27504 -       -       -      
    SPI-4      0.00689 0.06937 0.04348 0.12015 0.15569 0.00305 0.00437    0.09722 0.56626 0.04459 0.00792 -       -      
    HEGs       1.9e-15 0.01136 9.9e-05 3.2e-06 3.2e-06 < 2e-16 9.1e-09    0.00097 3.7e-15 3.3e-05 4.6e-07 0.00097 -      
    RoGs      	0.00017 0.02757 0.03421 0.80893 0.41976 0.00021 0.00658    0.51948 1.1e-09 0.73757 0.01136 0.01102 < 2e-16
