# Supplementary material for: Bacterial chromatin remodeling associated with transcription-induced domains at pathogenicity Islands
Source: Nat Commun. 2026 Jan 8;17:161. doi: 10.1038/s41467-025-67746-w (PMC12783615; doi:10.1038/s41467-025-67746-w)
Supplement: Supplementary file 11 — Source Data [file 41467_2025_67746_MOESM11_ESM.xlsx]

## Sheet: Fig 2-Sup Fig 2 & 4
Frontier Index Raw data - Figures 2, Supplementary Figure 2 & Supplementary Figure 4
DhilD_ESP_merged				MKL41				MKL42				MKL81				MKL82
downstream peaks		upstream peak		downstream peaks		upstream peak		downstream peaks		upstream peak		downstream peaks		upstream peak		downstream peaks		upstream peak
#bin	FI	#bin	FI	#bin	FI	#bin	FI	#bin	FI	#bin	FI	#bin	FI	#bin	FI	#bin	FI	#bin	FI
1	0.71	1	2.04	33	0.98	1	2.27	33	0.90	1	2.26	1	0.79	1	1.82	1	0.75	1	2.05
64	1.49	68	0.94	64	1.38	68	0.86	64	1.25	101	1.22	64	1.13	68	0.87	64	1.27	68	1.11
163	1.16	100	1.28	160	0.90	101	0.89	164	1.14	140	1.57	159	0.81	100	0.53	160	0.67	100	1.05
182	1.22	141	1.20	165	0.74	139	1.22	183	1.14	176	0.69	229	0.60	140	1.16	164	0.73	140	1.33
189	0.54	176	0.64	183	0.83	198	0.71	230	0.99	297	1.54	291	1.24	296	1.66	230	0.82	198	0.62
231	1.21	211	0.77	203	0.84	296	1.94	292	1.24	393	0.98	337	0.52	393	0.67	292	0.86	297	1.50
266	0.58	297	1.61	285	1.29	393	1.12	371	0.75	450	1.37	425	0.69	450	0.96	425	1.02	393	0.77
275	0.61	450	1.32	291	1.16	450	0.77	446	0.97	494	2.70	445	0.69	494	1.54	445	1.02	450	1.02
293	1.51	494	2.07	371	0.92	494	2.04	467	0.79	670	1.54	489	0.51	641	0.78	556	0.78	494	2.11
445	0.80	528	0.93	425	0.88	670	1.46	510	0.80	693	0.88	556	0.62	725	1.29	580	0.89	641	0.90
467	0.88	640	1.15	445	0.96	725	1.41	550	1.03	725	1.58	581	0.82	794	1.88	650	0.84	693	0.89
511	0.71	647	0.85	467	0.75	793	2.21	580	0.71	793	2.79	650	0.60	834	1.90	665	1.73	725	1.95
551	0.85	672	0.90	555	0.73	834	2.33	659	0.69	801	1.16	665	1.34	845	0.64	674	0.79	794	2.44
556	0.74	693	0.99	581	0.74	845	0.86	674	1.57	835	1.62	713	0.51	933	0.65	713	0.87	834	1.78
580	0.62	725	0.88	675	1.56	877	0.74	712	0.95	844	0.69	750	0.77	1013	0.51	749	0.99	845	0.68
650	1.00	729	0.72	712	0.78	933	1.03	750	0.76	878	0.92	763	0.52	1061	0.90	764	0.60	878	1.07
664	1.71	794	2.04	785	0.89	994	0.73	785	1.12	897	0.77	784	0.79	1074	0.99	784	0.97	933	1.07
674	2.54	804	0.56	808	1.55	1013	0.73	808	1.76	933	0.80	808	1.36	1102	0.76	808	1.65	958	0.75
713	0.89	834	1.63	814	0.88	1061	1.12	813	1.04	958	1.15	818	0.64	1163	0.63	818	1.03	1013	0.62
749	0.65	877	0.73	826	1.45	1075	0.95	825	1.55	980	0.77	826	0.96	1170	0.88	826	1.23	1061	1.26
784	0.99	896	0.57	925	1.43	1133	0.76	860	0.76	1012	1.07	860	0.57	1207	0.58	830	0.68	1074	1.05
808	1.81	934	0.90	984	0.96	1163	1.05	925	1.73	1061	1.07	906	0.58	1223	0.63	905	0.69	1103	0.68
820	0.91	958	1.28	1000	1.29	1170	1.06	984	1.04	1074	1.09	925	1.15	1272	0.70	925	1.55	1162	0.72
825	1.29	987	0.88	1049	1.03	1180	1.06	1000	1.75	1103	0.80	1003	1.01	1318	0.78	1001	1.41	1170	0.79
830	0.69	1013	0.98	1057	1.13	1192	0.73	1048	1.22	1170	0.71	1049	0.95	1371	0.67	1049	1.05	1191	0.62
925	1.49	1061	0.93	1097	0.73	1213	0.91	1057	1.12	1181	1.14	1057	0.93	1403	0.65	1057	1.08	1213	0.69
984	0.74	1074	1.18	1167	1.33	1223	0.93	1095	0.69	1192	0.71	1096	1.14	1460	0.64	1095	1.00	1224	1.14
1001	1.66	1103	0.78	1175	1.62	1273	1.26	1120	0.77	1213	0.88	1167	0.80	1687	0.80	1133	1.02	1318	1.46
1048	1.05	1114	0.57	1227	1.44	1308	0.85	1133	0.99	1224	1.42	1174	1.33	1761	0.53	1167	0.79	1370	0.92
1057	1.24	1191	0.67	1266	0.91	1371	1.45	1167	1.23	1273	0.98	1227	1.14	1786	0.74	1174	1.08	1403	0.91
1067	0.62	1213	0.57	1286	1.04	1403	0.71	1175	1.20	1296	0.74	1284	0.87	1876	0.60	1227	1.09	1460	1.22
1096	0.56	1224	1.56	1292	0.90	1461	1.43	1200	0.72	1308	1.15	1345	0.69	1923	0.68	1266	0.94	1687	1.31
1133	0.95	1319	0.71	1305	0.75	1488	1.23	1227	1.13	1319	1.01	1391	0.96	1966	0.86	1284	1.12	1725	0.63
1200	0.65	1354	0.56	1345	0.92	1567	1.01	1266	1.11	1371	1.59	1419	0.53	1972	1.57	1345	1.21	1760	0.76
1226	0.99	1371	1.17	1367	1.12	1652	1.05	1285	1.29	1403	0.79	1548	0.63	2003	0.51	1392	0.79	1787	0.84
1239	0.61	1403	0.87	1383	0.73	1687	0.84	1304	1.24	1460	1.66	1648	0.68	2045	0.84	1419	0.81	1875	0.77
1266	1.20	1410	0.58	1447	1.31	1724	0.73	1345	1.49	1488	1.13	1677	1.30	2071	0.71	1434	1.09	1924	0.72
1283	1.22	1459	1.25	1564	0.75	1760	0.83	1366	1.25	1652	1.03	1872	1.10	2088	0.54	1548	0.66	1967	0.74
1346	0.88	1687	1.28	1648	1.52	1787	0.89	1382	0.70	1687	1.01	1908	0.62	2117	0.51	1648	1.01	1972	1.05
1383	0.70	1724	0.66	1677	1.41	1876	0.85	1434	1.17	1725	0.71	1948	0.53	2352	2.08	1677	1.22	2045	0.85
1419	1.14	1759	1.08	1872	1.78	1972	1.85	1612	0.69	1758	1.19	1981	1.17	2384	1.17	1716	0.64	2088	0.75
1434	0.89	1787	0.69	1909	0.81	2000	0.93	1648	1.17	1787	0.90	2025	1.32	2425	0.66	1872	1.15	2202	0.97
1498	0.54	1828	0.56	1981	1.33	2070	0.81	1677	1.48	1793	1.27	2066	0.80	2513	0.59	1895	0.64	2281	0.66
1648	0.58	1875	0.88	2011	0.85	2140	0.77	1797	1.17	1826	0.70	2158	0.62	2537	0.77	1909	1.38	2294	0.79
1677	0.73	1923	0.60	2026	1.89	2247	0.78	1862	0.71	1876	0.86	2192	0.51	2594	0.54	1980	1.11	2352	2.75
1747	0.58	1952	0.80	2066	0.82	2352	2.93	1872	1.21	1952	0.69	2330	0.54	2632	0.71	2012	0.63	2385	1.66
1839	0.78	1965	0.80	2159	1.04	2383	0.77	1909	1.32	1965	0.99	2346	1.78	2734	0.97	2025	1.69	2423	0.86
1872	0.99	1973	1.02	2291	0.80	2423	1.29	1977	0.92	1973	0.92	2393	0.75	2777	1.22	2113	0.71	2515	0.83
1909	1.31	2007	1.17	2330	1.43	2513	0.75	1980	1.01	2007	1.26	2421	0.73	2803	1.90	2157	0.75	2537	1.09
1948	0.57	2016	0.64	2346	2.08	2537	0.90	2003	1.54	2202	0.99	2438	0.84	2938	0.91	2330	0.98	2650	0.70
1980	1.26	2045	0.66	2375	0.73	2580	1.12	2012	0.72	2247	0.80	2484	0.50	2945	0.59	2346	1.90	2664	0.77
2003	1.09	2142	0.89	2409	1.05	2651	0.82	2025	1.92	2281	0.82	2531	0.51	3029	1.08	2375	0.87	2734	1.02
2012	0.59	2155	0.57	2438	1.18	2664	0.83	2158	0.93	2301	0.83	2615	0.51	3035	1.31	2394	0.85	2777	1.38
2026	1.41	2203	0.78	2451	0.75	2732	1.00	2306	0.90	2352	3.47	2628	0.51	3046	1.43	2438	0.79	2803	1.88
2157	0.90	2246	0.66	2576	1.03	2777	1.46	2330	1.92	2384	1.00	2647	0.57	3060	1.01	2484	0.65	2840	0.73
2306	0.59	2286	0.68	2727	0.93	2803	2.53	2346	2.01	2423	1.89	2717	0.56	3217	0.54	2717	0.80	2938	1.00
2331	1.14	2295	0.74	2773	1.30	2826	0.78	2375	0.79	2472	0.78	2727	0.54	3234	1.00	2727	0.74	2945	1.35
2346	2.10	2352	2.91	2798	2.31	2896	1.54	2432	0.81	2537	1.16	2773	1.07	3317	0.62	2773	0.86	2955	0.75
2375	0.70	2380	0.55	2878	1.45	2929	0.72	2438	1.21	2651	1.01	2798	1.94	3400	0.57	2798	1.67	3029	0.62
2438	0.82	2423	1.56	2891	1.34	2935	1.72	2451	0.77	2665	0.94	2878	0.68	3595	2.23	2846	0.71	3074	0.85
2451	0.92	2473	0.61	2925	1.86	3030	1.02	2532	0.84	2733	1.07	2903	0.53	3659	0.63	2878	0.75	3217	0.77
2531	0.64	2514	0.62	2955	0.73	3036	2.11	2547	0.98	2777	1.67	2950	1.01	3742	0.53	2948	1.70	3233	1.28
2671	0.55	2520	0.66	3033	0.88	3046	2.11	2728	1.22	2803	2.29	2969	1.10	3804	0.59	2969	1.39	3337	0.69
2717	0.80	2536	1.11	3047	1.36	3060	0.97	2773	0.97	2826	0.75	3034	1.42	3819	0.58	3034	2.30	3468	0.80
2727	0.90	2633	0.63	3056	0.88	3180	0.81	2798	2.47	2896	1.43	3047	0.94	3939	1.01	3148	0.87	3485	0.75
2773	1.11	2650	1.05	3068	2.35	3217	0.80	2878	1.03	2936	1.01	3068	1.91	4041	1.79	3350	0.65	3595	2.37
2799	1.98	2664	0.76	3375	0.73	3234	0.98	2891	0.92	2991	0.79	3148	0.64	4128	2.11	3375	0.61	3605	0.98
2948	1.45	2675	0.56	3589	1.99	3485	1.31	2925	1.48	3074	0.73	3213	0.51	4224	2.01	3423	0.67	3659	0.90
2969	0.79	2734	0.94	3651	1.06	3595	2.81	2969	0.96	3217	0.92	3375	0.62	4315	1.10	3511	0.63	3743	1.08
3034	2.02	2777	1.64	3714	1.82	3606	1.08	3033	0.97	3233	0.89	3589	1.62	4340	0.87	3589	1.90	3804	0.61
3375	0.72	2804	1.76	3931	1.09	3659	1.07	3490	1.16	3468	1.18	3650	0.59	4379	1.93	3651	0.69	3833	0.76
3400	0.74	2826	0.81	4035	2.19	3939	1.20	3513	0.94	3485	1.53	3715	1.02	4422	2.09	3714	1.58	3939	1.02
3490	0.94	2840	0.56	4122	2.45	4041	2.18	3589	1.94	3595	2.80	3738	0.53	4507	0.54	3738	0.65	4041	1.80
3511	0.95	2939	0.91	4171	1.03	4128	2.51	3614	0.82	3606	1.74	3831	0.57	4526	0.78	3791	0.66	4096	0.62
3589	2.48	2945	0.80	4218	2.29	4224	2.37	3626	0.72	3619	0.78	3840	0.52	4620	0.95	3831	0.83	4128	2.29
3603	0.67	2991	0.60	4346	1.85	4341	1.42	3651	0.96	3659	1.35	3931	0.54	4654	0.62	3839	0.94	4224	1.99
3614	0.70	3073	0.70	4374	2.68	4379	2.82	3714	2.19	3706	0.83	3970	0.76	4801	0.57	3969	0.83	4315	1.55
3625	1.25	3217	0.85	4396	0.97	4422	2.19	3793	0.76	3832	0.72	4035	1.95	4880	1.89	4035	2.10	4340	1.14
3643	0.63	3233	0.91	4417	2.32	4506	1.25	3837	0.74	3939	1.05	4123	2.05	4915	0.59	4123	2.44	4379	2.29
3651	0.76	3468	1.48	4500	1.39	4524	1.10	3931	0.98	4041	1.73	4218	1.95	4948	0.78	4218	2.30	4422	2.01
3714	2.30	3484	1.18	4519	1.34	4620	1.10	4035	1.87	4096	1.15	4313	0.54	4983	1.01	4346	1.04	4526	0.94
3737	0.65	3595	2.97	4617	0.74	4820	0.83	4073	0.86	4128	2.40	4346	0.59			4374	2.68	4587	0.63
3793	0.60	3605	2.76	4635	1.12	4880	1.80	4123	2.58	4224	2.24	4374	2.41			4396	0.98	4654	0.70
3831	0.56	3619	0.77	4673	1.02	4948	0.95	4171	1.30	4341	1.48	4396	0.58			4417	1.96	4820	0.79
3879	0.55	3659	1.46	4826	1.33	4983	1.07	4218	2.44	4379	3.19	4417	2.01			4499	1.47	4880	1.85
3931	0.56	3706	0.73	4879	1.56			4271	0.76	4422	1.93	4499	0.76			4557	0.77	4915	0.67
3971	0.62	3742	0.72	4974	1.45			4346	2.25	4506	0.87	4617	0.64			4635	1.34	4948	0.85
4035	2.01	3804	0.60					4374	3.02	4526	0.93	4635	0.83			4659	0.63	4983	1.02
4073	0.81	3816	0.65					4396	1.20	4621	1.03	4673	0.88			4673	1.23	4673	1.23
4108	0.60	3939	1.13					4417	2.12	4738	0.73	4848	0.52			4879	1.38	4879	1.38
4123	2.91	4041	1.88					4500	1.32	4820	1.02	4879	1.24			4910	0.70	4910	0.70
4171	0.60	4059	0.76					4635	1.44	4830	0.95	4910	0.63			4954	0.70	4954	0.70
4208	0.68	4096	1.15					4673	1.00	4880	1.67	4973	1.34			4973	1.30	4973	1.30
4218	2.49	4128	2.79					4826	1.06	4948	0.75	5015	0.56
4243	0.61	4224	2.27					4849	0.75	4983	0.82
4346	2.05	4312	0.67					4879	1.44
4374	3.34	4341	1.27					4973	1.15
4396	1.73	4379	3.86
4417	2.49	4400	0.56
4499	1.24	4422	2.11
4557	0.64	4526	0.73
4634	1.46	4587	0.54
4673	0.94	4610	0.55
4816	0.63	4738	0.89
4826	0.55	4801	0.57
4849	0.77	4820	0.60
4872	0.59	4880	1.55
4879	1.49	4915	0.59
4973	1.23	4948	0.64
		4983	0.99

## Sheet: Fig 5D-SPI1
Boxplot SPI-1
mCherry- cells	mCherry+ cells
-0.059	0.047		Foci distance from the segmented surface (µm)
0.047	-0.047		Positive values represent distances inside the segmented object
0.047	-0.046		Negative values represent distances outside the segmented object
0.016	0.075
-0.046	-0.051
-0.059	-0.051
-0.016	-0.048
0.046	-0.016
0.141	-0.099
0.052	-0.032
-0.113	-0.032
0.093	-0.094
-0.032	-0.016
-0.036	0.048
0.016	0.097
0.086	0.048
0.093	0.169
0.047	-0.051
0.075	0.175
0.059	-0.081
-0.075	0.087
0.067	-0.016
-0.046	-0.016
0.046	0.066
0.068	0.066
-0.072	0.049
-0.048	0.205
-0.051	0.108
0.057	-0.117
0.066	-0.123
0.032	0.046
0.099	-0.051
0.016	-0.016
-0.058	-0.046
-0.016	0.097
0.156	0.133
0.066	-0.082
0.141	-0.081
0.032	0.023
0.067	-0.016
-0.032	0.104
0.114	-0.052
0.016	-0.1
0.149	-0.066
0.081	-0.048
0.133	0.052
0.102	0.094
-0.048	-0.046
0.058	-0.036
-0.016	0.016
0.072	0.047
0.047	-0.016
0.123	-0.052
-0.048	-0.016
0.072	-0.036
-0.091	-0.098
0.141	-0.051
0.101	0.036
0.072	-0.046
-0.016	-0.087
-0.072	0.185
0.036	-0.023
-0.13	0.134
0.105	0.093
-0.016	0.016
0.124	-0.048
-0.064	-0.016
0.174	-0.064
-0.057	-0.066
0.08	-0.036
-0.046	0.098
0.048	0.058
0.081	-0.153
0.131	0.054
-0.023	-0.032
-0.036	0.016
-0.081	0.016
0.036	0.023
-0.108	-0.046
0.047	0.023
0.093	0.032
-0.023	0.107
-0.047	0.095
-0.046	0.094
-0.016	-0.081
0.139	0.051
0.047	-0.06
0.036	-0.091
0.016	0.114
-0.046	0.016
0.023	0.098
0.141	-0.016
0.08	0.048
0.016	0.016
0.081	0.072
0.032	0.036
-0.023	0.051
0.066	0.068
0.067	-0.023
-0.016	0.07
-0.112	0.102
-0.047	0.068
0.023	0.048
0.066	0.056
-0.048	0.07
0.036	-0.181
0.032	-0.036
0.048	0.148
-0.099	-0.032
-0.051	-0.069
-0.048	-0.023
0.087	-0.032
-0.023	0.032
0.032	-0.113
-0.06	0.016
-0.036	-0.016
-0.046	-0.048
0.051	0.049
0.048	0.067
0.048	-0.114
-0.032	-0.087
0.048	-0.061
0.023	-0.049
-0.036	0.059
0.068	-0.058
0.048	0.048
-0.048	0.058
0.048	-0.061
0.094	-0.108
-0.023	-0.049
-0.016	-0.032
0.023	-0.032
0.051	0.016
0.14	0.148
-0.109	0.049
0.087	-0.114
-0.048	-0.016
-0.087	0.136
-0.046	0.016
0.146	-0.023
0.016	0.054
0.046	0.095
0.194	0.016
-0.113	-0.016
0.117	-0.081
-0.048	0.016
0.145	0.104
0.094	0.023
-0.099	0.016
0.072	0.103
-0.126	-0.016
0.081	-0.032
-0.126	-0.048
0.149	0.148
-0.032	-0.072
-0.016	0.016
0.064	0.099
-0.023	0.066
0.051	0.032
0.109	0.048
0.07	0.046
0.147	-0.016
-0.058	-0.046
-0.102	-0.087
0.149	0.032
-0.046	0.049
0.097	-0.016
0.108	-0.129
0.145	-0.058
-0.016	-0.081
0.032	-0.114
0.147	-0.016
0.023	0.016
-0.072	0.016
0.016	0.071
0.076	0.048
0.184	0.107
0.147	0.048
0.14	0.042
-0.068	-0.072
0.171	-0.088
0.144	0.016
-0.046	0.032
-0.072	0.099
0.036	0.042
0.068	0.151
0.046	-0.066
0.164	-0.102
-0.132	-0.023
0.032	-0.087
0.032	-0.032
0.016	-0.081
0.048	-0.051
-0.036	0.036
0.145	-0.072
-0.048	-0.08
-0.068	-0.091
0.102	0.116
0.046	-0.108
-0.016	0.016
0.068	0.032
0.194	-0.051
0.06	-0.064
0.058	-0.051
0.036	-0.097
0.118	-0.081
0.016	0.087
0.102	0.016
0.146	-0.036
0.117	-0.048
-0.068	-0.036
0.097	0.036
-0.046	0.09
0.048	-0.141
0.097	0.032
0.094	0.051
0.132	-0.097
0.103	-0.051
-0.016	-0.039
0.103	-0.13
0.032	-0.039
0.146	-0.113
0.217	-0.071
0.193	-0.048
0.046	-0.126
0.046	0.048
0.068	-0.131
0.144	-0.036
-0.016	0.036
-0.094	-0.062
0.032	-0.062
-0.023	-0.016
0.023	-0.129
0.097	-0.058
-0.126	-0.081
0.159	-0.114
0.051	-0.016
-0.064	0.016
0.145	0.016
0.07	0.071
0.156	0.048
-0.016	0.107
0.051	0.048
0.016	0.042
0.058	-0.072
-0.082	-0.088
-0.016	0.016
0.058	0.032
-0.084	0.099
-0.103	0.042
0.016	0.151
-0.016	-0.066
-0.068	-0.102
0.171	-0.023
0.032	-0.087
0.094	-0.032
0.129	-0.081
0.046	-0.051
0.023	0.036
0.036	-0.072
-0.046	-0.08
0.032	-0.091
-0.016	0.116
-0.016	-0.108
-0.036	0.016
0.058	0.032
0.058	-0.051
0.032	-0.064
0.097	-0.051
0.016	-0.097
0.051	-0.081
0.082	0.087
0.048	0.016
-0.053	-0.036
-0.036	-0.048
0.094	-0.036
0.048	0.036
0.06	0.09
-0.098	-0.141
-0.132	0.032
-0.082	0.051
0.049	-0.097
-0.108	-0.051
-0.049	-0.039
-0.032	-0.13
-0.032	-0.039
0.016	-0.113
0.049	-0.071
-0.06	-0.048
-0.049	-0.126
-0.016	0.048
-0.046	-0.131
-0.023	-0.036
-0.054	0.036
0.095	-0.062
-0.058	-0.062
0.049	-0.016
0.036	-0.064
0.097	-0.016
-0.016	-0.064
0.113	-0.016
-0.016	0.041
0.016	-0.016
-0.016	-0.091
0.023	0.154
0.023	-0.016
0.113	-0.102
0.081	-0.081
0.016	0.058
-0.146	-0.081
0.032	0.081
0.023	0.166
0.153	0.084
0.049	0.041
0.137	0.041
0.032	-0.071
0.118	0.032
0.049	0.044
-0.058	-0.041
0.097	-0.064
-0.016	0.044
0.157	0.091
-0.103	-0.044
0.141	0.016
0.032	-0.087
0.098	-0.016
-0.016	0.079
-0.068	-0.046
0.081	0.044
0.049	-0.066
0.094	-0.101
-0.102	-0.103
0.049	-0.068
0.036	0.067
0.036	-0.072
0.097	-0.103
-0.032	0.087
-0.07	0.177
0.135	-0.066
-0.058	0.079
0.091	0.1
0.016	-0.092
0.049	-0.032
0.046	0.036
0.049	0.044
-0.064	0.044
-0.032	-0.144
-0.036	0.036
-0.072	-0.036
-0.016	-0.054
-0.036	-0.094
-0.016	-0.023
0.081	-0.044
0.123	-0.073
-0.058	-0.032
0.103	0.044
0.016	0.044
0.049	-0.032
-0.081	-0.058
-0.072	-0.016
0.135	0.081
0.058	0.048
0.207	-0.032
-0.032	0.016
0.076	0.152
-0.016	0.126
0.154	0.016
-0.072	0.091
0.066	-0.048
0.106	-0.093
0.081	0.032
0.094	-0.048
0.084	-0.046
0.064	-0.081
0.106	0.016
0.048	-0.048
-0.058	-0.032
-0.116	0.089
0.098	-0.032
0.153	0.141
0.081	-0.064
-0.023	0.078
0.193	-0.046
0.032	0.111
-0.068	-0.023
-0.023	-0.016
0.051	-0.036
-0.032	-0.023
-0.032	-0.066
0.082	0.089
-0.036	0.023
0.126	-0.036
-0.064	0.048
-0.087	-0.056
0.023	0.103
0.144	0.023
0.084	-0.016
-0.087	-0.114
0.036	-0.116
0.036	0.126
0.068	0.103
-0.149	0.036
-0.135	-0.058
0.036	-0.048
0.058	-0.061
0.016	0.052
0.048	-0.052
-0.058	0.06
0.049	0.082
0.016	0.032
0.135	-0.102
0.051	-0.016
-0.046	0.202
-0.081	-0.048
-0.149	0.068
0.097	0.151
0.146	0.106
0.032	0.032
-0.076	0.051
-0.032	-0.07
0.081	0.048
0.016	-0.13
0.016	-0.046
-0.048	-0.016
-0.068	-0.072
-0.051	-0.097
-0.036	-0.109
0.049	-0.051
0.095	-0.077
0.016	0.088
0.032	0.053
0.049	0.068
0.036	-0.032
0.098	-0.046
0.049	0.106
-0.036	0.046
0.058	-0.097
0.097	0.046
0.102	-0.09
-0.046	-0.054
0.081	-0.091
0.049	-0.108
0.049	-0.108
0.141	-0.032
0.058	-0.145
0.049	0.059
0.076	-0.072
0.023	0.059
0.023	0.067
0.023	-0.129
-0.046	0.148
0.049	0.032
-0.064	-0.064
0.023	-0.142
-0.023	0.049
-0.047	-0.18
-0.05	-0.064
0.016	0.046
-0.05	0.056
0.032	0.113
-0.058	0.086
0.046	-0.072
-0.036	0.046
0.047	0.032
-0.117	-0.064
-0.047	0.032
-0.08	-0.06
0.036	-0.137
-0.046	-0.032
-0.05	-0.072
-0.023	-0.072
0.094	-0.116
-0.112	0.046
0.058	-0.06
-0.081	0.051
-0.091	-0.191
-0.016	0.133
0.047	0.051
0.032	0.107
-0.096	0.032
0.032	-0.064
0.036	-0.082
-0.066	0.137
0.036	-0.166
-0.05	-0.104
0.047	-0.153
0.066	0.046
0.13	0.166
-0.108	0.059
-0.036	-0.032
-0.075	0.05
0.047	0.153
-0.162	0.178
0.057	0.059
-0.087	-0.088
0.05	-0.133
0.047	-0.104
0.116	-0.105
-0.023	-0.05
-0.068	-0.159
0.047	0.032
0.047	0.198
0.058	-0.032
-0.194	0.16
0.057	0.047
0.047	-0.129
-0.047	0.046
-0.057	0.156
-0.046	0.174
0.093	-0.032
0.051	-0.161
-0.032	0.142
0.047	0.086
0.058	-0.046
0.096	-0.032
0.068	-0.032
0.093	0.094
0.15	0.032
-0.048	-0.032
0.047	0.168
0.094	0.057
0.046	0.1
0.066	0.046
0.051	-0.086
0.047	-0.129
0.047	0.057
-0.051	0.032
-0.023	-0.046
0.046	-0.057
-0.08	-0.047
0.048	-0.046
0.08	-0.032
-0.016	0.032
0.114	0.086
-0.016	0.159
0.047	-0.097
-0.116	0.032
-0.047	0.057
0.016	-0.057
-0.075	-0.032
-0.046	0.066
0.128	-0.103
0.108	0.057
0.058	-0.116
0.118	-0.072
0.016	-0.187
0.069	-0.08
0.047	-0.047
0.086	-0.08
0.099	-0.032
-0.016	-0.161
-0.066	-0.048
-0.047	0.032
-0.032	0.032
-0.051	-0.168
-0.105	0.113
-0.059	0.087
-0.114	0.087
0.059	0.072
0.083	0.164
-0.081	-0.046
0.149	-0.032
0.137	-0.081
0.064	0.087
0.123	0.066
-0.016	-0.032
-0.032	0.072
0.093	-0.072
0.081	-0.097
-0.036	-0.072
0.046	-0.126
0.016	-0.137
0.137	0.048
0.184	-0.097
0.036	0.048
0.095	-0.103
0.046	-0.046
0.143	-0.116
0.081	-0.104
0.149	0.099
0.016	0
-0.023	0
-0.097	0
0.036	0
-0.048	0
-0.113	0
0.094	0
0.106	-0.032
0.066	-0.091
0.156	0.046
-0.036	-0.127
0.139	0.032
0.081	-0.05
0.046	-0.032
0.059	-0.032
0.137	0.046
-0.058	-0.102
0.129	0.133
0.189	0.111
-0.032	0.032
-0.036	-0.045
0.182	-0.125
0.124	-0.045
-0.102	-0.045
0.13	-0.058
0.2	0.096
0.139	0.08
0.227	-0.182
-0.064	0.173
0.105	-0.046
0.023	-0.046
0.048	-0.046
0.066	0.113
-0.051	0.087
-0.047	-0.126
0.081	-0.08
-0.016	-0.08
0.046	-0.103
0.138	-0.087
0.059	-0.066
0.143	-0.096
-0.081	0.046
0.064	-0.08
0.036	-0.032
0.082	0.058
0.051	0.032
0.094	-0.046
0.082	-0.17
0.094	0.071
0.178	-0.032
0.14	0.055
0.032	0.064
0.096	0.055
0.016	0.154
0.066	0.032
-0.046	-0.046
-0.016	0.114
0.016	-0.193
0.047	-0.133
0.08	-0.072
-0.046	-0.071
-0.118	-0.046
-0.102	-0.046
-0.112	-0.064
-0.051	0.129
-0.16	0.182
-0.144	-0.091
-0.051	-0.11
-0.157	0.032
-0.051	-0.064
-0.134	-0.055
-0.114	-0.091
-0.066
0.07
-0.016
-0.016
-0.063
0.084
-0.032
0.153
-0.051
0.048
-0.048
0.048
-0.102
-0.036
0.048
0.081
0.084
0.108
0.023
0.036
0.077
-0.036
0.095
0.046
0.144
-0.051
0.081
-0.077
0.102
-0.016
-0.088
0.06
0.082
-0.036
-0.016
0.13
0.023
-0.016
-0.051
0.095
0.072
-0.116
-0.051
0.023
-0.068
0.058
0.101
-0.058
0.114
-0.056
0.048
0.102
-0.06
-0.097
-0.056
0.016
0.048
0.095
0.144
-0.088
-0.036
-0.064
-0.048
0.095
0.032
-0.046
0.023
0.032
-0.032
0.142
-0.051
-0.051
-0.016
0.157
0.154
0.048
-0.072
0.016
-0.032
0.095
-0.051
0.051
-0.066
-0.016
0.016
0.051
0.072
-0.127
0.082
-0.07
-0.114
-0.082
-0.032
-0.103
0.111
-0.036
0.048
0.102
-0.016
-0.032
-0.113
0.054
-0.066
0.036
0.114
-0.072
0.051
0.139
0.159
-0.023
-0.105
-0.016
-0.108
0.087
0.181
0.058
-0.081
-0.051
-0.016
0.016
-0.091
-0.072
0.056
0.134
-0.032
0.101
0.023
-0.016
0.016
0.023
0.032
-0.072
0.051
-0.036
-0.072
0.121
0.032
-0.064
-0.048
-0.036
0.051
-0.032
0.153
0.072
0.082
0.051
0.056
-0.068
-0.139
-0.111
0.051
-0.032
0.134
-0.046
-0.06
0.048
-0.084
0.016
-0.136
0.016
-0.064
-0.129
-0.081
-0.016
0.036
-0.066
0.046
0.158
0.102
0.161
0.048
0.046
-0.123
0.058
-0.023
0.068
0.051
-0.054
0.091
0.068
0.084
0.138
0.102
0.101
0.155
0.134
0.058
-0.036
0.036
-0.179
0.125
0.116
0.051
-0.102
0.153
-0.081
0.102
0.06
-0.066
0.016
0.182
0.137
-0.048
0.091
-0.058
0.101
0.124
0.166
0.046
0.016
0.095
0.051
0.095
0.051
0.048
0.152
0.046
0.117
0.095
0.13
0.063
0.123
0.016
0.102
0.054
0.072
-0.016
0.139
-0.023
-0.064
-0.023
0.164
0.064
0.153
-0.032
0.102
-0.023
0.095
0.081
0.051
-0.094
-0.066
0.153
-0.051
0.138
0.063
-0.102
0.036
0.087
0.06
0.032
-0.081
0.046
0.016
0.051
0.051
-0.032
-0.048
0.016
-0.066
-0.091
0.13
-0.103
0.102
0.063
0.023
0.139
-0.023
0.023
-0.016
-0.054
-0.069
-0.061
0.058
0.095
0.099
-0.036
-0.048
0.095
0.023
0.049
-0.082
0.016
0.032
-0.036
0.142
0.081
-0.096
0.138
0.049
-0.016
0.064
0.049
0.095
0.046
0.113
-0.048
-0.119
0.032
0.061
0.1
0.076
0.032
0.032
0.135
0.016
0.066
0.052
-0.103
0.016
0.036
0.059
-0.023
0.049
0.046
-0.114
0.118
0.046
0.106
-0.058
0.187
0.156
0.084
0.153
0.076
0.131
-0.032
0.171
0.054
-0.046
0.059
-0.058
0.016
-0.016
0.066
0.099
0.036
0.115
0.049
0.049
0.049
0.143
-0.067
-0.064
0.197
0.148
0.049
0.11
-0.081
0.049
-0.046
-0.036
-0.016
0.082
0.072
-0.032
0.114
-0.094
0.2
0.059
-0.016
-0.081
0.049
0.16
0.102
0.049
0.099
0.118
0.049
0.049
-0.032
-0.048
-0.058
0.049
0.059
-0.066
0.099
0.016
0.068
0.1
0.067
-0.048
0.106
-0.103
0.123
0.087
0.119
-0.097
-0.076
-0.036
-0.032
-0.036
0.156
-0.097
0.091
0.202
-0.046
0.023
-0.108
-0.087
0.101
0.036
-0.123
0.188
-0.016
0.048
0.188
-0.016
-0.087
0.036
-0.066
0.148
0.148
0.122
0.16
-0.081
0.081
-0.016
0.076
0.159
0.115
0.1
-0.016
0.1
0.052
0.152
0.131
0.016
0.148
0.119
-0.016
0.104
0.1
0.049
0.165
-0.032
0.197
-0.048
0.046
-0.081
0.036
0.109
-0.016
0.156
0.124
-0.016
0.181
0.105
0.163
0.048
0.099
0.071
0.15
-0.049
0.067
0.016
0.046
0.13
0.016
0.048
0.084
0.197
0.036
0.114
0.178
0.152
0.049
0.148
-0.032
0.064
0.167
0.046
-0.016
0.061
0.169
0.081
0.095
0.054
0.143
0.016
0.099
-0.046
0.153
0.087
-0.023
0.138
-0.046
0.127
0.052
0.016
0.058
0.072
0.016
0.061
0.087
-0.058
-0.023
0.048
0.145
-0.109
-0.087
-0.094
0.099
0.099
0.049
-0.068
0.068
0.036
0.023
-0.123
0.046
0.016
0.082
0.177
0.036
0.049
-0.054
-0.016
0.062
-0.051
-0.036
-0.066
-0.08
-0.036
-0.016
0.073
0.071
-0.032
0.134
0.088
0.143
-0.088
-0.08
0.051
0.134
-0.066
0.075
0.088
-0.08
0.107
0.016
0.032
0.144
-0.06
0.073
0.066
0.178
-0.032
-0.097
0.077
-0.08
0.068
-0.016
0.046
0.088
-0.036
-0.051
0.154
-0.068
0.046
0.151
0.143
-0.032
0.016
0.016
0.074
0.016
0.101
0.071
-0.039
0.036
-0.123
0.107
0.081
0.051
0.114
0.134
0.176
0.134
0.036
0.046
-0.064
0.116
0.058
0.107
-0.081
-0.036
0.074
0.071
0.112
0.143
-0.046
0.036
0.036
-0.088
0.139
0.032
0.016
0.068
-0.072
0.159
0.147
0.051
-0.032
0.051
0.071
0.09
-0.051
0.081
-0.066
-0.016
-0.051
0.036
-0.072
0.016
0.108
-0.072
-0.036
0.048
0.06
0.016
0.036
-0.032
0.058
0.023
-0.12
-0.036
-0.036
0.085
0.071
0.036
-0.081
-0.036
0.042
0.098
-0.072
0.023
-0.051
0.016
-0.066
0.071
0.068
0.016
0.094
0.135
-0.108
0.058
0.032
0.072
-0.109
0.103
-0.051
0.108
0.152
0.175
0.016
-0.058
0.046
0.036
-0.077
-0.123
0.046
0.094
0.113
0.096
0.048
-0.046
0.058
0.036
0.073
-0.058
0.068
0.098
0.06
0.075
0.036
0.152
0.117
0.064
0.032
-0.08
-0.016
-0.072
-0.094
0.048
-0.142
0.071
-0.081
-0.066
0.108
-0.068
0.039
0.126
0.048
0.036
-0.088
-0.016
0.092
0.073
0.016
-0.032
-0.087
-0.114
-0.032
0.032
0.071
-0.077
0.016
-0.077
0.159
-0.113
0.016
0.042
0.06
-0.016
-0.058
0.098
0.127
-0.016
-0.032
-0.087
-0.101
-0.036
0.165
-0.075
0.099
-0.103
-0.032
0.085
0.036
0.016
0.137
0.157
-0.135
-0.094
0.016
0.036
0.114
0.051
-0.066
0.164
0.107
0.036
-0.126
0.077
-0.108
-0.168
0.042
-0.128
0.036
0.042
-0.066
0.058
0.023
-0.094
-0.108
-0.058
-0.042
0.16
0.109
0.168
-0.119
0.062
-0.042
0.048
0.042
0.042
0.032
-0.032
-0.051
-0.042
0.036
0.073
0.036
-0.098
-0.108
-0.032
-0.036
0.032
0.036
-0.064
-0.023
-0.023
-0.039
-0.036
-0.071
-0.042
0.036
-0.036
-0.121
-0.039
-0.016
-0.071
-0.036
-0.036
-0.108
0.048
-0.071
-0.036
-0.071
-0.048
-0.135
-0.042
0.036
-0.051
0.107
-0.032
-0.116
-0.036
-0.048
-0.174
-0.101
0.032
-0.088
-0.108
-0.08
-0.134
0.036
-0.039
-0.048
0.036
-0.071
-0.085
-0.051
0.078
-0.06
-0.183
-0.036
-0.118
-0.098
-0.032
-0.114
-0.077
-0.107
-0.088
-0.08
-0.032
0.036
-0.048
-0.086
-0.118
-0.058
-0.062
-0.088
-0.156
-0.062
-0.016
0.062
-0.051
-0.036
-0.066
-0.08
-0.036
-0.016
0.073
0.071
-0.032
0.134
0.088
0.143
-0.088
-0.08
0.051
0.134
-0.066
0.075
0.088
-0.08
0.107
0.016
0.032
0.144
-0.06
0.073
0.066
0.178
-0.032
-0.097
0.077
-0.08
0.068
-0.016
0.046
0.088
-0.036
-0.051
0.154
-0.068
0.046
0.151
0.143
-0.032
0.016
0.016
0.074
0.016
0.101
0.071
-0.039
0.036
-0.123
0.107
0.081
0.051
0.114
0.134
0.176
0.134
0.036
0.046
-0.064
0.116
0.058
0.107
-0.081
-0.036
0.074
0.071
0.112
0.143
-0.046
0.036
0.036
-0.088
0.139
0.032
0.016
0.068
-0.072
0.159
0.147
0.051
-0.032
0.051
0.071
0.09
-0.051
0.081
-0.066
-0.016
-0.051
0.036
-0.072
0.016
0.108
-0.072
-0.036
0.048
0.06
0.016
0.036
-0.032
0.058
0.023
-0.12
-0.036
-0.036
0.085
0.071
0.036
-0.081
-0.036
0.042
0.098
-0.072
0.023
-0.051
0.016
-0.066
0.071
0.068
0.016
0.094
0.135
-0.108
0.058
0.032
0.072
-0.109
0.103
-0.051
0.108
0.152
0.175
0.016
-0.058
0.046
0.036
-0.077
-0.123
0.046
0.094
0.113
0.096
0.048
-0.046
0.058
0.036
0.073
-0.058
0.068
0.098
0.06
0.075
0.036
0.152
0.117
0.064
0.032
-0.08
-0.016
-0.072
-0.094
0.048
-0.142
0.071
-0.081
-0.066
0.108
-0.068
0.039
0.126
0.048
0.036
-0.088
-0.016
0.092
0.073
0.016
-0.032
-0.087
-0.114
-0.032
0.032
0.071
-0.077
0.016
-0.077
0.159
-0.113
0.016
0.042
0.06
-0.016
-0.058
0.098
0.127
-0.016
-0.032
-0.087
-0.101
-0.036
0.165
-0.075
0.099
-0.103
-0.032
0.085
0.036
0.016
0.137
0.157
-0.135
-0.094
0.016
0.036
0.114
0.051
-0.066
0.164
0.107
0.036
-0.126
0.077
-0.108
-0.168
0.042
-0.128
0.036
0.042
-0.066
0.058
0.023
-0.094
-0.108
-0.058
-0.042
0.16
0.109
0.168
-0.119
0.062
-0.042
0.048
0.042
0.042
0.032
-0.032
-0.051
-0.042
0.036
0.073
0.036
-0.098
-0.108
-0.032
-0.036
0.032
0.036
-0.064
-0.023
-0.023
-0.039
-0.036
-0.071
-0.042
0.036
-0.036
-0.121
-0.039
-0.016
-0.071
-0.036
-0.036
-0.108
0.048
-0.071
-0.036
-0.071
-0.048
-0.135
-0.042
0.036
-0.051
0.107
-0.032
-0.116
-0.036
-0.048
-0.174
-0.101
0.032
-0.088
-0.108
-0.08
-0.134
0.036
-0.039
-0.048
0.036
-0.071
-0.085
-0.051
0.078
-0.06
-0.183
-0.036
-0.118
-0.098
-0.032
-0.114
-0.077
-0.107
-0.088
-0.08
-0.032
0.036
-0.048
-0.086
-0.118
-0.058
-0.062
-0.088
-0.156
-0.062
0.041
-0.052
0.041
0.083
0.041
-0.062
-0.055
-0.041
0.032
0.083
-0.064
-0.064
-0.078
-0.055
0.044
-0.041
-0.032
-0.016
-0.071
0.041
-0.023
-0.016
-0.036
-0.016
0.047
0.052
-0.016
0.055
-0.016
-0.047
-0.052
0.041
-0.064
0.041
-0.058
-0.068
-0.081
0.149
-0.032
-0.133
0.016
-0.071
-0.032
0.016
-0.133
0.036
-0.032
-0.041
-0.032
0.078
-0.032
-0.058
0.091
-0.016
0.08
0.016
0.136
0.036
0.062
-0.032
-0.023
0.184
0.144
0.058
-0.114
0.032
0.094
0.016
0.044
0.128
0.125
0.097
0.055
-0.064
0.091
0.083
0.161
-0.081
-0.032
0.032
0.036
-0.046
-0.066
-0.032
0.11
-0.062
0.077
-0.078
-0.023
-0.092
0.083
-0.047
0.041
0.132
0.064
0.052
0.135
0.11
-0.081
-0.058
0.135
0.048
0.124
0.036
-0.023
0.083
0.168
0.165
0.124
-0.016
0.062
0.091
0.126
0.096
0.032
0.148
0.17
0.071
0.11
0.166
-0.055
-0.103
0.144
-0.046
0.149
0.116
0.087
0.142
0.103
0.081
0.016
0.032
-0.016
0.166
0.106
0.078
-0.064
0.016
-0.036
0.016
0.202
0.117
0.124
0.124
0.032
0.032
-0.064
-0.071
0.078
0.12
0.044
0.116
0.179
0.094
0.016
0.162
-0.048
0.062
-0.016
0.116
0.156
0.096
0.064
0.106
0.096
0.089
0.023
-0.016
-0.036
-0.068
0.121
[truncated: 3,860 more rows]

## Sheet: Fig 5D-yqgF
Boxplot yqgF
mCherry- cells	mCherry+ cells
-0.03341	0.178922		Foci distance from the segmented surface (µm)
0.0587811	-0.0227986		Positive values represent distances inside the segmented object
0.0930214	0.0360477		Negative values represent distances outside the segmented object
0.0872549	-0.0581252
0.0565272	0.0609517
0.135052	0.152239
0.120956	0.0322421
0.137072	-0.0455972
0.074393	-0.145982
0.105934	0.0587811
0.156544	0.0726253
0.134086	-0.0360477
0.118788	-0.0360477
0.148011	0.0322421
0.109552	0.1047
0.0726253	0.067043
-0.0509792	-0.0822015
0.094001	-0.129972
0.016121	-0.016121
0.134609	-0.0683958
0.0322421	0.0587811
0.0872549	0.0581252
0.134086	0.0227986
0.0644841	-0.0322421
-0.074393	-0.0872549
0.162251	0.0464304
-0.0483631	0.0982989
-0.094001	0.128968
0.0565272	0.102334
0.0806052	-0.0322421
0.0581252	-0.0455972
0.0581252	0.0581252
0.0455972	0.0822015
0.0664687	0.0322421
-0.0322421	0.152086
-0.0911943	0.18548
-0.094001	0.0565272
-0.0664687	0.110114
-0.0227986	0.168093
-0.0997618	-0.0664687
0.168599	0.016121
-0.0565272	-0.0581252
0.0483631	-0.0644841
-0.074393	0.117562
0.0322421	0.0491494
0.118662	0.0455972
-0.067043	0.151791
-0.0322421	0.108143
-0.0581252	-0.016121
0.162251	0.196316
0.0997618	0.0726253
-0.0664687	-0.0455972
0.141732	-0.0455972
-0.0868144	0.0360477
-0.0455972	0.0644841
-0.016121	0.159737
-0.0911943	-0.0455972
-0.108143	0.0360477
0.120956	0.0872549
-0.138678	-0.0322421
0.0322421	0.0483631
0.113186	0.142541
-0.0322421	0.153091
-0.0227986	0.151847
0.0360477	-0.016121
0.0664687	0.0887317
-0.0483631	0.0794606
0.0720955	0.0872549
0.117562	0.153493
0.138678	0.129972
0.016121	0.0455972
0.0872549	-0.0322421
-0.0822015	-0.0464304
0.125909	-0.0483631
0.0455972	0.0664687
-0.0581252	-0.0227986
-0.0322421	0.186043
0.0720955	0.0806052
0.016121	0.0664687
-0.0322421	0.152337
-0.094001	-0.0464304
-0.0822015	0.117689
0.016121	0.0644841
0.113186	-0.0887317
-0.0868144	0.0761197
-0.0868144	-0.016121
0.127239	0.147448
-0.0360477	0.016121
-0.0360477	0.0822015
0.0794606	-0.0872549
-0.0911943	0.0726253
-0.0581252	-0.0360477
0.067043	-0.0664687
0.195577	-0.016121
0.0360477	0.134086
-0.0868144	-0.0581252
-0.0455972	0.0455972
0.016121	0.10023
0.0227986	0.016121
0.0227986	-0.0565272
0.190187	0.106515
0.0609517	0.0720955
-0.0483631	0.0587811
0.118788	0.137413
-0.0609517	0.03341
-0.016121	-0.0483631
0.164972	-0.0868144
-0.094001	0.134609
-0.016121	0.0761197
-0.0322421	-0.016121
0.0360477	0.0565272
0.213051	0.0720955
0.201594	0.0360477
0.0509792	-0.0822015
-0.016121	0.06682
0.144191	0.03341
0.0483631	0.0928607
-0.136792	0.155712
-0.0664687	0.0227986
0.127239	0.06682
-0.0322421	0.127239
-0.0227986	-0.016121
-0.101958	-0.016121
0.117689	-0.0455972
0.127121	0.0687372
-0.0806052	-0.016121
-0.118788	0.138416
0.102334	0.10023
0.0464304	0.0806052
0.0322421	-0.0322421
-0.016121	0.128621
0.0464304	0.0455972
-0.016121	0.165757
0.0664687	0.11245
0.113186	0.0322421
0.0360477	0.0664687
0.016121	0.0587811
-0.0664687	0.0455972
0.0360477	0.016121
0.152086	-0.03341
0.0761197	0.0609517
0.0360477	0.0806052
0.152337	-0.0322421
0.0455972	0.0581252
0.0930214	0.0806052
0.0794606	0.0455972
-0.0483631	0.236082
0.118788	-0.0322421
-0.0581252	-0.0644841
-0.0720955	0.135508
0.016121	-0.0509792
0.016121	-0.0360477
0.183309	0.0360477
0.103596	0.0930214
0.148011	-0.016121
-0.016121	-0.0360477
0.0565272	-0.0868144
-0.016121	0.101518
0.110114	0.148011
-0.136792	0.101518
0.16121	-0.0455972
-0.0322421	-0.0455972
0.145089	0.169305
-0.0360477	0.144191
0.129972	0.0664687
0.188692	0.0360477
0.0587811	0.016121
0.112847	0.108143
-0.0227986	-0.016121
0.0360477	-0.0483631
-0.016121	0.016121
-0.0644841	0.016121
0.0491494	0.06682
0.0322421	0.016121
0.128968	-0.016121
-0.0720955	-0.0227986
-0.0644841	0.0322421
-0.0322421	-0.0581252
0.0483631	-0.016121
0.0322421	0.11245
-0.0930214	-0.094001
0.117363	-0.176814
-0.0644841	-0.0683958
-0.0644841	0.06682
0.171369	0.0706023
0.016121	0.06682
-0.0455972	-0.0360477
-0.0664687	0.0227986
0.0644841	0.107948
0.0483631	0.164274
-0.113993	0.128501
0.0455972	0.152384
0.137413	0.131363
-0.016121	0.119936
0.016121	-0.0322421
0.134197	0.176118
0.0581252	0.0227986
0.0726253	0.143604
0.113186	0.0923799
0.152337	0.0787086
0.137738	-0.0644841
-0.016121	0.016121
0.0455972	0.12932
-0.118788	0.165926
-0.016121	-0.0322421
0.0565272	0.016121
0.130267	-0.0455972
-0.0322421	0.0479243
-0.0360477	0.0227986
0.107293	0.15959
0.0455972	0.0322421
0.0360477	0.016121
0.117363	-0.0599681
0.160548	-0.0806052
-0.0726253	0.016121
-0.113186	0.129972
-0.0360477	-0.016121
0.200174	0.165976
-0.0227986	0.128501
0.0587811	0.0718018
0.118788	-0.016121
0.209573	0.0581252
0.0227986	0.157417
0.0806052	0.194357
-0.0227986	0.0451315
-0.0581252	0.0451315
0.136792	-0.0360477
0.0872549	0.0322421
-0.016121	0.0720955
0.0483631	-0.0451315
0.108143	0.118286
-0.0644841	0.107948
0.118788	0.20667
0.0581252	0.016121
0.0664687	-0.0868144
-0.016121	0.0991639
0.155712	0.0227986
0.190948	0.0227986
0.016121	0.171369
-0.0227986	0.0865707
-0.016121	0.0661501
-0.067043	0.0479243
0.0794606	0.168954
0.0455972	0.121537
0.0227986	-0.0322421
-0.016121	-0.0581252
-0.0806052	0.140863
0.0581252	0.11266
0.101958	-0.0683958
0.139291	-0.0720955
-0.0322421	0.108143
0.0509792	0.107359
0.0581252	-0.0360477
0.016121	0.143773
0.0609517	-0.148486
0.122965	-0.0509792
-0.016121	0.0661501
0.118788	-0.0451315
-0.0581252	0.016121
-0.0483631	0.0227986
0.17451	0.0720955
0.016121	0.0577606
0.0644841	0.016121
0.0322421	0.151529
-0.0997618	-0.0479243
0.0664687	0.016121
-0.0872549	0.105142
0.0464304	0.016121
-0.0322421	0.0479243
0.0227986	0.0479243
0.107293	0.12632
0.0491494	0.0991639
-0.0360477	-0.016121
-0.0872549	-0.016121
-0.0581252	0.125909
0.11625	0.0965075
-0.101958	0.14039
-0.0581252	0.0709136
0.109552	0.12632
-0.0609517	0.149846
-0.016121	0.152938
-0.0322421	0.0961018
0.016121	-0.0455972
0.067043	0.127345
0.0872549	-0.0581252
-0.120956	-0.0360477
0.117363	0.0479243
0.0322421	-0.0483631
0.0930214	0.115731
0.0726253	-0.0923799
-0.0806052	-0.016121
-0.0360477	0.0354568
0.0455972	0.108143
0.107293	0.1579
0.134086	0.13037
-0.016121	0.0923799
0.0911943	0.12632
0.18682	0.0671488
-0.0455972	-0.0360477
0.0360477	0.126771
0.0942497	-0.0581252
0.0664687	0.09474
0.016121	0.0811669
0.152086	0.03158
0.1047	-0.129972
0.0997618	0.186733
-0.0644841	-0.0455972
-0.016121	-0.0360477
-0.0911943	-0.0360477
-0.016121	0.0455972
-0.0509792	-0.046079
0.067043	0.107141
0.118788	0.104077
0.067043	0.0935575
-0.0581252	-0.0322421
0.177547	-0.016121
0.016121	-0.0455972
0.0360477	-0.0455972
0.0872549	0.0724012
-0.016121	0.102175
-0.0455972	0.183808
0.0664687	0.181338
0.0227986	0.0759059
-0.0483631	0.160021
-0.0455972	0.145089
-0.016121	0.0606845
-0.0322421	0.133104
0.0664687	0.112847
-0.016121	-0.0806052
-0.0868144	0.0455972
0.103225	0.016121
0.191627	0.104077
0.0911943	-0.0822015
0.0360477	0.144802
-0.016121	0.117008
0.0509792	0.18322
0.132937	-0.016121
0.0565272	0.0322421
0.0491494	0.113043
0.130267	0.108347
0.0997618	0.127111
0.0227986	0.0455972
-0.15959	0.0322421
0.15959	0.016121
0.190948	0.145697
0.165423	0.15959
0.016121	0.235124
0.129972	0.162151
0.0581252	0.0322421
0.0455972	0.0969543
-0.0806052	0.107141
0.145982	0.171884
0.0868144	0.0455972
0.0322421	0.0668002
0.108497	0.152665
0.0761197	-0.0322421
0.17451	-0.0455972
-0.0911943	0.132663
-0.0322421	-0.0683958
-0.0322421	0.016121
0.137072	0.016121
-0.0683958	-0.0227986
0.0464304	-0.0322421
-0.0360477	0.0488177
0.016121	0.13168
0.0360477	0.0322421
0.0664687	0.161789
-0.0483631	0.193452
-0.0794606	0.194791
-0.112847	0.193909
0.0360477	0.0733107
0.181475	0.06584
-0.016121	-0.0455972
0.129972	0.0400437
0.0464304	-0.0322421
0.0794606	0.13168
-0.0609517	0.0644841
0.0509792	-0.0792558
0.122965	0.0488177
0.196782	0.09876
-0.0360477	-0.11625
0.133226	0.0322421
-0.0664687	-0.0455972
0.0565272	0.136792
0.140812	0.148629
0.0911943	-0.0227986
-0.0455972	0.191542
0.0360477	-0.0644841
0.130267	0.111141
0.108497	0.0581252
0.0911943	0.172638
0.194791	0.09876
-0.0227986	0.0792558
-0.0509792	0.0949362
0.136792	-0.0322421
0.182855	-0.0227986
-0.0644841	-0.0581252
0.067043	-0.0581252
0.0483631	0.0483631
0.195892	-0.0683958
0.0726253	0.0360477
0.016121	0.176722
0.0322421	0.016121
0.0581252	-0.0995987
0.0509792	0.016121
0.154338	-0.0322421
0.145251	-0.0664687
-0.0322421	0.0488177
0.152239	0.0759059
-0.0227986	0.09876
-0.0322421	-0.0509792
0.074393	0.0509792
-0.0227986	0.19752
-0.0806052	0.165388
-0.0227986	-0.0581252
0.191627	-0.0720955
0.0483631	0.0227986
-0.016121	-0.0806052
0.150932	0.016121
-0.0360477	0.191542
0.0872549	-0.0360477
0.113186	0.0668002
0.0872549	0.0980604
-0.0455972	0.0806052
0.120956	-0.0455972
0.0868144	-0.016121
0.0726253	-0.0792558
0.016121	0.177456
0.11533	0.0741742
0.016121	-0.0741742
0.172262	-0.0360477
0.0887317	-0.0455972
0.0587811	-0.016121
0.0664687	0.105133
0.155712	0.016121
0.145089	-0.0720955
-0.094001	0.127478
0.0967262	0.0488177
0.0483631	0.016121
0.0509792	0.0806052
0.183309	0.0625419
0.164403	0.0509792
0.016121	-0.094071
0.0887317	-0.0806052
-0.016121	-0.0322421
-0.067043	0.0720955
0.145251	-0.0509792
-0.0581252	0.134108
-0.0581252	0.016121
0.152239	0.0969982
0.13978	-0.016121
-0.0455972	0.0455972
0.108497	0.109398
0.0455972	0.100741
0.0794606	0.0868144
-0.0483631	0.0483631
0.188692	-0.0322421
0.0227986	-0.0227986
-0.016121	0.137929
0.112847	-0.0509792
0.0806052	0.0806052
0.0868144	0.0322421
0.1047	-0.0455972
-0.016121	0.016121
0.0360477	-0.0720955
0.0868144	0.136792
-0.0455972	0.100741
0.122774	0.016121
0.112847	0.141508
-0.0455972	0.068492
0.0872549	-0.0664687
0.101958	0.016121
0.145982	0.0868144
-0.0322421	0.016121
-0.0868144	0.133961
0.074393	0.0604285
0.128968	-0.100741
0.0509792	-0.0720955
-0.0509792	0.161863
0.0720955	0.116477
0.120956	-0.0644841
0.113993	-0.0581252
0.183309	0.128419
0.0930214	0.17748
-0.016121	-0.0664687
0.0322421	0.128008
-0.0360477	0.128968
0.133226	0.168348
-0.016121	0.207832
0.175253	0.158774
0.0322421	0.148629
0.0360477	-0.0664687
0.016121	0.0582384
0.0565272	0.0360477
0.125909	0.0360477
0.016121	-0.0227986
0.0609517	0.016121
0.016121	0.112847
-0.0227986	0.0360477
0.0455972	-0.016121
0.105934	0.016121
0.113186	0.0898315
-0.0464304	0.10869
-0.0911943	-0.0806052
0.113054	0.0483631
0.147448	0.0581252
0.127121	0.016121
0.0664687	0.075962
0.0322421	-0.0509792
0.158921	-0.016121
0.11625	0.0806052
-0.0806052	0.0483631
-0.0581252	0.0898315
0.0868144	0.016121
0.18682	0.0360477
0.0360477	0.094001
0.016121	0.0322421
0.113186	0.0227986
0.18642	0.0885964
0.0997618	-0.0483631
0.206233	0.0868144
0.107293	0.100741
0.0455972	0.0227986
0.20789	-0.0483631
0.139291	0.016121
0.132937	-0.016121
-0.0322421	-0.016121
-0.016121	-0.0322421
-0.0483631	0.165695
0.0581252	0.0573173
0.0997618	0.0868144
0.134086	0.016121
0.117562	-0.0581252
0.016121	0.016121
0.0581252	0.129972
0.067043	0.108911
0.016121	0.0595413
0.0806052	0.0322421
0.016121	0.0732419
-0.0455972	-0.0573173
0.0360477	0.0732419
-0.016121	-0.0483631
0.0227986	0.0322421
0.102334	0.0677105
-0.0455972	-0.0322421
0.0872549	-0.0644841
0.142974	0.016121
0.074393	-0.0322421
0.127121	0.203443
0.0664687	0.137399
-0.016121	-0.0581252
0.144191	0.0227986
0.135508	0.016121
-0.0360477	0.177801
0.129972	0.0360477
0.0683958	-0.0644841
-0.0509792	0.133488
0.0360477	0.0868144
-0.0322421	0.143078
-0.0720955	0.0595413
0.151791	-0.0322421
0.158774	0.107711
0.105934	0.0877688
0.117562	0.016121
0.0587811	0.0455972
0.0565272	-0.016121
-0.0322421	0.100212
0.074393	0.111182
-0.0322421	-0.0360477
0.0720955	0.0877688
0.0726253	-0.016121
0.0227986	0.142049
-0.0868144	0.0975837
0.1047	0.141061
0.0227986	0.0227986
0.101958	0.0868144
0.016121	-0.0360477
0.197636	0.0360477
0.125909	0.0713062
0.113054	-0.0227986
0.0455972	-0.0227986
0.0581252	-0.0360477
0.0227986	-0.016121
0.113186	0.128968
-0.0664687	-0.016121
0.141732	0.0677105
0.158921	-0.0227986
-0.0720955	0.17365
0.152337	-0.0322421
0.103225	0.160611
-0.016121	0.0974816
0.0581252	-0.016121
0.140812	0.10543
0.016121	0.219057
0.0956185	0.0509792
0.121903	0.016121
0.0872549	-0.0227986
0.134086	-0.0360477
0.0322421	0.0322421
0.074393	-0.0509792
-0.0322421	-0.0322421
0.0967262	0.112847
0.0872549	0.177352
0.016121	0.163325
0.146142	-0.0483631
-0.016121	0.0720955
-0.0794606	0.0500561
0.0885633	0.123587
0.163337	0.103225
0.155712	-0.0720955
0.0227986	0.0322421
0.171593	0.175538
0.0581252	0.0360477
0.181087	-0.0322421
0.101958	0.0227986
-0.016121	-0.108143
0.016121	-0.0509792
-0.0483631	0.0322421
0.0761197	-0.0483631
0.146142	-0.016121
0.0509792	0.0227986
0.122965	0.148629
0.148886	0.213919
0.016121	0.0483631
0.0683958	-0.0720955
0.016121	0.0967262
0.0581252	0.016121
0.0967262	-0.0483631
0.175253	0.149188
0.120956	-0.0322421
-0.0227986	-0.0473891
-0.0509792	0.148629
0.016121	0.0664687
0.145089	0.136792
0.0806052	-0.0360477
0.162251	-0.0473891
-0.0868144	-0.0581252
0.151791	0.0877688
0.0581252	-0.0455972
0.0509792	0.0360477
0.0930214	0.0677105
0.103225	0.127592
-0.0872549	-0.113993
-0.0227986	0.148315
-0.0322421	0.147368
-0.0581252	-0.0227986
-0.0455972	-0.0360477
0.118788	0.0644841
-0.0806052	-0.0322421
0.0360477	-0.0360477
-0.0455972	0.0975837
-0.0720955	0.0360477
0.0483631	0.109065
0.0794606	0.107619
0.0997618	0.10419
0.146142	0.10419
0.138416	0.0360477
0.206636	0.113731
-0.0581252	-0.0881329
0.016121	0.138678
0.0761197	-0.0881329
0.122026	0.0895952
0.11533	0.0881329
0.0997618	-0.0581252
0.0455972	0.0578732
0.0581252	0.016121
-0.0360477	0.176008
0.141732	0.0509792
0.125909	0.062202
0.0824858	0.04806
0.0581252	0.0578732
-0.0360477	0.111676
-0.016121	-0.016121
0.127121	0.133474
-0.0227986	0.0681817
0.160932	0.128956
0.0644841	0.016121
-0.0322421	0.0360477
-0.0322421	0.0846164
0.0581252	0.0736778
0.0483631	0.112847
0.0509792	0.107601
-0.0726253	0.0938454
0.152337	0.13477
0.0227986	0.119434
0.109552	0.141966
0.102334	0.016121
-0.0644841	0.016121
0.0360477	0.144686
0.127121	0.0938454
0.016121	0.158764
0.0794606	0.108008
0.195577	0.0455972
-0.0227986	0.0360477
0.127121	-0.0581252
0.0581252	0.212582
-0.0360477	0.10692
0.0322421	0.0360477
0.127239	0.140529
0.016121	0.136792
0.145089	0.0581252
0.016121	-0.0967262
0.016121	0.165976
0.0997618	-0.016121
0.067043	-0.016121
0.016121	0.0360477
0.0360477	0.127842
0.117689	-0.016121
0.107293	-0.0360477
0.0967262	0.016121
-0.0581252	0.0509792
-0.133226	0.0987867
-0.0227986	0.0322421
-0.0491494	0.0578732
0.0720955	-0.0360477
-0.0609517	-0.016121
-0.0455972	0.142274
0.169582	-0.0509792
0.145089	0.0509792
0.103596	0.0227986
0.0794606	-0.016121
0.127239	-0.0360477
0.148629	0.143469
0.18682	0.125909
0.11625	0.148629
0.153937	0.0730803
0.115865	0.0938454
-0.016121	-0.0664687
0.156067	-0.0227986
0.0720955	0.172277
0.145089	0.156206
0.137072	0.016121
0.0464304	0.137632
-0.0806052	0.180239
0.108143	0.157294
0.0868144	0.213193
-0.0322421	0.174376
0.016121	0.0868144
-0.0483631	0.108143
-0.016121	-0.016121
-0.0581252	-0.0664687
-0.0806052	0.171369
0.171369	-0.016121
0.0227986	-0.016121
-0.0581252	0.14853
0.0581252	0.0509792
-0.0227986	-0.062202
0.0872549	-0.0322421
-0.0644841	-0.0581252
0.149757	-0.100531
0.0806052	0.11625
0.0322421	0.13477
0.0322421	-0.016121
0.148886	0.0360477
0.0322421	0.0227986
-0.0967262	0.127842
-0.0806052	-0.0644841
0.179788	-0.143185
0.107293	-0.016121
0.103225	-0.0600766
-0.0491494	-0.0227986
-0.0664687	0.127842
-0.0868144	-0.016121
0.137072	0.130856
0.0491494	-0.094001
0.0360477	0.16121
0.0455972	0.0720955
0.137072	-0.193452
0.0227986	0.0771245
-0.067043	0.0730803
0.122026	0.0600766
0.0794606	0.107601
0.0956185	0.0360477
0.0885633	-0.0322421
-0.0581252	0.016121
-0.0581252	0.14256
0.0227986	0.0578732
0.0806052	0.0509792
0.0644841	-0.0483631
0.208717	0.0360477
-0.0509792	0.10692
-0.016121	0.0360477
-0.0806052	0.0880602
0.127239	0.0322421
0.016121	-0.016121
0.0464304	0.100467
0.144191	0.062099
-0.0806052	0.124398
0.0840464	0.113808
-0.0509792	0.0360477
0.113054	0.0803441
0.13364	0.05997
-0.016121	0.0322421
0.0509792	0.0509792
-0.016121	0.142753
-0.0322421	-0.0322421
0.016121	0.05997
-0.016121	0.016121
0.0227986	0.0680878
0.127239	0.0880602
-0.0581252	0.0753359
0.0872549	0.0958533
0.10023	0.016121
-0.016121	-0.0509792
0.0956185	0.0360477
0.0509792	0.062099
0.016121	0.177213
-0.0322421	0.104275
0.016121	0.0806052
0.107293	0.183694
-0.0360477	0.062099
0.134609	0.0360477
0.0455972	0.0479266
-0.0806052	0.148629
0.0956185	0.14936
-0.122774	0.07092
0.0322421	0.0895237
-0.0227986	0.148487
0.0872549	-0.0360477
0.0741921	-0.0483631
0.0322421	-0.0509792
-0.0794606	-0.0322421
0.0644841	-0.0360477
-0.0322421	0.0509792
0.0464304	-0.0227986
0.03341	0.0868144
-0.016121	-0.0806052
0.0824858	0.141786
0.0565272	-0.016121
0.0227986	0.142229
0.162251	0.062099
-0.0322421	0.0577626
0.0322421	-0.016121
0.148629	0.129972
0.167826	-0.0644841
0.0491494	-0.0644841
-0.016121	-0.016121
0.142646	0.016121
-0.016121	0.07092
0.0759233	0.113808
-0.0806052	0.016121
0.0322421	-0.0322421
-0.0227986	0.122774
-0.0581252	-0.0322421
0.0683958	-0.016121
0.0930214	0.0322421
-0.0509792	0.016121
0.016121	-0.0322421
0.0455972	-0.016121
-0.0483631	-0.0227986
0.164403	0.0455972
-0.0868144	-0.0806052
-0.0664687	0.0227986
0.0322421	0.168184
0.108143	-0.0664687
0.13364	0.183778
0.0928607	-0.0509792
0.16705	-0.0455972
0.0322421	-0.016121
0.0824858	0.016121
-0.0322421	-0.0322421
0.0509792	0.103225
0.0227986	-0.0967262
-0.0644841	0.124398
-0.0322421	-0.0581252
0.016121	-0.0360477
-0.0806052	0.0509792
0.13364	-0.0509792
0.016121	0.0455972
0.113054	0.206672
0.0455972	-0.016121
-0.016121	0.122603
0.10023	0.0227986
0.10023	-0.0322421
0.016121	-0.0806052
0.120267	0.140118
-0.016121	0.10638
-0.016121	0.10638
0.168093	0.0858408
0.016121	0.0680878
0.0455972	0.0971995
0.0761197	0.109146
0.0227986	0.0971995
0.129972	0.107595
-0.0581252	0.0779051
0.0840464	0.14184
0.0509792	0.0868144
0.0509792	0.0577626
-0.0664687	0.062099
-0.0911943	0.177801
-0.0455972	-0.0360477
-0.0322421	0.0980604
0.0483631	0.0644841
-0.0980604	0.128606
0.016121	-0.016121
0.117363	-0.0509792
0.10023	0.177331
0.183935	0.128968
0.103225	-0.0581252
-0.0455972	0.016121
0.198946	-0.0322421
-0.016121	0.0483631
-0.0997618	-0.0227986
0.102334	-0.0227986
-0.0581252	-0.016121
0.067043	0.110098
0.0483631	0.177331
0.113993	-0.0644841
0.109552	-0.016121
0.107293	0.104029
0.0644841	0.0360477
-0.0822015	-0.0806052
-0.0322421	0.192538
0.14388	-0.016121
0.0565272	0.108143
0.159737	0.209304
-0.0794606	-0.0664687
0.111288	-0.0322421
-0.0509792	0.0360477
-0.122774	0.0360477
-0.0227986	0.203049
0.13364	-0.0664687
-0.0581252	0.016121
0.0720955	0.182791
-0.137738	0.0322421
0.120956	0.171369
0.06682	0.137328
0.0967262	0.0227986
0.0322421	-0.0322421
-0.0360477	0.197813
0.158774	0.143867
0.0930214	0.132512
0.0872549	0.167197
0.195707	0.209304
0.108497	0.159803
0.163389	0.11487
0.0741921	0.016121
-0.0664687	0.147369
0.219445	0.0509792
-0.0483631	0.0360477
-0.016121	0.128606
-0.0455972	-0.112847
-0.016121	0.0683958
-0.0822015	0.148629
0.0464304	-0.0227986
0.101518	0.152086
0.134197	0.0581252
0.10023	0.0595418
0.129972	0.0483631
0.0360477	0.145089
-0.016121	0.156832
-0.0644841	0.016121
0.125909	-0.0509792
0.016121	-0.0683958
0.0464304	-0.0892374
-0.0806052	-0.0868144
-0.0322421	0.0581252
0.0806052	0.0822015
0.0565272	0.0980604
0.0464304	0.0980604
0.0997618	0.16121
0.127121	-0.0483631
0.0491494	0.166478
0.0581252	0.11487
-0.016121	0.0500567
-0.103225	0.0868144
0.113993	0.0664687
-0.0509792	0.0961407
0.0565272	0.0783843
0.11245	0.15316
0.016121	0.07658
0.0872549	0.123451
-0.016121	0.0227986
0.0322421	0.15316
-0.016121	0.0616856
0.194244	0.11487
0.0644841	0.0322421
0.094001	-0.016121
0.0997618	0.0483631
-0.067043	0.101403
-0.0455972	-0.016121
0.0491494	-0.0483631
0.06682	0.0696036
0.119182	-0.0720955
-0.0581252	0.07658
0.1047	0.111183
0.183309	0.0581252
-0.0360477	0.0806052
0.0806052	0.0830906
0.0644841	0.113993
0.0227986	0.129972
-0.0360477	0.115996
-0.016121	0.0683958
0.0942497	0.140329
0.0840464	0.11487
0.10023	-0.0644841
0.0759233	0.187754
-0.0509792	-0.0227986
0.0824858	0.0360477
-0.0581252	-0.0683958
0.0322421	0.0911943
0.0982989	-0.0581252
-0.108497	0.0644841
0.0609517	0.117363
-0.0455972	0.104929
0.145982	0.119953
-0.0227986	0.0683958
0.16705	0.220077
-0.0971218	0.184066
0.10279	-0.0322421
0.0322421	0.0322421
0.119182	0.202872
0.016121	0.0779247
0.0687372	-0.0806052
-0.0822015	-0.0762389
0.108497	-0.016121
0.016121	0.0360477
0.016121	0.136792
0.0982989	0.088834
0.101958	-0.016121
0.117363	-0.0806052
0.13364	0.112847
-0.016121	-0.016121
-0.016121	0.0690856
0.127239	-0.0227986
0.0759233	0.016121
0.179064	0.1221
0.10023	0.108581
0.0565272	0.0806052
-0.016121	0.109771
0.162014	0.114408
0.18548	-0.0227986
0.0360477	0.213483
0.122774	0.0322421
0.142122	-0.016121
-0.0322421	0.170125
-0.016121	0.143703
0.134197	0.0509792
0.13364	-0.0360477
0.067043	0.0360477
0.0565272	0.0762389
0.10023	-0.0483631
0.0759233	-0.0980604
0.108143	0.0581252
-0.0227986	-0.016121
-0.0664687	-0.016121
0.108497	0.0437499
0.10023	-0.0360477
0.0322421	-0.0455972
-0.0664687	0.148947
0.0322421	0.0227986
0.156067	0.016121
0.182389	0.0945041
-0.0664687	0.0945041
-0.0322421	0.016121
0.0360477	0.099976
0.016121	0.12316
-0.016121	0.128327
0.0322421	0.163105
0.06682	0.148947
-0.016121	0.122014
0.128621	0.016121
-0.0455972	-0.0227986
-0.0227986	0.0967262
0.0565272	0.0581252
0.103596	-0.0664687
0.016121	0.103225
0.0360477	-0.016121
0.0581252	0.094001
-0.016121	0.0664687
0.0683958	0.016121
0.06682	0.0980604
-0.016121	0.177599
-0.0227986	0.0806052
0.201996	0.113174
-0.0227986	0.146235
0.108497	-0.0483631
0.103225	0.0764002
-0.0822015	-0.0581252
0.0581252	0.0611005
0.16705	0.0868144
-0.0509792	0.0322421
-0.0967262	0.104929
0.0227986	-0.0322421
0.10023	0.129972
0.0227986	-0.0322421
-0.0360477	-0.016121
-0.127239	-0.0322421
-0.0806052	-0.0455972
-0.134197	0.117677
-0.016121	0.0455972
0.10023	0.016121
0.16705	0.0813428
-0.0322421	0.016121
0.0565272	0.0360477
0.112847	-0.0683958
0.0794606	-0.0227986
0.0455972	-0.0455972
-0.016121	0.07468
0.0664687	0.0322421
0.0509792	0.016121
-0.0483631	0.1867
0.016121	-0.016121
-0.074393	0.0406714
0.0227986	0.0806052
0.016121	0.122774
0.10023	-0.0455972
0.108497	0.0690856
0.0872549	-0.0227986
0.113186	-0.016121
-0.0322421	0.0581252
-0.0455972	0.162686
0.0609517	-0.0322421
0.113993	-0.0360477
0.0980604	0.0437499
0.16705	-0.0683958
0.201107	0.0664687
-0.0483631	0.016121
-0.016121	0.148629
-0.0509792	-0.0360477
0.13364	-0.117363
-0.0644841	0.03734
-0.0794606	-0.112847
-0.016121	-0.0822015
-0.016121	-0.0664687
0.183309	0.187395
0.0720955	-0.0483631
0.168309	0.14271
0.145733	0.1528
0.0664687	-0.0509792
-0.0227986	0.016121
0.0565272	-0.0455972
0.016121	-0.0483631
0.155712	0.159066
0.0360477	-0.0806052
-0.016121	-0.0509792
-0.0455972	-0.016121
-0.0581252	0.114047
0.0822015	0.016121
0.103225	-0.0822015
0.10023	0.0227986
-0.101958	0.0743352
0.0980604	0.0720955
0.130267	0.016121
0.0227986	0.0455972
0.156544	0.0227986
-0.016121	0.016121
0.107293	0.0360477
0.119182	0.0688917
0.0483631	0.0688917
0.0930214	0.0587079
-0.0227986	0.016121
-0.0322421	0.0806052
0.128621	-0.0720955
0.13364	-0.016121
0.127239	0.016121
-0.0455972	-0.101958
0.217661	-0.016121
0.0455972	0.101958
-0.016121	0.151393
0.138678	0.158247
0.0227986	0.098407
0.150932	0.103554
-0.0644841	0.0360477
0.165757	0.149542
0.134609	0.0360477
0.127239	-0.0608811
0.113993	0.134924
-0.0360477	0.161498
0.0806052	0.086886
-0.0227986	0.0227986
0.016121	0.103554
0.113186	-0.0644841
-0.0483631	0.14867
0.0997618	0.152086
0.195577	0.101958
0.0840464	0.094001
0.0794606	-0.0455972
-0.016121	0.0322421
0.181944	0.104802
0.0664687	0.0644841
0.016121	0.0967262
-0.016121	-0.0483631
-0.0483631	0.100738
0.0664687	0.0322421
-0.0664687	-0.0360477
0.162251	0.161498
0.110114	-0.0581252
-0.0644841	0.177523
-0.101958	-0.0490619
-0.0806052	0.180377
0.15959	0.0683958
0.0227986	0.0581252
0.0581252	0.0629793
0.0360477	-0.0360477
-0.0868144	0.183236
0.134609	0.0688917
0.103596	-0.0509792
-0.0806052	0.0360477
0.0942497	0.0868144
0.0997618	-0.0644841
0.108497	0.0629793
-0.0360477	0.0360477
0.0483631	-0.094001
0.0565272	0.0322421
-0.0581252	-0.0483631
0.13364	0.0322421
-0.0720955	-0.0868144
-0.016121	0.07396
0.0609517	-0.0322421
-0.0587811	0.0360477
-0.0227986	0.016121
0.183309	-0.0581252
0.135571	-0.0322421
0.167826	-0.0322421
-0.0322421	-0.0322421
-0.0483631	-0.016121
-0.0483631	0.0806052
0.16705	-0.0664687
-0.0227986	0.138678
-0.0806052	0.0898274
-0.0455972	-0.016121
-0.0509792	0.0516426
0.206636	-0.0806052
0.0464304	0.0587079
-0.0664687	0.016121
0.141732	-0.0360477
-0.0581252	0.0806052
0.0483631	-0.101958
0.122774	0.148629
0.10023	-0.016121
-0.0360477	-0.016121
0.0794606	0.0483631
0.0644841	0.109395
-0.0509792	-0.0322421
0.155712	0.112847
0.016121	-0.0806052
-0.0806052	-0.0822015
-0.0664687	-0.016121
-0.0720955	0.14792
-0.0455972	-0.0227986
0.162251	-0.0581252
-0.0322421	0.0756966
0.0455972	0.016121
-0.0227986	0.094001
-0.0509792	0.11625
0.1326	0.0806052
0.0227986	-0.152086
-0.0644841	0.0360477
0.102334	-0.0664687
0.15959	0.0360477
0.03341	0.0322421
-0.0720955	-0.0644841
0.0872549	0.0644841
-0.0455972	-0.0509792
0.0726253	-0.0581252
-0.0360477	0.0683958
0.0227986	0.131015
0.106515	0.0720955
-0.016121	0.109395
0.0509792	-0.016121
0.140812	0.11094
0.0509792	0.0810264
0.0404475	0.0688917
0.0840464	0.0581252
0.0928607	0.108143
-0.0581252	-0.0720955
0.0868144	0.0509792
0.0741921	0.016121
-0.0509792	-0.0608811
-0.016121	-0.0227986
0.094001	0.129972
0.0322421	0.212811
-0.0683958	0.0360477
0.13364	0.188938
0.111288	-0.0227986
-0.0806052	0.14792
0.11533	0.0509792
0.181944	0.11094
-0.0455972	0.109395
0.108143	0.134165
-0.0227986	-0.0322421
0.0759233	-0.0644841
0.0741921	0.0455972
0.0824858	-0.0483631
-0.0581252	0.0509792
0.141732	0.0322421
0.0322421	-0.016121
-0.0455972	-0.0581252
0.0227986	-0.11625
-0.0980604	-0.0806052
-0.016121	0.138678
0.0868144	-0.0322421
-0.108143	0.1863
-0.0483631	-0.0360477
0.141732	0.109395
0.0761197	0.0360477
0.191627	0.0483631
-0.0322421	0.119841
0.0822015	0.0483631
0.0322421	-0.0720955
-0.0455972	-0.0806052
0.11533	0.121023
-0.0227986	0.0509792
-0.0227986	-0.016121
-0.0483631	0.11094
0.133226	0.129972
-0.0360477	0.197614
-0.0483631	-0.0227986
-0.0581252	-0.0644841
0.0483631	-0.0644841
0.138678	-0.0720955
0.0227986	-0.0227986
0.102334	0.016121
0.016121	-0.0629793
-0.0581252	-0.0360477
0.190321	-0.0886832
-0.0581252	-0.0483631
0.0360477	0.108143
0.0683958	0.0822015
0.188262	0.0322421
0.0930214	-0.103554
0.1326	0.07396
0.105288	0.11094
0.0720955	0.0688917
-0.0509792	0.0898274
0.0687372	0.07396
0.0581252	0.0403412
0.0227986	0.112105
0.016121	0.100738
-0.0644841	0.0581252
0.142122
0.0759233
-0.0455972
0.113186
-0.0509792
-0.0360477
0.0581252
-0.0360477
-0.0868144
0.0980604
-0.0980604
-0.0227986
0.11245
0.120956
0.0360477
0.0706023
0.201107
0.016121
-0.0581252
0.0822015
-0.0483631
0.0759233
0.0483631
0.0980604
0.016121
-0.0509792
0.0581252
0.0227986
0.0227986
0.0930214
-0.016121
0.103596
-0.0227986
-0.0565272
0.145089
-0.0483631
-0.0644841
0.037096
-0.0868144
0.145982
0.203675
0.0806052
0.183309
0.0726253
0.016121
0.170895
-0.0227986
-0.016121
0.0509792
0.195577
0.0971218
-0.0720955
0.0360477
0.0227986
0.0581252
-0.0644841
-0.016121
-0.016121
-0.113993
0.016121
0.0967262
0.138678
0.13364
-0.0980604
-0.067043
-0.0322421
-0.0322421
0.0360477
-0.0360477
0.0509792
-0.0322421
-0.016121
0.145733
-0.0227986
-0.0227986
0.105288
0.176814
0.0227986
0.0683958
0.183808
-0.016121
-0.0322421
-0.0322421
0.016121
-0.103225
-0.0509792
0.0609517
-0.016121
-0.0491494
0.0808951
0.06682
-0.0806052
0.0840464
0.06682
0.0956185
0.10023
-0.016121
0.10023
0.0885633
0.0741921
0.06682
0.163389
0.0928607
0.106515
0.101518
0.13364
0.0840464
0.119182
0.0982989
0.137738
0.0565272
0.06682
0.102403
0.0718018
-0.0322421
0.0322421
0.0709136
0.102403
0.12439
0.113249
0.168259
0.11266
0.191112
0.0554653
0.110931
0.016121
0.135262
-0.0451315
0.0227986
0.147609
0.0455972
0.133279
0.193048
0.0865707
0.0360477
0.12932
0.016121
0.164403
0.132937
0.0322421
0.107948
0.0865707
0.0354568
0.0661501
0.103225
0.177212
0.135394
0.0753344
0.138068
0.016121
0.102403
0.161158
0.0322421
0.11266
0.191383
0.0795498
0.12632
0.016121
0.151947
0.157458
0.120464
0.0661501
0.113993
0.101751
0.145446
-0.0822015
-0.0227986
-0.0227986
0.106737
-0.0581252
0.0554653
0.0923799
-0.103225
0.176118
0.0865707
0.016121
-0.0581252
-0.016121
-0.016121
0.14039
0.0787086
-0.016121
0.128968
0.016121
0.0720955
0.0720955
0.016121
0.0865707
-0.016121
0.112847
-0.016121
0.016121
0.107948
-0.0991639
-0.120464
-0.094001
0.0227986
0.0980604
0.118286
0.11266
0.0683958
-0.0581252
0.0483631
-0.0664687
0.016121
0.0923799
-0.016121
0.103225
0.0651849
-0.0360477
0.0227986
0.0451315
-0.0227986
-0.0683958
-0.0787086
-0.0227986
0.177331
0.016121
0.0227986
0.0753344
0.0360477
0.0479243
0.193452
-0.0455972
0.0509792
-0.103225
-0.0455972
0.170875
-0.0360477
0.133754
0.0554653
0.0822015
0.20667
-0.0227986
-0.0581252
-0.0322421
0.016121
0.0227986
0.016121
-0.0967262
0.106737
0.0577606
-0.0661501
-0.0554653
-0.0509792
0.112847
-0.0322421
-0.0322421
-0.0509792
-0.0483631
0.164352
-0.0227986
-0.0965075
-0.0483631
-0.0227986
0.168954
-0.0360477
-0.0227986
0.128968
-0.0664687
0.0451315
0.0683958
0.120464
0.0661501
0.152086
-0.0322421
0.0811669
-0.0455972
0.126771
0.0451315
-0.016121
-0.0322421
-0.0360477
0.161884
0.0554653
0.0322421
-0.0720955
0.159537
-0.0581252
0.094001
0.0991639
0.157458
0.16121
-0.0455972
0.156164
-0.0581252
0.0916912
0.120464
0.138678
-0.0720955
-0.0509792
0.016121
0.0923799
0.094001
0.0865707
-0.0322421
-0.016121
0.0683958
-0.016121
-0.0664687
0.0865707
-0.0483631
-0.016121
-0.0806052
0.0360477
0.17389
0.016121
0.016121
-0.0227986
-0.0360477
-0.0479243
-0.016121
0.0787086
0.11266
-0.016121
-0.0227986
0.132778
-0.0322421
0.0322421
0.0554653
0.0581252
-0.0360477
0.180121
-0.0720955
0.157417
0.126771
-0.0322421
-0.106737
-0.0581252
0.0322421
0.016121
0.0923799
0.016121
0.161884
-0.0227986
0.0720955
0.0958485
-0.0455972
0.0479243
-0.0581252
0.15959
0.0322421
-0.0360477
0.0360477
0.11266
0.126771
-0.0483631
0.016121
-0.0455972
0.164679
0.149359
0.016121
-0.0483631
0.161492
-0.0455972
0.0322421
-0.016121
0.016121
0.145982
0.158241
0.101751
-0.0451315
0.22627
-0.0644841
0.0661501
-0.126771
-0.0806052
0.136219
0.135394
-0.016121
0.0227986
0.173141
0.141312
0.0455972
0.141312
0.0554653
-0.0735893
-0.0483631
0.0554653
0.11266
0.0509792
0.0227986
-0.103225
0.0227986
-0.0581252
-0.016121
-0.016121
0.14039
0.0991639
-0.106737
-0.0360477
0.142229
0.016121
0.118286
-0.0911943
-0.0683958
0.0322421
0.0718018
-0.016121
0.141312
-0.0322421
0.198328
0.11625
-0.016121
0.016121
0.156164
-0.0868144
-0.0787086
-0.0455972
0.0509792
0.0980604
0.0227986
0.0865707
0.194357
0.176118
-0.0479243
-0.0806052
0.101958
-0.016121
0.016121
0.0455972
0.0227986
-0.0322421
0.016121
0.0581252
0.0360477
-0.0683958
0.142229
0.101751
-0.0664687
-0.0509792
0.142229
-0.0509792
-0.0360477
-0.0483631
0.0967262
0.088059
-0.0483631
0.108143
-0.0483631
-0.0360477
0.016121
-0.0322421
0.0509792
0.158241
-0.0720955
-0.0483631
0.0735893
-0.0644841
0.128968
0.0806052
0.106737
-0.0911943
-0.0720955
-0.0644841
-0.0227986
0.106737
-0.0455972
0.185102
0.178063
-0.0868144
0.101751
0.0664687
-0.0322421
0.107948
-0.0322421
0.0661501
0.088059
-0.0322421
0.189747
0.21858
-0.0644841
0.0577606
0.016121
0.117363
0.0455972
-0.0322421
0.161492
-0.016121
0.151529
0.0644841
0.0868144
-0.0227986
0.0661501
0.0483631
0.125236
0.118286
0.132778
-0.0455972
-0.016121
-0.0644841
0.0661501
0.149846
0.0916912
0.0644841
0.101751
0.0322421
0.0451315
0.0599681
0.016121
0.221532
-0.0455972
-0.0322421
0.0718018
-0.0227986
0.173141
-0.016121
0.18476
-0.0806052
0.141312
-0.0581252
0.0322421
0.0718018
-0.0455972
0.0661501
-0.0483631
-0.0455972
-0.0753344
0.116849
0.0865707
0.016121
0.141312
0.165141
0.0227986
0.176477
0.136637
0.11266
0.0581252
-0.016121
0.0479243
0.151947
0.101958
0.016121
0.151947
0.107948
-0.016121
0.0661501
0.0735893
0.180121
0.117363
0.0360477
0.0227986
-0.016121
0.190985
0.129809
0.129809
0.101751
0.0661501
-0.0360477
0.0455972
0.147179
0.0581252
-0.0683958
-0.016121
0.0806052
0.016121
-0.0455972
0.0455972
0.016121
0.0787086
0.0360477
0.0577606
-0.0322421
0.0965075
0.016121
0.132778
0.0227986
0.0753344
0.0483631
0.016121
-0.016121
0.0554653
0.0865707
0.0509792
0.0911943
-0.0483631
-0.0483631
0.160836
0.122774
0.0991639
0.094001
0.0718018
0.0720955
0.0554653
-0.0644841
0.0806052
0.0322421
-0.0360477
-0.0455972
0.0868144
0.0322421
0.118286
-0.0720955
0.166288
-0.0322421
-0.0806052
-0.0227986
0.183762
-0.0581252
0.0322421
0.0455972
-0.0683958
0.0360477
-0.0322421
0.161492
0.148629
0.0865707
0.103664
0.161884
0.0865707
0.145982
-0.126771
-0.0683958
-0.0787086
-0.0644841
0.016121
0.171369
0.016121
0.125236
-0.0227986
0.138068
0.0360477
-0.106737
0.0360477
0.15533
0.0720955
-0.0227986
0.0227986
0.143648
0.0479243
0.0227986
0.0322421
-0.0683958
0.016121
0.0661501
0.0577606
-0.0483631
0.190636
0.094001
0.016121
-0.016121
-0.0822015
0.144506
0.016121
0.0661501
0.158721
0.0227986
0.136792
0.125236
-0.0661501
0.136792
0.0965075
0.198328
-0.094001
0.168954
0.151947
-0.016121
-0.016121
0.141312
0.133279
-0.0322421
-0.0483631
0.1579
-0.016121
0.149846
0.157417
0.0787086
[truncated: 9,465 more rows]

## Sheet: Supplementary Figure 1C
Raw data Supplementary Figure 1C
non ter EEP	ter EEP	non ter ESP	ter ESP	non ter MKL81	ter MKL81	non ter MKL82	ter MKL82
405	535	495	477.5	565	570	640	622.5
407.5	532.5	500	477.5	565	570	645	627.5
407.5	522.5	500	477.5	562.5	570	642.5	590
410	510	502.5	477.5	557.5	570	640	590
415	510	502.5	487.5	557.5	562.5	642.5	590
462.5	510	550	492.5	560	562.5	645	590
485	507.5	550	492.5	555	555	650	590
490	505	560	492.5	555	600	650	592.5
495	500	565	430	555	600	665	592.5
500	502.5	610	430	555	600	665	595
505	470	605	430	555	600	667.5	600
580	447.5	602.5	445	572.5	515	667.5	605
585	442.5	575	435	592.5	497.5	667.5	645
585	412.5	575	425	657.5	492.5	667.5	652.5
585	370	575	420	692.5	487.5	745	575
692.5	367.5	575	415	695	482.5	747.5	572.5
685	297.5	575	410	695	477.5	747.5	572.5
677.5	297.5	575	407.5	695	475	772.5	567.5
675	295	582.5	402.5	697.5	472.5	787.5	565
675	295	590	382.5	702.5	475	787.5	560
675	295	595	377.5	705	472.5	787.5	555
675	297.5	600	372.5	757.5	457.5	787.5	537.5
675	295	705	372.5	757.5	457.5	792.5	530
672.5	290	705	372.5	760	457.5	797.5	530
672.5	290	707.5	372.5	755	457.5	792.5	530
672.5	287.5	702.5	372.5	752.5	457.5	787.5	530
670	287.5	697.5	372.5	755	457.5	787.5	530
672.5	290	697.5	412.5	755	460	782.5	527.5
670	295	697.5	412.5	755	527.5	780	525
670	295	702.5	460	752.5	532.5	750	530
665	295	697.5	467.5	747.5	535	745	532.5
660	320	695	472.5	747.5	537.5	742.5	537.5
655	320	695	472.5	715	590	742.5	542.5
655	320	690	497.5	715	567.5	732.5	502.5
650	320	690	497.5	715	557.5	727.5	647.5
650	322.5	690	485	715	515	722.5	647.5
650	322.5	695	485	715	510	720	647.5
645	325	695	480	715	505	720	572.5
640	325	697.5	477.5	715	497.5	720	572.5
645	180	697.5	477.5	717.5	492.5	725	572.5
645	175	702.5	477.5	712.5	487.5	727.5	580
647.5	170	707.5	480	715	482.5	732.5	580
647.5	165	712.5	475	715	480	740	570
650	160	715	472.5	715	480	740	570
655	155	715	467.5	717.5	477.5	745	565
667.5	150	715	455	722.5	480	750	560
710	155	717.5	450	770	480	780	552.5
710	160	722.5	445	770	482.5	780	547.5
712.5	162.5	765	440	772.5	482.5	785	547.5
710	162.5	765	440	740	482.5	795	542.5
705	162.5	760	440	740	492.5	800	542.5
705	162.5	765	440	740	495	805	535
705	360	765	442.5	740	500	810	535
710	420	762.5	445	760	500	815	535
710	422.5	757.5	485	805	500	817.5	532.5
715	427.5	757.5	487.5	730	505	817.5	532.5
715	492.5	757.5	492.5	722.5	510	765	532.5
717.5	482.5	757.5	495	722.5	540	760	530
720	482.5	757.5	497.5	722.5	537.5	757.5	530
730	482.5	752.5	500	717.5	532.5	752.5	527.5
732.5	477.5	752.5	500	712.5	532.5	747.5	530
727.5	477.5	757.5	505	707.5	527.5	742.5	530
730	477.5	762.5	507.5	700	525	740	527.5
725	477.5	760	507.5	700	527.5	737.5	522.5
720	477.5	765	512.5	700	530	737.5	522.5
715	477.5	765	512.5	700	527.5	742.5	522.5
710	480	760	507.5	700	525	745	522.5
705	467.5	757.5	505	700	527.5	745	557.5
705	467.5	757.5	500	702.5	527.5	747.5	557.5
705	467.5	752.5	497.5	707.5	517.5	752.5	557.5
710	467.5	747.5	495	752.5	515	757.5	557.5
705	467.5	747.5	485	757.5	515	752.5	557.5
707.5	467.5	747.5	477.5	760	515	750	562.5
707.5	472.5	747.5	472.5	762.5	515	747.5	597.5
712.5	465	750	472.5	767.5	515	745	602.5
717.5	362.5	755	472.5	770	545	750	605
722.5	362.5	720	472.5	772.5	550	750	605
720	365	720	472.5	772.5	552.5	750	2.5
722.5	395	715	472.5	772.5	572.5	752.5	2.5
722.5	402.5	715	472.5	772.5	570	757.5	2.5
727.5	402.5	715	492.5	777.5	570	777.5	2.5
727.5		715		740		782.5
727.5		717.5		740		780
732.5		722.5		740		782.5
732.5		720		745		777.5
737.5		715		745		772.5
740		715		747.5		755
755		715		745		755
750		712.5		745		755
755		707.5		740		755
755		705		737.5		755
755		705		732.5		755
742.5		710		727.5		757.5
740		715		722.5		760
722.5		710		720		760
717.5		707.5		720		762.5
707.5		702.5		720		762.5
702.5		697.5		720		762.5
700		695		725		762.5
690		695		730		785
682.5		690		735		787.5
677.5		687.5		740		757.5
672.5		685		747.5		757.5
667.5		682.5		752.5		752.5
662.5		652.5		757.5		747.5
662.5		650		782.5		742.5
667.5		650		782.5		737.5
667.5		645		752.5		732.5
667.5		642.5		752.5		725
667.5		642.5		742.5		715
667.5		642.5		737.5		715
667.5		647.5		735		715
687.5		652.5		735		712.5
687.5		655		735		712.5
700		662.5		735		712.5
702.5		665		735		717.5
725		672.5		735		722.5
727.5		672.5		735		727.5
727.5		690		740		755
732.5		705		775		760
737.5		715		740		767.5
737.5		712.5		740		772.5
735		710		740		767.5
740		710		737.5		765
742.5		707.5		737.5		770
742.5		702.5		735		772.5
742.5		697.5		732.5		775
745		697.5		730		775
750		695		725		775
755		692.5		725		777.5
760		697.5		725		777.5
760		702.5		725		777.5
760		705		725		777.5
760		705		727.5		775
760		707.5		732.5		772.5
755		707.5		770		772.5
750		735		775		767.5
752.5		740		775		762.5
755		742.5		770		762.5
757.5		745		767.5		760
755		752.5		765		762.5
755		750		745		767.5
757.5		750		745		772.5
760		747.5		745		777.5
762.5		742.5		745		782.5
762.5		737.5		745		800
767.5		737.5		745		800
770		737.5		750		800
775		742.5		752.5		800
775		742.5		755		802.5
785		745		757.5		802.5
787.5		747.5		757.5		802.5
817.5		750		762.5		802.5
815		777.5		762.5		802.5
817.5		777.5		762.5		797.5
815		777.5		770		795
815		780		775		800
817.5		785		777.5		805
815		785		780		810
810		787.5		782.5		815
815		790		785		820
817.5		795		785		855
815		802.5		782.5		860
815		805		782.5		865
810		810		785		870
805		822.5		790		882.5
800		817.5		790		875
795		812.5		792.5		870
797.5		810		795		852.5
800		805		797.5		852.5
800		792.5		797.5		852.5
805		792.5		802.5		852.5
807.5		787.5		807.5		852.5
805		782.5		810		852.5
805		780		812.5		855
810		777.5		812.5		855
810		777.5		815		857.5
815		782.5		820		880
815		782.5		822.5		875
810		782.5		820		872.5
805		782.5		815		867.5
802.5		785		812.5		867.5
802.5		785		812.5		862.5
802.5		785		815		860
805		785		817.5		860
810		787.5		815		862.5
815		792.5		812.5		867.5
847.5		795		810		872.5
847.5		827.5		805		872.5
847.5		827.5		805		875
850		827.5		805		872.5
855		827.5		805		872.5
852.5		830		810		870
850		825		815		865
855		820		830		860
855		817.5		832.5		860
857.5		820		835		860
860		825		875		862.5
865		830		880		867.5
865		835		865		872.5
865		840		860		877.5
865		845		852.5		890
870		847.5		847.5		895
872.5		855		847.5		895
875		855		847.5		895
877.5		855		847.5		915
877.5		855		847.5		915
877.5		852.5		850		915
872.5		852.5		852.5		917.5
872.5		852.5		877.5		912.5
872.5		852.5		880		910
875		872.5		885		907.5
872.5		872.5		885		907.5
870		872.5		885		910
867.5		870		890		907.5
872.5		872.5		892.5		902.5
867.5		877.5		895		900
865		877.5		900		902.5
862.5		880		900		907.5
867.5		885		897.5		912.5
862.5		890		897.5		910
865		897.5		892.5		910
865		882.5		885		912.5
865		877.5		885		907.5
865		877.5		882.5		907.5
867.5		877.5		772.5		910
857.5		870		770		912.5
802.5		870		770		912.5
800		852.5		770		912.5
800		847.5		770		912.5
797.5		842.5		770		912.5
795		837.5		770		947.5
792.5		832.5		770		952.5
790		830		772.5		957.5
790		825		780		957.5
792.5		827.5		782.5		960
790		827.5		785		960
790		827.5		797.5		960
787.5		830		802.5		965
787.5		830		810		945
787.5		835		822.5		945
790		837.5		827.5		940
792.5		840		860		940
792.5		842.5		865		937.5
795		847.5		867.5		932.5
800		850		867.5		875
802.5		857.5		867.5		870
805		857.5		875		865
1005		870		880		832.5
1000		895		842.5		832.5
1000		872.5		957.5		817.5
997.5		872.5		957.5		817.5
997.5		795		952.5		817.5
977.5		792.5		950		817.5
977.5		777.5		947.5		850
932.5		777.5		942.5		870
855		775		942.5		877.5
850		775		942.5		877.5
845		775		942.5		925
840		772.5		940		925
800		775		940		925
795		775		907.5		937.5
790		775		902.5		910
785		780		897.5		910
785		780		892.5		905
782.5		782.5		890		902.5
780		810		890		902.5
780		805		890		867.5
785		802.5		890		867.5
787.5		805		895		865
787.5		807.5		895		860
787.5		810		890		857.5
787.5		810		885		857.5
790		810		885		855
817.5		810		885		855
817.5		810		880		855
817.5		810		877.5		852.5
817.5		815		877.5		855
827.5		815		872.5		855
827.5		820		875		855
830		820		880		857.5
830		820		880		860
830		792.5		862.5		865
825		790		822.5		850
827.5		785		822.5		850
827.5		785		817.5		850
827.5		782.5		812.5		897.5
827.5		782.5		807.5		897.5
827.5		782.5		807.5		897.5
827.5		785		807.5		905
830		790		805		910
825		795		805		912.5
825		800		807.5		915
825		810		807.5		915
825		815		812.5		920
827.5		807.5		812.5		922.5
827.5		800		807.5		887.5
822.5		800		812.5		885
817.5		800		812.5		882.5
817.5		800		817.5		877.5
820		777.5		822.5		872.5
817.5		772.5		827.5		872.5
820		772.5		832.5		877.5
815		772.5		802.5		880
815		772.5		892.5		885
800		767.5		892.5		885
792.5		765		892.5		885
792.5		762.5		892.5		885
792.5		762.5		887.5		887.5
792.5		765		885		887.5
792.5		765		887.5		887.5
792.5		765		880		890
800		765		875		887.5
802.5		770		872.5		905
802.5		775		872.5		895
802.5		780		872.5		890
805		785		867.5		885
807.5		787.5		862.5		880
837.5		767.5		862.5		880
832.5		770		860		877.5
827.5		772.5		855		882.5
830		777.5		852.5		887.5
832.5		777.5		852.5		892.5
837.5		812.5		852.5		897.5
837.5		815		852.5		902.5
837.5		822.5		850		912.5
832.5		845		855		915
835		840		855		915
830		815		855		920
785		812.5		865		917.5
780		810		860		905
780		810		855		905
780		807.5		855		900
770		802.5		797.5		897.5
755		797.5		792.5		897.5
755		792.5		787.5		895
750		787.5		782.5		890
750		782.5		777.5		885
750		782.5		772.5		885
750		782.5		777.5		885
755		780		782.5		885
760		782.5		787.5		885
762.5		787.5		792.5		890
767.5		790		797.5		905
767.5		795		802.5		902.5
770		790		807.5		900
802.5		787.5		812.5		902.5
805		790		815		902.5
810		767.5		855		902.5
815		762.5		857.5		900
810		760		850		900
797.5		760		850		882.5
792.5		755		850		880
787.5		745		845		880
787.5		745		845		880
787.5		745		845		880
787.5		745		835		865
782.5		745		835		862.5
782.5		745		835		862.5
787.5		745		835		862.5
732.5		745		842.5		862.5
705		770		842.5		862.5
697.5		775		842.5		862.5
697.5		780		855		865
697.5		785		860		870
697.5		790		865		875
697.5		797.5		865		885
697.5		797.5		865		885
760		795		865		885
765		795		870		885
772.5		827.5		875		890
772.5		827.5		830		885
767.5		822.5		825		885
770		817.5		822.5		887.5
775		817.5		817.5		852.5
780		817.5		812.5		832.5
785		817.5		807.5		827.5
790		782.5		805		822.5
795		782.5		802.5		817.5
800		782.5		802.5		812.5
805		780		805		812.5
810		780		807.5		812.5
815		780		807.5		812.5
820		780		807.5		815
842.5		780		812.5		820
867.5		785		815		835
882.5		785		820		835
882.5		785		820		840
880		782.5		820		840
857.5		777.5		820		840
855		780		822.5		840
847.5		777.5		822.5		840
845		777.5		825		857.5
845		777.5		827.5		862.5
845		777.5		830		862.5
845		780		830		862.5
845		785		842.5		862.5
850		790		842.5		862.5
855		795		840		862.5
855		817.5		835		877.5
855		820		830		872.5
857.5		815		827.5		867.5
857.5		815		830		867.5
860		815		825		867.5
860		820		825		872.5
867.5		825		825		875
875		830		827.5		880
887.5		855		832.5		885
900		860		837.5		892.5
905		867.5		885		892.5
910		897.5		905		892.5
910		897.5		900		897.5
957.5		897.5		902.5		902.5
952.5		892.5		897.5		900
952.5		890		895		895
947.5		890		895		895
947.5		895		890		892.5
950		895		887.5		887.5
950		895		887.5		892.5
945		897.5		890		897.5
907.5		880		895		897.5
887.5		872.5		895		900
887.5		867.5		900		900
887.5		860		900		962.5
825		855		905		962.5
825		855		912.5		965
825		855		972.5		967.5
822.5		855		970		967.5
820		855		967.5		967.5
815		855		965		962.5
815		865		965		960
817.5		870		967.5		957.5
822.5		875		965		957.5
822.5		880		967.5		955
827.5		910		972.5		955
842.5		925		970		957.5
862.5		937.5		972.5		952.5
865		942.5		972.5		952.5
857.5		967.5		975		952.5
855		905		970		947.5
852.5		905		967.5		945
850		905		967.5		947.5
847.5		902.5		970		947.5
845		872.5		970		952.5
847.5		865		970		952.5
830		840		970		955
827.5		825		970		955
825		817.5		970		955
822.5		812.5		970		962.5
820		807.5		970		965
810		802.5		970		967.5
765		797.5		970		970
755		795		957.5		972.5
750		795		952.5		975
745		800		890		972.5
740		787.5		887.5		972.5
735		772.5		857.5		967.5
710		745		842.5		932.5
707.5		740		837.5		920
707.5		735		832.5		905
707.5		735		832.5		897.5
707.5		735		827.5		892.5
707.5		735		827.5		890
710		735		825		890
710		735		827.5		890
762.5		737.5		832.5		890
760		740		832.5		890
760		740		835		895
757.5		760		837.5		900
755		765		840		907.5
752.5		765		845		912.5
750		765		850		917.5
747.5		765		855		952.5
762.5		780		860		962.5
767.5		785		865		995
777.5		787.5		870		1010
815		790		885		1005
822.5		792.5		950		1000
820		792.5		947.5		995
820		792.5		942.5		992.5
817.5		790		937.5		980
817.5		785		932.5		980
780		780		927.5		965
772.5		785		922.5		965
765		790		925		965
765		790		927.5		970
760		790		932.5		970
760		790		932.5		975
760		790		932.5		1010
760		792.5		932.5		1020
762.5		800		935		1017.5
762.5		800		945		1015
787.5		802.5		942.5		1015
782.5		807.5		1002.5		987.5
777.5		835		1007.5		985
755		835		995		985
755		830		990		985
755		832.5		985		930
755		835		937.5		925
755		802.5		932.5		920
755		797.5		927.5		915
755		797.5		922.5		912.5
752.5		770		922.5		907.5
750		770		922.5		907.5
747.5		780		925		907.5
747.5		780		927.5		907.5
747.5		780		897.5		907.5
747.5		780		907.5		910
747.5		780		907.5		952.5
777.5		812.5		907.5		957.5
777.5		815		907.5		960
762.5		815		907.5		945
757.5		815		907.5		942.5
755		815		912.5		942.5
752.5		780		907.5		942.5
752.5		775		902.5		945
752.5		775		900		962.5
755		772.5		900		962.5
757.5		765		900		972.5
757.5		760		902.5		970
765		760		907.5		970
767.5		760		912.5		967.5
760		760		917.5		940
760		760		922.5		935
760		765		927.5		930
840		770		932.5		927.5
840		840		937.5		927.5
847.5		845		942.5		927.5
847.5		842.5		942.5		930
847.5		840		937.5		930
850		837.5		935		927.5
855		837.5		912.5		932.5
855		835		910		932.5
852.5		832.5		907.5		937.5
857.5		835		897.5		932.5
857.5		840		895		932.5
860		845		895		912.5
865		845		895		905
867.5		842.5		890		900
867.5		842.5		890		895
870		847.5		887.5		892.5
867.5		850		885		890
867.5		850		885		890
865		850		885		890
870		850		885		890
875		840		882.5		890
872.5		842.5		882.5		945
867.5		842.5		885		945
867.5		842.5		890		940
870		840		895		945
870		840		890		945
870		840		890		945
870		840		900		945
872.5		840		942.5		907.5
930		840		910		907.5
930		840		905		907.5
925		840		902.5		902.5
920		845		902.5		897.5
915		827.5		900		892.5
915		827.5		895		897.5
907.5		822.5		895		902.5
902.5		820		890		905
897.5		820		885		897.5
892.5		820		880		897.5
887.5		820		875		932.5
882.5		822.5		875		932.5
880		827.5		875		65
877.5		832.5		875		67.5
882.5		835		875		70
882.5		840		875		80
887.5		845		877.5		82.5
890		847.5		872.5		85
887.5		850		867.5		87.5
887.5		850		862.5		90
897.5		845		862.5		90
905		845		867.5		90
905		855		872.5		90
905		860		872.5		92.5
905		855		850		90
905		850		850		90
905		852.5		850		92.5
907.5		857.5		850		92.5
902.5		855		865		92.5
902.5		855		867.5		90
897.5		855		885		90
895		857.5		82.5		90
892.5		855		85		92.5
892.5		850		87.5		95
760		847.5		90		97.5
755		842.5		92.5		100
755		845		887.5		102.5
755		845		882.5		107.5
115		850		880		110
112.5		855		880		107.5
115		857.5		875		110
75		865		875		110
75		865		870		110
87.5		865		875		107.5
90		870		875		110
92.5		870		880		112.5
95		865		880		115
92.5		862.5		880		117.5
90		862.5		882.5		120
90		830		65		122.5
92.5		830		67.5		125
95		830		70		155
92.5		830		85		175
92.5		832.5		85		177.5
95		757.5		82.5		177.5
95		70		82.5		115
97.5		72.5		80		112.5
95		70		80		110
95		67.5		80		107.5
95		65		80		105
95		742.5		80		102.5
97.5		742.5		77.5		100

## Sheet: Supplementary Fig 9C 
mCherry- cells		mCherry+ cells
-0.059	Outside	0.047	Inside		SPI-1 Foci distance from the segmented surface (µm)
0.047	Inside	-0.047	Outside		Positive values represent distances inside the segmented object
0.047	Inside	-0.046	Outside		Negative values represent distances outside the segmented object
0.016	Inside	0.075	Inside
-0.046	Outside	-0.051	Outside		mCherry- cells	mCherry+ cells
-0.059	Outside	-0.051	Outside		3592	291	Inside
-0.016	Outside	-0.048	Outside		2266	361	Outside
0.046	Inside	-0.016	Outside		5858	652	All Foci
0.141	Inside	-0.099	Outside
0.052	Inside	-0.032	Outside		mCherry- cells	mCherry+ cells
-0.113	Outside	-0.032	Outside		0.613179	0.446319	Inside
0.093	Inside	-0.094	Outside		0.386821	0.553681	Outside
-0.032	Outside	-0.016	Outside
-0.036	Outside	0.048	Inside
0.016	Inside	0.097	Inside
0.086	Inside	0.048	Inside
0.093	Inside	0.169	Inside
0.047	Inside	-0.051	Outside
0.075	Inside	0.175	Inside
0.059	Inside	-0.081	Outside
-0.075	Outside	0.087	Inside
0.067	Inside	-0.016	Outside
-0.046	Outside	-0.016	Outside
0.046	Inside	0.066	Inside
0.068	Inside	0.066	Inside
-0.072	Outside	0.049	Inside
-0.048	Outside	0.205	Inside
-0.051	Outside	0.108	Inside
0.057	Inside	-0.117	Outside
0.066	Inside	-0.123	Outside
0.032	Inside	0.046	Inside
0.099	Inside	-0.051	Outside
0.016	Inside	-0.016	Outside
-0.058	Outside	-0.046	Outside
-0.016	Outside	0.097	Inside
0.156	Inside	0.133	Inside
0.066	Inside	-0.082	Outside
0.141	Inside	-0.081	Outside
0.032	Inside	0.023	Inside
0.067	Inside	-0.016	Outside
-0.032	Outside	0.104	Inside
0.114	Inside	-0.052	Outside
0.016	Inside	-0.1	Outside
0.149	Inside	-0.066	Outside
0.081	Inside	-0.048	Outside
0.133	Inside	0.052	Inside
0.102	Inside	0.094	Inside
-0.048	Outside	-0.046	Outside
0.058	Inside	-0.036	Outside
-0.016	Outside	0.016	Inside
0.072	Inside	0.047	Inside
0.047	Inside	-0.016	Outside
0.123	Inside	-0.052	Outside
-0.048	Outside	-0.016	Outside
0.072	Inside	-0.036	Outside
-0.091	Outside	-0.098	Outside
0.141	Inside	-0.051	Outside
0.101	Inside	0.036	Inside
0.072	Inside	-0.046	Outside
-0.016	Outside	-0.087	Outside
-0.072	Outside	0.185	Inside
0.036	Inside	-0.023	Outside
-0.13	Outside	0.134	Inside
0.105	Inside	0.093	Inside
-0.016	Outside	0.016	Inside
0.124	Inside	-0.048	Outside
-0.064	Outside	-0.016	Outside
0.174	Inside	-0.064	Outside
-0.057	Outside	-0.066	Outside
0.08	Inside	-0.036	Outside
-0.046	Outside	0.098	Inside
0.048	Inside	0.058	Inside
0.081	Inside	-0.153	Outside
0.131	Inside	0.054	Inside
-0.023	Outside	-0.032	Outside
-0.036	Outside	0.016	Inside
-0.081	Outside	0.016	Inside
0.036	Inside	0.023	Inside
-0.108	Outside	-0.046	Outside
0.047	Inside	0.023	Inside
0.093	Inside	0.032	Inside
-0.023	Outside	0.107	Inside
-0.047	Outside	0.095	Inside
-0.046	Outside	0.094	Inside
-0.016	Outside	-0.081	Outside
0.139	Inside	0.051	Inside
0.047	Inside	-0.06	Outside
0.036	Inside	-0.091	Outside
0.016	Inside	0.114	Inside
-0.046	Outside	0.016	Inside
0.023	Inside	0.098	Inside
0.141	Inside	-0.016	Outside
0.08	Inside	0.048	Inside
0.016	Inside	0.016	Inside
0.081	Inside	0.072	Inside
0.032	Inside	0.036	Inside
-0.023	Outside	0.051	Inside
0.066	Inside	0.068	Inside
0.067	Inside	-0.023	Outside
-0.016	Outside	0.07	Inside
-0.112	Outside	0.102	Inside
-0.047	Outside	0.068	Inside
0.023	Inside	0.048	Inside
0.066	Inside	0.056	Inside
-0.048	Outside	0.07	Inside
0.036	Inside	-0.181	Outside
0.032	Inside	-0.036	Outside
0.048	Inside	0.148	Inside
-0.099	Outside	-0.032	Outside
-0.051	Outside	-0.069	Outside
-0.048	Outside	-0.023	Outside
0.087	Inside	-0.032	Outside
-0.023	Outside	0.032	Inside
0.032	Inside	-0.113	Outside
-0.06	Outside	0.016	Inside
-0.036	Outside	-0.016	Outside
-0.046	Outside	-0.048	Outside
0.051	Inside	0.049	Inside
0.048	Inside	0.067	Inside
0.048	Inside	-0.114	Outside
-0.032	Outside	-0.087	Outside
0.048	Inside	-0.061	Outside
0.023	Inside	-0.049	Outside
-0.036	Outside	0.059	Inside
0.068	Inside	-0.058	Outside
0.048	Inside	0.048	Inside
-0.048	Outside	0.058	Inside
0.048	Inside	-0.061	Outside
0.094	Inside	-0.108	Outside
-0.023	Outside	-0.049	Outside
-0.016	Outside	-0.032	Outside
0.023	Inside	-0.032	Outside
0.051	Inside	0.016	Inside
0.14	Inside	0.148	Inside
-0.109	Outside	0.049	Inside
0.087	Inside	-0.114	Outside
-0.048	Outside	-0.016	Outside
-0.087	Outside	0.136	Inside
-0.046	Outside	0.016	Inside
0.146	Inside	-0.023	Outside
0.016	Inside	0.054	Inside
0.046	Inside	0.095	Inside
0.194	Inside	0.016	Inside
-0.113	Outside	-0.016	Outside
0.117	Inside	-0.081	Outside
-0.048	Outside	0.016	Inside
0.145	Inside	0.104	Inside
0.094	Inside	0.023	Inside
-0.099	Outside	0.016	Inside
0.072	Inside	0.103	Inside
-0.126	Outside	-0.016	Outside
0.081	Inside	-0.032	Outside
-0.126	Outside	-0.048	Outside
0.149	Inside	0.148	Inside
-0.032	Outside	-0.072	Outside
-0.016	Outside	0.016	Inside
0.064	Inside	0.099	Inside
-0.023	Outside	0.066	Inside
0.051	Inside	0.032	Inside
0.109	Inside	0.048	Inside
0.07	Inside	0.046	Inside
0.147	Inside	-0.016	Outside
-0.058	Outside	-0.046	Outside
-0.102	Outside	-0.087	Outside
0.149	Inside	0.032	Inside
-0.046	Outside	0.049	Inside
0.097	Inside	-0.016	Outside
0.108	Inside	-0.129	Outside
0.145	Inside	-0.058	Outside
-0.016	Outside	-0.081	Outside
0.032	Inside	-0.114	Outside
0.147	Inside	-0.016	Outside
0.023	Inside	0.016	Inside
-0.072	Outside	0.016	Inside
0.016	Inside	0.071	Inside
0.076	Inside	0.048	Inside
0.184	Inside	0.107	Inside
0.147	Inside	0.048	Inside
0.14	Inside	0.042	Inside
-0.068	Outside	-0.072	Outside
0.171	Inside	-0.088	Outside
0.144	Inside	0.016	Inside
-0.046	Outside	0.032	Inside
-0.072	Outside	0.099	Inside
0.036	Inside	0.042	Inside
0.068	Inside	0.151	Inside
0.046	Inside	-0.066	Outside
0.164	Inside	-0.102	Outside
-0.132	Outside	-0.023	Outside
0.032	Inside	-0.087	Outside
0.032	Inside	-0.032	Outside
0.016	Inside	-0.081	Outside
0.048	Inside	-0.051	Outside
-0.036	Outside	0.036	Inside
0.145	Inside	-0.072	Outside
-0.048	Outside	-0.08	Outside
-0.068	Outside	-0.091	Outside
0.102	Inside	0.116	Inside
0.046	Inside	-0.108	Outside
-0.016	Outside	0.016	Inside
0.068	Inside	0.032	Inside
0.194	Inside	-0.051	Outside
0.06	Inside	-0.064	Outside
0.058	Inside	-0.051	Outside
0.036	Inside	-0.097	Outside
0.118	Inside	-0.081	Outside
0.016	Inside	0.087	Inside
0.102	Inside	0.016	Inside
0.146	Inside	-0.036	Outside
0.117	Inside	-0.048	Outside
-0.068	Outside	-0.036	Outside
0.097	Inside	0.036	Inside
-0.046	Outside	0.09	Inside
0.048	Inside	-0.141	Outside
0.097	Inside	0.032	Inside
0.094	Inside	0.051	Inside
0.132	Inside	-0.097	Outside
0.103	Inside	-0.051	Outside
-0.016	Outside	-0.039	Outside
0.103	Inside	-0.13	Outside
0.032	Inside	-0.039	Outside
0.146	Inside	-0.113	Outside
0.217	Inside	-0.071	Outside
0.193	Inside	-0.048	Outside
0.046	Inside	-0.126	Outside
0.046	Inside	0.048	Inside
0.068	Inside	-0.131	Outside
0.144	Inside	-0.036	Outside
-0.016	Outside	0.036	Inside
-0.094	Outside	-0.062	Outside
0.032	Inside	-0.062	Outside
-0.023	Outside	-0.016	Outside
0.023	Inside	-0.129	Outside
0.097	Inside	-0.058	Outside
-0.126	Outside	-0.081	Outside
0.159	Inside	-0.114	Outside
0.051	Inside	-0.016	Outside
-0.064	Outside	0.016	Inside
0.145	Inside	0.016	Inside
0.07	Inside	0.071	Inside
0.156	Inside	0.048	Inside
-0.016	Outside	0.107	Inside
0.051	Inside	0.048	Inside
0.016	Inside	0.042	Inside
0.058	Inside	-0.072	Outside
-0.082	Outside	-0.088	Outside
-0.016	Outside	0.016	Inside
0.058	Inside	0.032	Inside
-0.084	Outside	0.099	Inside
-0.103	Outside	0.042	Inside
0.016	Inside	0.151	Inside
-0.016	Outside	-0.066	Outside
-0.068	Outside	-0.102	Outside
0.171	Inside	-0.023	Outside
0.032	Inside	-0.087	Outside
0.094	Inside	-0.032	Outside
0.129	Inside	-0.081	Outside
0.046	Inside	-0.051	Outside
0.023	Inside	0.036	Inside
0.036	Inside	-0.072	Outside
-0.046	Outside	-0.08	Outside
0.032	Inside	-0.091	Outside
-0.016	Outside	0.116	Inside
-0.016	Outside	-0.108	Outside
-0.036	Outside	0.016	Inside
0.058	Inside	0.032	Inside
0.058	Inside	-0.051	Outside
0.032	Inside	-0.064	Outside
0.097	Inside	-0.051	Outside
0.016	Inside	-0.097	Outside
0.051	Inside	-0.081	Outside
0.082	Inside	0.087	Inside
0.048	Inside	0.016	Inside
-0.053	Outside	-0.036	Outside
-0.036	Outside	-0.048	Outside
0.094	Inside	-0.036	Outside
0.048	Inside	0.036	Inside
0.06	Inside	0.09	Inside
-0.098	Outside	-0.141	Outside
-0.132	Outside	0.032	Inside
-0.082	Outside	0.051	Inside
0.049	Inside	-0.097	Outside
-0.108	Outside	-0.051	Outside
-0.049	Outside	-0.039	Outside
-0.032	Outside	-0.13	Outside
-0.032	Outside	-0.039	Outside
0.016	Inside	-0.113	Outside
0.049	Inside	-0.071	Outside
-0.06	Outside	-0.048	Outside
-0.049	Outside	-0.126	Outside
-0.016	Outside	0.048	Inside
-0.046	Outside	-0.131	Outside
-0.023	Outside	-0.036	Outside
-0.054	Outside	0.036	Inside
0.095	Inside	-0.062	Outside
-0.058	Outside	-0.062	Outside
0.049	Inside	-0.016	Outside
0.036	Inside	-0.064	Outside
0.097	Inside	-0.016	Outside
-0.016	Outside	-0.064	Outside
0.113	Inside	-0.016	Outside
-0.016	Outside	0.041	Inside
0.016	Inside	-0.016	Outside
-0.016	Outside	-0.091	Outside
0.023	Inside	0.154	Inside
0.023	Inside	-0.016	Outside
0.113	Inside	-0.102	Outside
0.081	Inside	-0.081	Outside
0.016	Inside	0.058	Inside
-0.146	Outside	-0.081	Outside
0.032	Inside	0.081	Inside
0.023	Inside	0.166	Inside
0.153	Inside	0.084	Inside
0.049	Inside	0.041	Inside
0.137	Inside	0.041	Inside
0.032	Inside	-0.071	Outside
0.118	Inside	0.032	Inside
0.049	Inside	0.044	Inside
-0.058	Outside	-0.041	Outside
0.097	Inside	-0.064	Outside
-0.016	Outside	0.044	Inside
0.157	Inside	0.091	Inside
-0.103	Outside	-0.044	Outside
0.141	Inside	0.016	Inside
0.032	Inside	-0.087	Outside
0.098	Inside	-0.016	Outside
-0.016	Outside	0.079	Inside
-0.068	Outside	-0.046	Outside
0.081	Inside	0.044	Inside
0.049	Inside	-0.066	Outside
0.094	Inside	-0.101	Outside
-0.102	Outside	-0.103	Outside
0.049	Inside	-0.068	Outside
0.036	Inside	0.067	Inside
0.036	Inside	-0.072	Outside
0.097	Inside	-0.103	Outside
-0.032	Outside	0.087	Inside
-0.07	Outside	0.177	Inside
0.135	Inside	-0.066	Outside
-0.058	Outside	0.079	Inside
0.091	Inside	0.1	Inside
0.016	Inside	-0.092	Outside
0.049	Inside	-0.032	Outside
0.046	Inside	0.036	Inside
0.049	Inside	0.044	Inside
-0.064	Outside	0.044	Inside
-0.032	Outside	-0.144	Outside
-0.036	Outside	0.036	Inside
-0.072	Outside	-0.036	Outside
-0.016	Outside	-0.054	Outside
-0.036	Outside	-0.094	Outside
-0.016	Outside	-0.023	Outside
0.081	Inside	-0.044	Outside
0.123	Inside	-0.073	Outside
-0.058	Outside	-0.032	Outside
0.103	Inside	0.044	Inside
0.016	Inside	0.044	Inside
0.049	Inside	-0.032	Outside
-0.081	Outside	-0.058	Outside
-0.072	Outside	-0.016	Outside
0.135	Inside	0.081	Inside
0.058	Inside	0.048	Inside
0.207	Inside	-0.032	Outside
-0.032	Outside	0.016	Inside
0.076	Inside	0.152	Inside
-0.016	Outside	0.126	Inside
0.154	Inside	0.016	Inside
-0.072	Outside	0.091	Inside
0.066	Inside	-0.048	Outside
0.106	Inside	-0.093	Outside
0.081	Inside	0.032	Inside
0.094	Inside	-0.048	Outside
0.084	Inside	-0.046	Outside
0.064	Inside	-0.081	Outside
0.106	Inside	0.016	Inside
0.048	Inside	-0.048	Outside
-0.058	Outside	-0.032	Outside
-0.116	Outside	0.089	Inside
0.098	Inside	-0.032	Outside
0.153	Inside	0.141	Inside
0.081	Inside	-0.064	Outside
-0.023	Outside	0.078	Inside
0.193	Inside	-0.046	Outside
0.032	Inside	0.111	Inside
-0.068	Outside	-0.023	Outside
-0.023	Outside	-0.016	Outside
0.051	Inside	-0.036	Outside
-0.032	Outside	-0.023	Outside
-0.032	Outside	-0.066	Outside
0.082	Inside	0.089	Inside
-0.036	Outside	0.023	Inside
0.126	Inside	-0.036	Outside
-0.064	Outside	0.048	Inside
-0.087	Outside	-0.056	Outside
0.023	Inside	0.103	Inside
0.144	Inside	0.023	Inside
0.084	Inside	-0.016	Outside
-0.087	Outside	-0.114	Outside
0.036	Inside	-0.116	Outside
0.036	Inside	0.126	Inside
0.068	Inside	0.103	Inside
-0.149	Outside	0.036	Inside
-0.135	Outside	-0.058	Outside
0.036	Inside	-0.048	Outside
0.058	Inside	-0.061	Outside
0.016	Inside	0.052	Inside
0.048	Inside	-0.052	Outside
-0.058	Outside	0.06	Inside
0.049	Inside	0.082	Inside
0.016	Inside	0.032	Inside
0.135	Inside	-0.102	Outside
0.051	Inside	-0.016	Outside
-0.046	Outside	0.202	Inside
-0.081	Outside	-0.048	Outside
-0.149	Outside	0.068	Inside
0.097	Inside	0.151	Inside
0.146	Inside	0.106	Inside
0.032	Inside	0.032	Inside
-0.076	Outside	0.051	Inside
-0.032	Outside	-0.07	Outside
0.081	Inside	0.048	Inside
0.016	Inside	-0.13	Outside
0.016	Inside	-0.046	Outside
-0.048	Outside	-0.016	Outside
-0.068	Outside	-0.072	Outside
-0.051	Outside	-0.097	Outside
-0.036	Outside	-0.109	Outside
0.049	Inside	-0.051	Outside
0.095	Inside	-0.077	Outside
0.016	Inside	0.088	Inside
0.032	Inside	0.053	Inside
0.049	Inside	0.068	Inside
0.036	Inside	-0.032	Outside
0.098	Inside	-0.046	Outside
0.049	Inside	0.106	Inside
-0.036	Outside	0.046	Inside
0.058	Inside	-0.097	Outside
0.097	Inside	0.046	Inside
0.102	Inside	-0.09	Outside
-0.046	Outside	-0.054	Outside
0.081	Inside	-0.091	Outside
0.049	Inside	-0.108	Outside
0.049	Inside	-0.108	Outside
0.141	Inside	-0.032	Outside
0.058	Inside	-0.145	Outside
0.049	Inside	0.059	Inside
0.076	Inside	-0.072	Outside
0.023	Inside	0.059	Inside
0.023	Inside	0.067	Inside
0.023	Inside	-0.129	Outside
-0.046	Outside	0.148	Inside
0.049	Inside	0.032	Inside
-0.064	Outside	-0.064	Outside
0.023	Inside	-0.142	Outside
-0.023	Outside	0.049	Inside
-0.047	Outside	-0.18	Outside
-0.05	Outside	-0.064	Outside
0.016	Inside	0.046	Inside
-0.05	Outside	0.056	Inside
0.032	Inside	0.113	Inside
-0.058	Outside	0.086	Inside
0.046	Inside	-0.072	Outside
-0.036	Outside	0.046	Inside
0.047	Inside	0.032	Inside
-0.117	Outside	-0.064	Outside
-0.047	Outside	0.032	Inside
-0.08	Outside	-0.06	Outside
0.036	Inside	-0.137	Outside
-0.046	Outside	-0.032	Outside
-0.05	Outside	-0.072	Outside
-0.023	Outside	-0.072	Outside
0.094	Inside	-0.116	Outside
-0.112	Outside	0.046	Inside
0.058	Inside	-0.06	Outside
-0.081	Outside	0.051	Inside
-0.091	Outside	-0.191	Outside
-0.016	Outside	0.133	Inside
0.047	Inside	0.051	Inside
0.032	Inside	0.107	Inside
-0.096	Outside	0.032	Inside
0.032	Inside	-0.064	Outside
0.036	Inside	-0.082	Outside
-0.066	Outside	0.137	Inside
0.036	Inside	-0.166	Outside
-0.05	Outside	-0.104	Outside
0.047	Inside	-0.153	Outside
0.066	Inside	0.046	Inside
0.13	Inside	0.166	Inside
-0.108	Outside	0.059	Inside
-0.036	Outside	-0.032	Outside
-0.075	Outside	0.05	Inside
0.047	Inside	0.153	Inside
-0.162	Outside	0.178	Inside
0.057	Inside	0.059	Inside
-0.087	Outside	-0.088	Outside
0.05	Inside	-0.133	Outside
0.047	Inside	-0.104	Outside
0.116	Inside	-0.105	Outside
-0.023	Outside	-0.05	Outside
-0.068	Outside	-0.159	Outside
0.047	Inside	0.032	Inside
0.047	Inside	0.198	Inside
0.058	Inside	-0.032	Outside
-0.194	Outside	0.16	Inside
0.057	Inside	0.047	Inside
0.047	Inside	-0.129	Outside
-0.047	Outside	0.046	Inside
-0.057	Outside	0.156	Inside
-0.046	Outside	0.174	Inside
0.093	Inside	-0.032	Outside
0.051	Inside	-0.161	Outside
-0.032	Outside	0.142	Inside
0.047	Inside	0.086	Inside
0.058	Inside	-0.046	Outside
0.096	Inside	-0.032	Outside
0.068	Inside	-0.032	Outside
0.093	Inside	0.094	Inside
0.15	Inside	0.032	Inside
-0.048	Outside	-0.032	Outside
0.047	Inside	0.168	Inside
0.094	Inside	0.057	Inside
0.046	Inside	0.1	Inside
0.066	Inside	0.046	Inside
0.051	Inside	-0.086	Outside
0.047	Inside	-0.129	Outside
0.047	Inside	0.057	Inside
-0.051	Outside	0.032	Inside
-0.023	Outside	-0.046	Outside
0.046	Inside	-0.057	Outside
-0.08	Outside	-0.047	Outside
0.048	Inside	-0.046	Outside
0.08	Inside	-0.032	Outside
-0.016	Outside	0.032	Inside
0.114	Inside	0.086	Inside
-0.016	Outside	0.159	Inside
0.047	Inside	-0.097	Outside
-0.116	Outside	0.032	Inside
-0.047	Outside	0.057	Inside
0.016	Inside	-0.057	Outside
-0.075	Outside	-0.032	Outside
-0.046	Outside	0.066	Inside
0.128	Inside	-0.103	Outside
0.108	Inside	0.057	Inside
0.058	Inside	-0.116	Outside
0.118	Inside	-0.072	Outside
0.016	Inside	-0.187	Outside
0.069	Inside	-0.08	Outside
0.047	Inside	-0.047	Outside
0.086	Inside	-0.08	Outside
0.099	Inside	-0.032	Outside
-0.016	Outside	-0.161	Outside
-0.066	Outside	-0.048	Outside
-0.047	Outside	0.032	Inside
-0.032	Outside	0.032	Inside
-0.051	Outside	-0.168	Outside
-0.105	Outside	0.113	Inside
-0.059	Outside	0.087	Inside
-0.114	Outside	0.087	Inside
0.059	Inside	0.072	Inside
0.083	Inside	0.164	Inside
-0.081	Outside	-0.046	Outside
0.149	Inside	-0.032	Outside
0.137	Inside	-0.081	Outside
0.064	Inside	0.087	Inside
0.123	Inside	0.066	Inside
-0.016	Outside	-0.032	Outside
-0.032	Outside	0.072	Inside
0.093	Inside	-0.072	Outside
0.081	Inside	-0.097	Outside
-0.036	Outside	-0.072	Outside
0.046	Inside	-0.126	Outside
0.016	Inside	-0.137	Outside
0.137	Inside	0.048	Inside
0.184	Inside	-0.097	Outside
0.036	Inside	0.048	Inside
0.095	Inside	-0.103	Outside
0.046	Inside	-0.046	Outside
0.143	Inside	-0.116	Outside
0.081	Inside	-0.104	Outside
0.149	Inside	0.099	Inside
0.016	Inside	0	Inside
-0.023	Outside	0	Inside
-0.097	Outside	0	Inside
0.036	Inside	0	Inside
-0.048	Outside	0	Inside
-0.113	Outside	0	Inside
0.094	Inside	0	Inside
0.106	Inside	-0.032	Outside
0.066	Inside	-0.091	Outside
0.156	Inside	0.046	Inside
-0.036	Outside	-0.127	Outside
0.139	Inside	0.032	Inside
0.081	Inside	-0.05	Outside
0.046	Inside	-0.032	Outside
0.059	Inside	-0.032	Outside
0.137	Inside	0.046	Inside
-0.058	Outside	-0.102	Outside
0.129	Inside	0.133	Inside
0.189	Inside	0.111	Inside
-0.032	Outside	0.032	Inside
-0.036	Outside	-0.045	Outside
0.182	Inside	-0.125	Outside
0.124	Inside	-0.045	Outside
-0.102	Outside	-0.045	Outside
0.13	Inside	-0.058	Outside
0.2	Inside	0.096	Inside
0.139	Inside	0.08	Inside
0.227	Inside	-0.182	Outside
-0.064	Outside	0.173	Inside
0.105	Inside	-0.046	Outside
0.023	Inside	-0.046	Outside
0.048	Inside	-0.046	Outside
0.066	Inside	0.113	Inside
-0.051	Outside	0.087	Inside
-0.047	Outside	-0.126	Outside
0.081	Inside	-0.08	Outside
-0.016	Outside	-0.08	Outside
0.046	Inside	-0.103	Outside
0.138	Inside	-0.087	Outside
0.059	Inside	-0.066	Outside
0.143	Inside	-0.096	Outside
-0.081	Outside	0.046	Inside
0.064	Inside	-0.08	Outside
0.036	Inside	-0.032	Outside
0.082	Inside	0.058	Inside
0.051	Inside	0.032	Inside
0.094	Inside	-0.046	Outside
0.082	Inside	-0.17	Outside
0.094	Inside	0.071	Inside
0.178	Inside	-0.032	Outside
0.14	Inside	0.055	Inside
0.032	Inside	0.064	Inside
0.096	Inside	0.055	Inside
0.016	Inside	0.154	Inside
0.066	Inside	0.032	Inside
-0.046	Outside	-0.046	Outside
-0.016	Outside	0.114	Inside
0.016	Inside	-0.193	Outside
0.047	Inside	-0.133	Outside
0.08	Inside	-0.072	Outside
-0.046	Outside	-0.071	Outside
-0.118	Outside	-0.046	Outside
-0.102	Outside	-0.046	Outside
-0.112	Outside	-0.064	Outside
-0.051	Outside	0.129	Inside
-0.16	Outside	0.182	Inside
-0.144	Outside	-0.091	Outside
-0.051	Outside	-0.11	Outside
-0.157	Outside	0.032	Inside
-0.051	Outside	-0.064	Outside
-0.134	Outside	-0.055	Outside
-0.114	Outside	-0.091	Outside
-0.066	Outside
0.07	Inside
-0.016	Outside
-0.016	Outside
-0.063	Outside
0.084	Inside
-0.032	Outside
0.153	Inside
-0.051	Outside
0.048	Inside
-0.048	Outside
0.048	Inside
-0.102	Outside
-0.036	Outside
0.048	Inside
0.081	Inside
0.084	Inside
0.108	Inside
0.023	Inside
0.036	Inside
0.077	Inside
-0.036	Outside
0.095	Inside
0.046	Inside
0.144	Inside
-0.051	Outside
0.081	Inside
-0.077	Outside
0.102	Inside
-0.016	Outside
-0.088	Outside
0.06	Inside
0.082	Inside
-0.036	Outside
-0.016	Outside
0.13	Inside
0.023	Inside
-0.016	Outside
-0.051	Outside
0.095	Inside
0.072	Inside
-0.116	Outside
-0.051	Outside
0.023	Inside
-0.068	Outside
0.058	Inside
0.101	Inside
-0.058	Outside
0.114	Inside
-0.056	Outside
0.048	Inside
0.102	Inside
-0.06	Outside
-0.097	Outside
-0.056	Outside
0.016	Inside
0.048	Inside
0.095	Inside
0.144	Inside
-0.088	Outside
-0.036	Outside
-0.064	Outside
-0.048	Outside
0.095	Inside
0.032	Inside
-0.046	Outside
0.023	Inside
0.032	Inside
-0.032	Outside
0.142	Inside
-0.051	Outside
-0.051	Outside
-0.016	Outside
0.157	Inside
0.154	Inside
0.048	Inside
-0.072	Outside
0.016	Inside
-0.032	Outside
0.095	Inside
-0.051	Outside
0.051	Inside
-0.066	Outside
-0.016	Outside
0.016	Inside
0.051	Inside
0.072	Inside
-0.127	Outside
0.082	Inside
-0.07	Outside
-0.114	Outside
-0.082	Outside
-0.032	Outside
-0.103	Outside
0.111	Inside
-0.036	Outside
0.048	Inside
0.102	Inside
-0.016	Outside
-0.032	Outside
-0.113	Outside
0.054	Inside
-0.066	Outside
0.036	Inside
0.114	Inside
-0.072	Outside
0.051	Inside
0.139	Inside
0.159	Inside
-0.023	Outside
-0.105	Outside
-0.016	Outside
-0.108	Outside
0.087	Inside
0.181	Inside
0.058	Inside
-0.081	Outside
-0.051	Outside
-0.016	Outside
0.016	Inside
-0.091	Outside
-0.072	Outside
0.056	Inside
0.134	Inside
-0.032	Outside
0.101	Inside
0.023	Inside
-0.016	Outside
0.016	Inside
0.023	Inside
0.032	Inside
-0.072	Outside
0.051	Inside
-0.036	Outside
-0.072	Outside
0.121	Inside
0.032	Inside
-0.064	Outside
-0.048	Outside
-0.036	Outside
0.051	Inside
-0.032	Outside
0.153	Inside
0.072	Inside
0.082	Inside
0.051	Inside
0.056	Inside
-0.068	Outside
-0.139	Outside
-0.111	Outside
0.051	Inside
-0.032	Outside
0.134	Inside
-0.046	Outside
-0.06	Outside
0.048	Inside
-0.084	Outside
0.016	Inside
-0.136	Outside
0.016	Inside
-0.064	Outside
-0.129	Outside
-0.081	Outside
-0.016	Outside
0.036	Inside
-0.066	Outside
0.046	Inside
0.158	Inside
0.102	Inside
0.161	Inside
0.048	Inside
0.046	Inside
-0.123	Outside
0.058	Inside
-0.023	Outside
0.068	Inside
0.051	Inside
-0.054	Outside
0.091	Inside
0.068	Inside
0.084	Inside
0.138	Inside
0.102	Inside
0.101	Inside
0.155	Inside
0.134	Inside
0.058	Inside
-0.036	Outside
0.036	Inside
-0.179	Outside
0.125	Inside
0.116	Inside
0.051	Inside
-0.102	Outside
0.153	Inside
-0.081	Outside
0.102	Inside
0.06	Inside
-0.066	Outside
0.016	Inside
0.182	Inside
0.137	Inside
-0.048	Outside
0.091	Inside
-0.058	Outside
0.101	Inside
0.124	Inside
0.166	Inside
0.046	Inside
0.016	Inside
0.095	Inside
0.051	Inside
0.095	Inside
0.051	Inside
0.048	Inside
0.152	Inside
0.046	Inside
0.117	Inside
0.095	Inside
0.13	Inside
0.063	Inside
0.123	Inside
0.016	Inside
0.102	Inside
0.054	Inside
0.072	Inside
-0.016	Outside
0.139	Inside
-0.023	Outside
-0.064	Outside
-0.023	Outside
0.164	Inside
0.064	Inside
0.153	Inside
-0.032	Outside
0.102	Inside
-0.023	Outside
0.095	Inside
0.081	Inside
0.051	Inside
-0.094	Outside
-0.066	Outside
0.153	Inside
-0.051	Outside
0.138	Inside
0.063	Inside
-0.102	Outside
0.036	Inside
0.087	Inside
0.06	Inside
0.032	Inside
-0.081	Outside
0.046	Inside
0.016	Inside
0.051	Inside
0.051	Inside
-0.032	Outside
-0.048	Outside
0.016	Inside
-0.066	Outside
-0.091	Outside
0.13	Inside
-0.103	Outside
0.102	Inside
0.063	Inside
0.023	Inside
0.139	Inside
-0.023	Outside
0.023	Inside
-0.016	Outside
-0.054	Outside
-0.069	Outside
-0.061	Outside
0.058	Inside
0.095	Inside
0.099	Inside
-0.036	Outside
-0.048	Outside
0.095	Inside
0.023	Inside
0.049	Inside
-0.082	Outside
0.016	Inside
0.032	Inside
-0.036	Outside
0.142	Inside
0.081	Inside
-0.096	Outside
0.138	Inside
0.049	Inside
-0.016	Outside
0.064	Inside
0.049	Inside
0.095	Inside
0.046	Inside
0.113	Inside
-0.048	Outside
-0.119	Outside
0.032	Inside
0.061	Inside
0.1	Inside
0.076	Inside
0.032	Inside
0.032	Inside
0.135	Inside
0.016	Inside
0.066	Inside
0.052	Inside
-0.103	Outside
0.016	Inside
0.036	Inside
0.059	Inside
-0.023	Outside
0.049	Inside
0.046	Inside
-0.114	Outside
0.118	Inside
0.046	Inside
0.106	Inside
-0.058	Outside
0.187	Inside
0.156	Inside
0.084	Inside
0.153	Inside
0.076	Inside
0.131	Inside
-0.032	Outside
0.171	Inside
0.054	Inside
-0.046	Outside
0.059	Inside
-0.058	Outside
0.016	Inside
-0.016	Outside
0.066	Inside
0.099	Inside
0.036	Inside
0.115	Inside
0.049	Inside
0.049	Inside
0.049	Inside
0.143	Inside
-0.067	Outside
-0.064	Outside
0.197	Inside
0.148	Inside
0.049	Inside
0.11	Inside
-0.081	Outside
0.049	Inside
-0.046	Outside
-0.036	Outside
-0.016	Outside
0.082	Inside
0.072	Inside
-0.032	Outside
0.114	Inside
-0.094	Outside
0.2	Inside
0.059	Inside
-0.016	Outside
-0.081	Outside
0.049	Inside
0.16	Inside
0.102	Inside
0.049	Inside
0.099	Inside
0.118	Inside
0.049	Inside
0.049	Inside
-0.032	Outside
-0.048	Outside
-0.058	Outside
0.049	Inside
0.059	Inside
-0.066	Outside
0.099	Inside
0.016	Inside
0.068	Inside
0.1	Inside
0.067	Inside
-0.048	Outside
0.106	Inside
-0.103	Outside
0.123	Inside
0.087	Inside
0.119	Inside
-0.097	Outside
-0.076	Outside
-0.036	Outside
-0.032	Outside
-0.036	Outside
0.156	Inside
-0.097	Outside
0.091	Inside
0.202	Inside
-0.046	Outside
0.023	Inside
-0.108	Outside
-0.087	Outside
0.101	Inside
0.036	Inside
-0.123	Outside
0.188	Inside
-0.016	Outside
0.048	Inside
0.188	Inside
-0.016	Outside
-0.087	Outside
0.036	Inside
-0.066	Outside
0.148	Inside
0.148	Inside
0.122	Inside
0.16	Inside
-0.081	Outside
0.081	Inside
-0.016	Outside
0.076	Inside
0.159	Inside
0.115	Inside
0.1	Inside
-0.016	Outside
0.1	Inside
0.052	Inside
0.152	Inside
0.131	Inside
0.016	Inside
0.148	Inside
0.119	Inside
-0.016	Outside
0.104	Inside
0.1	Inside
0.049	Inside
0.165	Inside
-0.032	Outside
0.197	Inside
-0.048	Outside
0.046	Inside
-0.081	Outside
0.036	Inside
0.109	Inside
-0.016	Outside
0.156	Inside
0.124	Inside
-0.016	Outside
0.181	Inside
0.105	Inside
0.163	Inside
0.048	Inside
0.099	Inside
0.071	Inside
0.15	Inside
-0.049	Outside
0.067	Inside
0.016	Inside
0.046	Inside
0.13	Inside
0.016	Inside
0.048	Inside
0.084	Inside
0.197	Inside
0.036	Inside
0.114	Inside
0.178	Inside
0.152	Inside
0.049	Inside
0.148	Inside
-0.032	Outside
0.064	Inside
0.167	Inside
0.046	Inside
-0.016	Outside
0.061	Inside
0.169	Inside
0.081	Inside
0.095	Inside
0.054	Inside
0.143	Inside
0.016	Inside
0.099	Inside
-0.046	Outside
0.153	Inside
0.087	Inside
-0.023	Outside
0.138	Inside
-0.046	Outside
0.127	Inside
0.052	Inside
0.016	Inside
0.058	Inside
0.072	Inside
0.016	Inside
0.061	Inside
0.087	Inside
-0.058	Outside
-0.023	Outside
0.048	Inside
0.145	Inside
-0.109	Outside
-0.087	Outside
-0.094	Outside
0.099	Inside
0.099	Inside
0.049	Inside
-0.068	Outside
0.068	Inside
0.036	Inside
0.023	Inside
-0.123	Outside
0.046	Inside
0.016	Inside
0.082	Inside
0.177	Inside
0.036	Inside
0.049	Inside
-0.054	Outside
-0.016	Outside
0.062	Inside
-0.051	Outside
-0.036	Outside
-0.066	Outside
-0.08	Outside
-0.036	Outside
-0.016	Outside
0.073	Inside
0.071	Inside
-0.032	Outside
0.134	Inside
0.088	Inside
0.143	Inside
-0.088	Outside
-0.08	Outside
0.051	Inside
0.134	Inside
-0.066	Outside
0.075	Inside
0.088	Inside
-0.08	Outside
0.107	Inside
0.016	Inside
0.032	Inside
0.144	Inside
-0.06	Outside
0.073	Inside
0.066	Inside
0.178	Inside
-0.032	Outside
-0.097	Outside
0.077	Inside
-0.08	Outside
0.068	Inside
-0.016	Outside
0.046	Inside
0.088	Inside
-0.036	Outside
-0.051	Outside
0.154	Inside
-0.068	Outside
0.046	Inside
0.151	Inside
0.143	Inside
-0.032	Outside
0.016	Inside
0.016	Inside
0.074	Inside
0.016	Inside
0.101	Inside
0.071	Inside
-0.039	Outside
0.036	Inside
-0.123	Outside
0.107	Inside
0.081	Inside
0.051	Inside
0.114	Inside
0.134	Inside
0.176	Inside
0.134	Inside
0.036	Inside
0.046	Inside
-0.064	Outside
0.116	Inside
0.058	Inside
0.107	Inside
-0.081	Outside
-0.036	Outside
0.074	Inside
0.071	Inside
0.112	Inside
0.143	Inside
-0.046	Outside
0.036	Inside
0.036	Inside
-0.088	Outside
0.139	Inside
0.032	Inside
0.016	Inside
0.068	Inside
-0.072	Outside
0.159	Inside
0.147	Inside
0.051	Inside
-0.032	Outside
0.051	Inside
0.071	Inside
0.09	Inside
-0.051	Outside
0.081	Inside
-0.066	Outside
-0.016	Outside
-0.051	Outside
0.036	Inside
-0.072	Outside
0.016	Inside
0.108	Inside
-0.072	Outside
-0.036	Outside
0.048	Inside
0.06	Inside
0.016	Inside
0.036	Inside
-0.032	Outside
0.058	Inside
0.023	Inside
-0.12	Outside
-0.036	Outside
-0.036	Outside
0.085	Inside
0.071	Inside
0.036	Inside
-0.081	Outside
-0.036	Outside
0.042	Inside
0.098	Inside
-0.072	Outside
0.023	Inside
-0.051	Outside
0.016	Inside
-0.066	Outside
0.071	Inside
0.068	Inside
0.016	Inside
0.094	Inside
0.135	Inside
-0.108	Outside
0.058	Inside
0.032	Inside
0.072	Inside
-0.109	Outside
0.103	Inside
-0.051	Outside
0.108	Inside
0.152	Inside
0.175	Inside
0.016	Inside
-0.058	Outside
0.046	Inside
0.036	Inside
-0.077	Outside
-0.123	Outside
0.046	Inside
0.094	Inside
0.113	Inside
0.096	Inside
0.048	Inside
-0.046	Outside
0.058	Inside
0.036	Inside
0.073	Inside
-0.058	Outside
0.068	Inside
0.098	Inside
0.06	Inside
0.075	Inside
0.036	Inside
0.152	Inside
0.117	Inside
0.064	Inside
0.032	Inside
-0.08	Outside
-0.016	Outside
-0.072	Outside
-0.094	Outside
0.048	Inside
-0.142	Outside
0.071	Inside
-0.081	Outside
-0.066	Outside
0.108	Inside
-0.068	Outside
0.039	Inside
0.126	Inside
0.048	Inside
0.036	Inside
-0.088	Outside
-0.016	Outside
0.092	Inside
0.073	Inside
0.016	Inside
-0.032	Outside
-0.087	Outside
-0.114	Outside
-0.032	Outside
0.032	Inside
0.071	Inside
-0.077	Outside
0.016	Inside
-0.077	Outside
0.159	Inside
-0.113	Outside
0.016	Inside
0.042	Inside
0.06	Inside
-0.016	Outside
-0.058	Outside
0.098	Inside
0.127	Inside
-0.016	Outside
-0.032	Outside
-0.087	Outside
-0.101	Outside
-0.036	Outside
0.165	Inside
-0.075	Outside
0.099	Inside
-0.103	Outside
-0.032	Outside
0.085	Inside
0.036	Inside
0.016	Inside
0.137	Inside
0.157	Inside
-0.135	Outside
-0.094	Outside
0.016	Inside
0.036	Inside
0.114	Inside
0.051	Inside
-0.066	Outside
0.164	Inside
0.107	Inside
0.036	Inside
-0.126	Outside
0.077	Inside
-0.108	Outside
-0.168	Outside
0.042	Inside
-0.128	Outside
0.036	Inside
0.042	Inside
-0.066	Outside
0.058	Inside
0.023	Inside
-0.094	Outside
-0.108	Outside
-0.058	Outside
-0.042	Outside
0.16	Inside
0.109	Inside
0.168	Inside
-0.119	Outside
0.062	Inside
-0.042	Outside
0.048	Inside
0.042	Inside
0.042	Inside
0.032	Inside
-0.032	Outside
-0.051	Outside
-0.042	Outside
0.036	Inside
0.073	Inside
0.036	Inside
-0.098	Outside
-0.108	Outside
-0.032	Outside
-0.036	Outside
0.032	Inside
0.036	Inside
-0.064	Outside
-0.023	Outside
-0.023	Outside
-0.039	Outside
-0.036	Outside
-0.071	Outside
-0.042	Outside
0.036	Inside
-0.036	Outside
-0.121	Outside
-0.039	Outside
-0.016	Outside
-0.071	Outside
-0.036	Outside
-0.036	Outside
-0.108	Outside
0.048	Inside
-0.071	Outside
-0.036	Outside
-0.071	Outside
-0.048	Outside
-0.135	Outside
-0.042	Outside
0.036	Inside
-0.051	Outside
0.107	Inside
-0.032	Outside
-0.116	Outside
-0.036	Outside
-0.048	Outside
-0.174	Outside
-0.101	Outside
0.032	Inside
-0.088	Outside
-0.108	Outside
-0.08	Outside
-0.134	Outside
0.036	Inside
-0.039	Outside
-0.048	Outside
0.036	Inside
-0.071	Outside
-0.085	Outside
-0.051	Outside
0.078	Inside
-0.06	Outside
-0.183	Outside
-0.036	Outside
-0.118	Outside
-0.098	Outside
-0.032	Outside
-0.114	Outside
-0.077	Outside
-0.107	Outside
-0.088	Outside
-0.08	Outside
-0.032	Outside
0.036	Inside
-0.048	Outside
-0.086	Outside
-0.118	Outside
-0.058	Outside
-0.062	Outside
-0.088	Outside
-0.156	Outside
-0.062	Outside
-0.016	Outside
0.062	Inside
-0.051	Outside
-0.036	Outside
-0.066	Outside
-0.08	Outside
-0.036	Outside
-0.016	Outside
0.073	Inside
0.071	Inside
-0.032	Outside
0.134	Inside
0.088	Inside
0.143	Inside
-0.088	Outside
-0.08	Outside
0.051	Inside
0.134	Inside
-0.066	Outside
0.075	Inside
0.088	Inside
-0.08	Outside
0.107	Inside
0.016	Inside
0.032	Inside
0.144	Inside
-0.06	Outside
0.073	Inside
0.066	Inside
0.178	Inside
-0.032	Outside
-0.097	Outside
0.077	Inside
-0.08	Outside
0.068	Inside
-0.016	Outside
0.046	Inside
0.088	Inside
-0.036	Outside
-0.051	Outside
0.154	Inside
-0.068	Outside
0.046	Inside
0.151	Inside
0.143	Inside
-0.032	Outside
0.016	Inside
0.016	Inside
0.074	Inside
0.016	Inside
0.101	Inside
0.071	Inside
-0.039	Outside
0.036	Inside
-0.123	Outside
0.107	Inside
0.081	Inside
0.051	Inside
0.114	Inside
0.134	Inside
0.176	Inside
0.134	Inside
0.036	Inside
0.046	Inside
-0.064	Outside
0.116	Inside
0.058	Inside
0.107	Inside
-0.081	Outside
-0.036	Outside
0.074	Inside
0.071	Inside
0.112	Inside
0.143	Inside
-0.046	Outside
0.036	Inside
0.036	Inside
-0.088	Outside
0.139	Inside
0.032	Inside
0.016	Inside
0.068	Inside
-0.072	Outside
0.159	Inside
0.147	Inside
0.051	Inside
-0.032	Outside
0.051	Inside
0.071	Inside
0.09	Inside
-0.051	Outside
0.081	Inside
-0.066	Outside
-0.016	Outside
-0.051	Outside
0.036	Inside
-0.072	Outside
0.016	Inside
0.108	Inside
-0.072	Outside
-0.036	Outside
0.048	Inside
0.06	Inside
0.016	Inside
0.036	Inside
-0.032	Outside
0.058	Inside
0.023	Inside
-0.12	Outside
-0.036	Outside
-0.036	Outside
0.085	Inside
0.071	Inside
0.036	Inside
-0.081	Outside
-0.036	Outside
0.042	Inside
0.098	Inside
-0.072	Outside
0.023	Inside
-0.051	Outside
0.016	Inside
-0.066	Outside
0.071	Inside
0.068	Inside
0.016	Inside
0.094	Inside
0.135	Inside
-0.108	Outside
0.058	Inside
0.032	Inside
0.072	Inside
-0.109	Outside
0.103	Inside
-0.051	Outside
0.108	Inside
0.152	Inside
0.175	Inside
0.016	Inside
-0.058	Outside
0.046	Inside
0.036	Inside
-0.077	Outside
-0.123	Outside
0.046	Inside
0.094	Inside
0.113	Inside
0.096	Inside
0.048	Inside
-0.046	Outside
0.058	Inside
0.036	Inside
0.073	Inside
-0.058	Outside
0.068	Inside
0.098	Inside
0.06	Inside
0.075	Inside
0.036	Inside
0.152	Inside
0.117	Inside
0.064	Inside
0.032	Inside
-0.08	Outside
-0.016	Outside
-0.072	Outside
-0.094	Outside
0.048	Inside
-0.142	Outside
0.071	Inside
-0.081	Outside
-0.066	Outside
0.108	Inside
-0.068	Outside
0.039	Inside
0.126	Inside
0.048	Inside
0.036	Inside
-0.088	Outside
-0.016	Outside
0.092	Inside
0.073	Inside
0.016	Inside
-0.032	Outside
-0.087	Outside
-0.114	Outside
-0.032	Outside
0.032	Inside
0.071	Inside
-0.077	Outside
0.016	Inside
-0.077	Outside
0.159	Inside
-0.113	Outside
0.016	Inside
0.042	Inside
0.06	Inside
-0.016	Outside
-0.058	Outside
0.098	Inside
0.127	Inside
-0.016	Outside
-0.032	Outside
-0.087	Outside
-0.101	Outside
-0.036	Outside
0.165	Inside
-0.075	Outside
0.099	Inside
-0.103	Outside
-0.032	Outside
0.085	Inside
0.036	Inside
0.016	Inside
0.137	Inside
0.157	Inside
-0.135	Outside
-0.094	Outside
0.016	Inside
0.036	Inside
0.114	Inside
0.051	Inside
-0.066	Outside
0.164	Inside
0.107	Inside
0.036	Inside
-0.126	Outside
0.077	Inside
-0.108	Outside
-0.168	Outside
0.042	Inside
-0.128	Outside
0.036	Inside
0.042	Inside
-0.066	Outside
0.058	Inside
0.023	Inside
-0.094	Outside
-0.108	Outside
-0.058	Outside
-0.042	Outside
0.16	Inside
0.109	Inside
0.168	Inside
-0.119	Outside
0.062	Inside
-0.042	Outside
0.048	Inside
0.042	Inside
0.042	Inside
0.032	Inside
-0.032	Outside
-0.051	Outside
-0.042	Outside
0.036	Inside
0.073	Inside
0.036	Inside
-0.098	Outside
-0.108	Outside
-0.032	Outside
-0.036	Outside
0.032	Inside
0.036	Inside
-0.064	Outside
-0.023	Outside
-0.023	Outside
-0.039	Outside
-0.036	Outside
-0.071	Outside
-0.042	Outside
0.036	Inside
-0.036	Outside
-0.121	Outside
-0.039	Outside
-0.016	Outside
-0.071	Outside
-0.036	Outside
-0.036	Outside
-0.108	Outside
0.048	Inside
-0.071	Outside
-0.036	Outside
-0.071	Outside
-0.048	Outside
-0.135	Outside
-0.042	Outside
0.036	Inside
-0.051	Outside
0.107	Inside
-0.032	Outside
-0.116	Outside
-0.036	Outside
-0.048	Outside
-0.174	Outside
-0.101	Outside
0.032	Inside
-0.088	Outside
-0.108	Outside
-0.08	Outside
-0.134	Outside
0.036	Inside
-0.039	Outside
-0.048	Outside
0.036	Inside
-0.071	Outside
-0.085	Outside
-0.051	Outside
0.078	Inside
-0.06	Outside
-0.183	Outside
-0.036	Outside
-0.118	Outside
-0.098	Outside
-0.032	Outside
-0.114	Outside
-0.077	Outside
-0.107	Outside
-0.088	Outside
-0.08	Outside
-0.032	Outside
0.036	Inside
-0.048	Outside
-0.086	Outside
-0.118	Outside
-0.058	Outside
-0.062	Outside
-0.088	Outside
-0.156	Outside
-0.062	Outside
0.041	Inside
-0.052	Outside
0.041	Inside
0.083	Inside
0.041	Inside
-0.062	Outside
-0.055	Outside
-0.041	Outside
0.032	Inside
0.083	Inside
-0.064	Outside
-0.064	Outside
-0.078	Outside
-0.055	Outside
0.044	Inside
-0.041	Outside
-0.032	Outside
-0.016	Outside
-0.071	Outside
0.041	Inside
-0.023	Outside
-0.016	Outside
-0.036	Outside
-0.016	Outside
0.047	Inside
0.052	Inside
-0.016	Outside
0.055	Inside
-0.016	Outside
-0.047	Outside
-0.052	Outside
0.041	Inside
-0.064	Outside
0.041	Inside
-0.058	Outside
-0.068	Outside
-0.081	Outside
0.149	Inside
-0.032	Outside
-0.133	Outside
0.016	Inside
-0.071	Outside
-0.032	Outside
0.016	Inside
-0.133	Outside
0.036	Inside
-0.032	Outside
-0.041	Outside
-0.032	Outside
0.078	Inside
-0.032	Outside
-0.058	Outside
0.091	Inside
-0.016	Outside
0.08	Inside
0.016	Inside
0.136	Inside
0.036	Inside
0.062	Inside
-0.032	Outside
-0.023	Outside
0.184	Inside
0.144	Inside
0.058	Inside
-0.114	Outside
0.032	Inside
0.094	Inside
0.016	Inside
0.044	Inside
0.128	Inside
0.125	Inside
0.097	Inside
0.055	Inside
-0.064	Outside
0.091	Inside
0.083	Inside
0.161	Inside
-0.081	Outside
-0.032	Outside
0.032	Inside
0.036	Inside
-0.046	Outside
-0.066	Outside
-0.032	Outside
0.11	Inside
-0.062	Outside
0.077	Inside
-0.078	Outside
-0.023	Outside
-0.092	Outside
0.083	Inside
-0.047	Outside
0.041	Inside
0.132	Inside
0.064	Inside
0.052	Inside
0.135	Inside
0.11	Inside
-0.081	Outside
-0.058	Outside
0.135	Inside
0.048	Inside
0.124	Inside
0.036	Inside
-0.023	Outside
0.083	Inside
0.168	Inside
0.165	Inside
0.124	Inside
-0.016	Outside
0.062	Inside
0.091	Inside
0.126	Inside
0.096	Inside
0.032	Inside
0.148	Inside
0.17	Inside
0.071	Inside
0.11	Inside
0.166	Inside
-0.055	Outside
-0.103	Outside
0.144	Inside
-0.046	Outside
0.149	Inside
0.116	Inside
0.087	Inside
0.142	Inside
0.103	Inside
0.081	Inside
0.016	Inside
0.032	Inside
-0.016	Outside
0.166	Inside
0.106	Inside
0.078	Inside
-0.064	Outside
0.016	Inside
-0.036	Outside
0.016	Inside
0.202	Inside
0.117	Inside
0.124	Inside
0.124	Inside
0.032	Inside
0.032	Inside
-0.064	Outside
-0.071	Outside
0.078	Inside
0.12	Inside
0.044	Inside
0.116	Inside
0.179	Inside
0.094	Inside
0.016	Inside
0.162	Inside
-0.048	Outside
0.062	Inside
-0.016	Outside
0.116	Inside
0.156	Inside
0.096	Inside
0.064	Inside
0.106	Inside
0.096	Inside
0.089	Inside
0.023	Inside
-0.016	Outside
-0.036	Outside
-0.068	Outside
0.121	Inside
0.09	Inside
[truncated: 3,859 more rows]

## Sheet: Supplementary Fig 9D
mCherry- cells		mCherry+ cells
-0.03341	Outside	0.178922	Inside		Foci distance from the segmented surface (µm)
0.0587811	Inside	-0.0227986	Outside		Positive values represent distances inside the segmented object
0.0930214	Inside	0.0360477	Inside		Negative values represent distances outside the segmented object
0.0872549	Inside	-0.0581252	Outside
0.0565272	Inside	0.0609517	Inside		mCherry- cells	mCherry+ cells
0.135052	Inside	0.152239	Inside		7791	899	Inside
0.120956	Inside	0.0322421	Inside		3672	432	Outside
0.137072	Inside	-0.0455972	Outside		11463	1331	All Foci
0.074393	Inside	-0.145982	Outside
0.105934	Inside	0.0587811	Inside		mCherry- cells	mCherry+ cells
0.156544	Inside	0.0726253	Inside		0.679665	0.675432	Inside
0.134086	Inside	-0.0360477	Outside		0.320335	0.324568	Outside
0.118788	Inside	-0.0360477	Outside
0.148011	Inside	0.0322421	Inside
0.109552	Inside	0.1047	Inside
0.0726253	Inside	0.067043	Inside
-0.0509792	Outside	-0.0822015	Outside
0.094001	Inside	-0.129972	Outside
0.016121	Inside	-0.016121	Outside
0.134609	Inside	-0.0683958	Outside
0.0322421	Inside	0.0587811	Inside
0.0872549	Inside	0.0581252	Inside
0.134086	Inside	0.0227986	Inside
0.0644841	Inside	-0.0322421	Outside
-0.074393	Outside	-0.0872549	Outside
0.162251	Inside	0.0464304	Inside
-0.0483631	Outside	0.0982989	Inside
-0.094001	Outside	0.128968	Inside
0.0565272	Inside	0.102334	Inside
0.0806052	Inside	-0.0322421	Outside
0.0581252	Inside	-0.0455972	Outside
0.0581252	Inside	0.0581252	Inside
0.0455972	Inside	0.0822015	Inside
0.0664687	Inside	0.0322421	Inside
-0.0322421	Outside	0.152086	Inside
-0.0911943	Outside	0.18548	Inside
-0.094001	Outside	0.0565272	Inside
-0.0664687	Outside	0.110114	Inside
-0.0227986	Outside	0.168093	Inside
-0.0997618	Outside	-0.0664687	Outside
0.168599	Inside	0.016121	Inside
-0.0565272	Outside	-0.0581252	Outside
0.0483631	Inside	-0.0644841	Outside
-0.074393	Outside	0.117562	Inside
0.0322421	Inside	0.0491494	Inside
0.118662	Inside	0.0455972	Inside
-0.067043	Outside	0.151791	Inside
-0.0322421	Outside	0.108143	Inside
-0.0581252	Outside	-0.016121	Outside
0.162251	Inside	0.196316	Inside
0.0997618	Inside	0.0726253	Inside
-0.0664687	Outside	-0.0455972	Outside
0.141732	Inside	-0.0455972	Outside
-0.0868144	Outside	0.0360477	Inside
-0.0455972	Outside	0.0644841	Inside
-0.016121	Outside	0.159737	Inside
-0.0911943	Outside	-0.0455972	Outside
-0.108143	Outside	0.0360477	Inside
0.120956	Inside	0.0872549	Inside
-0.138678	Outside	-0.0322421	Outside
0.0322421	Inside	0.0483631	Inside
0.113186	Inside	0.142541	Inside
-0.0322421	Outside	0.153091	Inside
-0.0227986	Outside	0.151847	Inside
0.0360477	Inside	-0.016121	Outside
0.0664687	Inside	0.0887317	Inside
-0.0483631	Outside	0.0794606	Inside
0.0720955	Inside	0.0872549	Inside
0.117562	Inside	0.153493	Inside
0.138678	Inside	0.129972	Inside
0.016121	Inside	0.0455972	Inside
0.0872549	Inside	-0.0322421	Outside
-0.0822015	Outside	-0.0464304	Outside
0.125909	Inside	-0.0483631	Outside
0.0455972	Inside	0.0664687	Inside
-0.0581252	Outside	-0.0227986	Outside
-0.0322421	Outside	0.186043	Inside
0.0720955	Inside	0.0806052	Inside
0.016121	Inside	0.0664687	Inside
-0.0322421	Outside	0.152337	Inside
-0.094001	Outside	-0.0464304	Outside
-0.0822015	Outside	0.117689	Inside
0.016121	Inside	0.0644841	Inside
0.113186	Inside	-0.0887317	Outside
-0.0868144	Outside	0.0761197	Inside
-0.0868144	Outside	-0.016121	Outside
0.127239	Inside	0.147448	Inside
-0.0360477	Outside	0.016121	Inside
-0.0360477	Outside	0.0822015	Inside
0.0794606	Inside	-0.0872549	Outside
-0.0911943	Outside	0.0726253	Inside
-0.0581252	Outside	-0.0360477	Outside
0.067043	Inside	-0.0664687	Outside
0.195577	Inside	-0.016121	Outside
0.0360477	Inside	0.134086	Inside
-0.0868144	Outside	-0.0581252	Outside
-0.0455972	Outside	0.0455972	Inside
0.016121	Inside	0.10023	Inside
0.0227986	Inside	0.016121	Inside
0.0227986	Inside	-0.0565272	Outside
0.190187	Inside	0.106515	Inside
0.0609517	Inside	0.0720955	Inside
-0.0483631	Outside	0.0587811	Inside
0.118788	Inside	0.137413	Inside
-0.0609517	Outside	0.03341	Inside
-0.016121	Outside	-0.0483631	Outside
0.164972	Inside	-0.0868144	Outside
-0.094001	Outside	0.134609	Inside
-0.016121	Outside	0.0761197	Inside
-0.0322421	Outside	-0.016121	Outside
0.0360477	Inside	0.0565272	Inside
0.213051	Inside	0.0720955	Inside
0.201594	Inside	0.0360477	Inside
0.0509792	Inside	-0.0822015	Outside
-0.016121	Outside	0.06682	Inside
0.144191	Inside	0.03341	Inside
0.0483631	Inside	0.0928607	Inside
-0.136792	Outside	0.155712	Inside
-0.0664687	Outside	0.0227986	Inside
0.127239	Inside	0.06682	Inside
-0.0322421	Outside	0.127239	Inside
-0.0227986	Outside	-0.016121	Outside
-0.101958	Outside	-0.016121	Outside
0.117689	Inside	-0.0455972	Outside
0.127121	Inside	0.0687372	Inside
-0.0806052	Outside	-0.016121	Outside
-0.118788	Outside	0.138416	Inside
0.102334	Inside	0.10023	Inside
0.0464304	Inside	0.0806052	Inside
0.0322421	Inside	-0.0322421	Outside
-0.016121	Outside	0.128621	Inside
0.0464304	Inside	0.0455972	Inside
-0.016121	Outside	0.165757	Inside
0.0664687	Inside	0.11245	Inside
0.113186	Inside	0.0322421	Inside
0.0360477	Inside	0.0664687	Inside
0.016121	Inside	0.0587811	Inside
-0.0664687	Outside	0.0455972	Inside
0.0360477	Inside	0.016121	Inside
0.152086	Inside	-0.03341	Outside
0.0761197	Inside	0.0609517	Inside
0.0360477	Inside	0.0806052	Inside
0.152337	Inside	-0.0322421	Outside
0.0455972	Inside	0.0581252	Inside
0.0930214	Inside	0.0806052	Inside
0.0794606	Inside	0.0455972	Inside
-0.0483631	Outside	0.236082	Inside
0.118788	Inside	-0.0322421	Outside
-0.0581252	Outside	-0.0644841	Outside
-0.0720955	Outside	0.135508	Inside
0.016121	Inside	-0.0509792	Outside
0.016121	Inside	-0.0360477	Outside
0.183309	Inside	0.0360477	Inside
0.103596	Inside	0.0930214	Inside
0.148011	Inside	-0.016121	Outside
-0.016121	Outside	-0.0360477	Outside
0.0565272	Inside	-0.0868144	Outside
-0.016121	Outside	0.101518	Inside
0.110114	Inside	0.148011	Inside
-0.136792	Outside	0.101518	Inside
0.16121	Inside	-0.0455972	Outside
-0.0322421	Outside	-0.0455972	Outside
0.145089	Inside	0.169305	Inside
-0.0360477	Outside	0.144191	Inside
0.129972	Inside	0.0664687	Inside
0.188692	Inside	0.0360477	Inside
0.0587811	Inside	0.016121	Inside
0.112847	Inside	0.108143	Inside
-0.0227986	Outside	-0.016121	Outside
0.0360477	Inside	-0.0483631	Outside
-0.016121	Outside	0.016121	Inside
-0.0644841	Outside	0.016121	Inside
0.0491494	Inside	0.06682	Inside
0.0322421	Inside	0.016121	Inside
0.128968	Inside	-0.016121	Outside
-0.0720955	Outside	-0.0227986	Outside
-0.0644841	Outside	0.0322421	Inside
-0.0322421	Outside	-0.0581252	Outside
0.0483631	Inside	-0.016121	Outside
0.0322421	Inside	0.11245	Inside
-0.0930214	Outside	-0.094001	Outside
0.117363	Inside	-0.176814	Outside
-0.0644841	Outside	-0.0683958	Outside
-0.0644841	Outside	0.06682	Inside
0.171369	Inside	0.0706023	Inside
0.016121	Inside	0.06682	Inside
-0.0455972	Outside	-0.0360477	Outside
-0.0664687	Outside	0.0227986	Inside
0.0644841	Inside	0.107948	Inside
0.0483631	Inside	0.164274	Inside
-0.113993	Outside	0.128501	Inside
0.0455972	Inside	0.152384	Inside
0.137413	Inside	0.131363	Inside
-0.016121	Outside	0.119936	Inside
0.016121	Inside	-0.0322421	Outside
0.134197	Inside	0.176118	Inside
0.0581252	Inside	0.0227986	Inside
0.0726253	Inside	0.143604	Inside
0.113186	Inside	0.0923799	Inside
0.152337	Inside	0.0787086	Inside
0.137738	Inside	-0.0644841	Outside
-0.016121	Outside	0.016121	Inside
0.0455972	Inside	0.12932	Inside
-0.118788	Outside	0.165926	Inside
-0.016121	Outside	-0.0322421	Outside
0.0565272	Inside	0.016121	Inside
0.130267	Inside	-0.0455972	Outside
-0.0322421	Outside	0.0479243	Inside
-0.0360477	Outside	0.0227986	Inside
0.107293	Inside	0.15959	Inside
0.0455972	Inside	0.0322421	Inside
0.0360477	Inside	0.016121	Inside
0.117363	Inside	-0.0599681	Outside
0.160548	Inside	-0.0806052	Outside
-0.0726253	Outside	0.016121	Inside
-0.113186	Outside	0.129972	Inside
-0.0360477	Outside	-0.016121	Outside
0.200174	Inside	0.165976	Inside
-0.0227986	Outside	0.128501	Inside
0.0587811	Inside	0.0718018	Inside
0.118788	Inside	-0.016121	Outside
0.209573	Inside	0.0581252	Inside
0.0227986	Inside	0.157417	Inside
0.0806052	Inside	0.194357	Inside
-0.0227986	Outside	0.0451315	Inside
-0.0581252	Outside	0.0451315	Inside
0.136792	Inside	-0.0360477	Outside
0.0872549	Inside	0.0322421	Inside
-0.016121	Outside	0.0720955	Inside
0.0483631	Inside	-0.0451315	Outside
0.108143	Inside	0.118286	Inside
-0.0644841	Outside	0.107948	Inside
0.118788	Inside	0.20667	Inside
0.0581252	Inside	0.016121	Inside
0.0664687	Inside	-0.0868144	Outside
-0.016121	Outside	0.0991639	Inside
0.155712	Inside	0.0227986	Inside
0.190948	Inside	0.0227986	Inside
0.016121	Inside	0.171369	Inside
-0.0227986	Outside	0.0865707	Inside
-0.016121	Outside	0.0661501	Inside
-0.067043	Outside	0.0479243	Inside
0.0794606	Inside	0.168954	Inside
0.0455972	Inside	0.121537	Inside
0.0227986	Inside	-0.0322421	Outside
-0.016121	Outside	-0.0581252	Outside
-0.0806052	Outside	0.140863	Inside
0.0581252	Inside	0.11266	Inside
0.101958	Inside	-0.0683958	Outside
0.139291	Inside	-0.0720955	Outside
-0.0322421	Outside	0.108143	Inside
0.0509792	Inside	0.107359	Inside
0.0581252	Inside	-0.0360477	Outside
0.016121	Inside	0.143773	Inside
0.0609517	Inside	-0.148486	Outside
0.122965	Inside	-0.0509792	Outside
-0.016121	Outside	0.0661501	Inside
0.118788	Inside	-0.0451315	Outside
-0.0581252	Outside	0.016121	Inside
-0.0483631	Outside	0.0227986	Inside
0.17451	Inside	0.0720955	Inside
0.016121	Inside	0.0577606	Inside
0.0644841	Inside	0.016121	Inside
0.0322421	Inside	0.151529	Inside
-0.0997618	Outside	-0.0479243	Outside
0.0664687	Inside	0.016121	Inside
-0.0872549	Outside	0.105142	Inside
0.0464304	Inside	0.016121	Inside
-0.0322421	Outside	0.0479243	Inside
0.0227986	Inside	0.0479243	Inside
0.107293	Inside	0.12632	Inside
0.0491494	Inside	0.0991639	Inside
-0.0360477	Outside	-0.016121	Outside
-0.0872549	Outside	-0.016121	Outside
-0.0581252	Outside	0.125909	Inside
0.11625	Inside	0.0965075	Inside
-0.101958	Outside	0.14039	Inside
-0.0581252	Outside	0.0709136	Inside
0.109552	Inside	0.12632	Inside
-0.0609517	Outside	0.149846	Inside
-0.016121	Outside	0.152938	Inside
-0.0322421	Outside	0.0961018	Inside
0.016121	Inside	-0.0455972	Outside
0.067043	Inside	0.127345	Inside
0.0872549	Inside	-0.0581252	Outside
-0.120956	Outside	-0.0360477	Outside
0.117363	Inside	0.0479243	Inside
0.0322421	Inside	-0.0483631	Outside
0.0930214	Inside	0.115731	Inside
0.0726253	Inside	-0.0923799	Outside
-0.0806052	Outside	-0.016121	Outside
-0.0360477	Outside	0.0354568	Inside
0.0455972	Inside	0.108143	Inside
0.107293	Inside	0.1579	Inside
0.134086	Inside	0.13037	Inside
-0.016121	Outside	0.0923799	Inside
0.0911943	Inside	0.12632	Inside
0.18682	Inside	0.0671488	Inside
-0.0455972	Outside	-0.0360477	Outside
0.0360477	Inside	0.126771	Inside
0.0942497	Inside	-0.0581252	Outside
0.0664687	Inside	0.09474	Inside
0.016121	Inside	0.0811669	Inside
0.152086	Inside	0.03158	Inside
0.1047	Inside	-0.129972	Outside
0.0997618	Inside	0.186733	Inside
-0.0644841	Outside	-0.0455972	Outside
-0.016121	Outside	-0.0360477	Outside
-0.0911943	Outside	-0.0360477	Outside
-0.016121	Outside	0.0455972	Inside
-0.0509792	Outside	-0.046079	Outside
0.067043	Inside	0.107141	Inside
0.118788	Inside	0.104077	Inside
0.067043	Inside	0.0935575	Inside
-0.0581252	Outside	-0.0322421	Outside
0.177547	Inside	-0.016121	Outside
0.016121	Inside	-0.0455972	Outside
0.0360477	Inside	-0.0455972	Outside
0.0872549	Inside	0.0724012	Inside
-0.016121	Outside	0.102175	Inside
-0.0455972	Outside	0.183808	Inside
0.0664687	Inside	0.181338	Inside
0.0227986	Inside	0.0759059	Inside
-0.0483631	Outside	0.160021	Inside
-0.0455972	Outside	0.145089	Inside
-0.016121	Outside	0.0606845	Inside
-0.0322421	Outside	0.133104	Inside
0.0664687	Inside	0.112847	Inside
-0.016121	Outside	-0.0806052	Outside
-0.0868144	Outside	0.0455972	Inside
0.103225	Inside	0.016121	Inside
0.191627	Inside	0.104077	Inside
0.0911943	Inside	-0.0822015	Outside
0.0360477	Inside	0.144802	Inside
-0.016121	Outside	0.117008	Inside
0.0509792	Inside	0.18322	Inside
0.132937	Inside	-0.016121	Outside
0.0565272	Inside	0.0322421	Inside
0.0491494	Inside	0.113043	Inside
0.130267	Inside	0.108347	Inside
0.0997618	Inside	0.127111	Inside
0.0227986	Inside	0.0455972	Inside
-0.15959	Outside	0.0322421	Inside
0.15959	Inside	0.016121	Inside
0.190948	Inside	0.145697	Inside
0.165423	Inside	0.15959	Inside
0.016121	Inside	0.235124	Inside
0.129972	Inside	0.162151	Inside
0.0581252	Inside	0.0322421	Inside
0.0455972	Inside	0.0969543	Inside
-0.0806052	Outside	0.107141	Inside
0.145982	Inside	0.171884	Inside
0.0868144	Inside	0.0455972	Inside
0.0322421	Inside	0.0668002	Inside
0.108497	Inside	0.152665	Inside
0.0761197	Inside	-0.0322421	Outside
0.17451	Inside	-0.0455972	Outside
-0.0911943	Outside	0.132663	Inside
-0.0322421	Outside	-0.0683958	Outside
-0.0322421	Outside	0.016121	Inside
0.137072	Inside	0.016121	Inside
-0.0683958	Outside	-0.0227986	Outside
0.0464304	Inside	-0.0322421	Outside
-0.0360477	Outside	0.0488177	Inside
0.016121	Inside	0.13168	Inside
0.0360477	Inside	0.0322421	Inside
0.0664687	Inside	0.161789	Inside
-0.0483631	Outside	0.193452	Inside
-0.0794606	Outside	0.194791	Inside
-0.112847	Outside	0.193909	Inside
0.0360477	Inside	0.0733107	Inside
0.181475	Inside	0.06584	Inside
-0.016121	Outside	-0.0455972	Outside
0.129972	Inside	0.0400437	Inside
0.0464304	Inside	-0.0322421	Outside
0.0794606	Inside	0.13168	Inside
-0.0609517	Outside	0.0644841	Inside
0.0509792	Inside	-0.0792558	Outside
0.122965	Inside	0.0488177	Inside
0.196782	Inside	0.09876	Inside
-0.0360477	Outside	-0.11625	Outside
0.133226	Inside	0.0322421	Inside
-0.0664687	Outside	-0.0455972	Outside
0.0565272	Inside	0.136792	Inside
0.140812	Inside	0.148629	Inside
0.0911943	Inside	-0.0227986	Outside
-0.0455972	Outside	0.191542	Inside
0.0360477	Inside	-0.0644841	Outside
0.130267	Inside	0.111141	Inside
0.108497	Inside	0.0581252	Inside
0.0911943	Inside	0.172638	Inside
0.194791	Inside	0.09876	Inside
-0.0227986	Outside	0.0792558	Inside
-0.0509792	Outside	0.0949362	Inside
0.136792	Inside	-0.0322421	Outside
0.182855	Inside	-0.0227986	Outside
-0.0644841	Outside	-0.0581252	Outside
0.067043	Inside	-0.0581252	Outside
0.0483631	Inside	0.0483631	Inside
0.195892	Inside	-0.0683958	Outside
0.0726253	Inside	0.0360477	Inside
0.016121	Inside	0.176722	Inside
0.0322421	Inside	0.016121	Inside
0.0581252	Inside	-0.0995987	Outside
0.0509792	Inside	0.016121	Inside
0.154338	Inside	-0.0322421	Outside
0.145251	Inside	-0.0664687	Outside
-0.0322421	Outside	0.0488177	Inside
0.152239	Inside	0.0759059	Inside
-0.0227986	Outside	0.09876	Inside
-0.0322421	Outside	-0.0509792	Outside
0.074393	Inside	0.0509792	Inside
-0.0227986	Outside	0.19752	Inside
-0.0806052	Outside	0.165388	Inside
-0.0227986	Outside	-0.0581252	Outside
0.191627	Inside	-0.0720955	Outside
0.0483631	Inside	0.0227986	Inside
-0.016121	Outside	-0.0806052	Outside
0.150932	Inside	0.016121	Inside
-0.0360477	Outside	0.191542	Inside
0.0872549	Inside	-0.0360477	Outside
0.113186	Inside	0.0668002	Inside
0.0872549	Inside	0.0980604	Inside
-0.0455972	Outside	0.0806052	Inside
0.120956	Inside	-0.0455972	Outside
0.0868144	Inside	-0.016121	Outside
0.0726253	Inside	-0.0792558	Outside
0.016121	Inside	0.177456	Inside
0.11533	Inside	0.0741742	Inside
0.016121	Inside	-0.0741742	Outside
0.172262	Inside	-0.0360477	Outside
0.0887317	Inside	-0.0455972	Outside
0.0587811	Inside	-0.016121	Outside
0.0664687	Inside	0.105133	Inside
0.155712	Inside	0.016121	Inside
0.145089	Inside	-0.0720955	Outside
-0.094001	Outside	0.127478	Inside
0.0967262	Inside	0.0488177	Inside
0.0483631	Inside	0.016121	Inside
0.0509792	Inside	0.0806052	Inside
0.183309	Inside	0.0625419	Inside
0.164403	Inside	0.0509792	Inside
0.016121	Inside	-0.094071	Outside
0.0887317	Inside	-0.0806052	Outside
-0.016121	Outside	-0.0322421	Outside
-0.067043	Outside	0.0720955	Inside
0.145251	Inside	-0.0509792	Outside
-0.0581252	Outside	0.134108	Inside
-0.0581252	Outside	0.016121	Inside
0.152239	Inside	0.0969982	Inside
0.13978	Inside	-0.016121	Outside
-0.0455972	Outside	0.0455972	Inside
0.108497	Inside	0.109398	Inside
0.0455972	Inside	0.100741	Inside
0.0794606	Inside	0.0868144	Inside
-0.0483631	Outside	0.0483631	Inside
0.188692	Inside	-0.0322421	Outside
0.0227986	Inside	-0.0227986	Outside
-0.016121	Outside	0.137929	Inside
0.112847	Inside	-0.0509792	Outside
0.0806052	Inside	0.0806052	Inside
0.0868144	Inside	0.0322421	Inside
0.1047	Inside	-0.0455972	Outside
-0.016121	Outside	0.016121	Inside
0.0360477	Inside	-0.0720955	Outside
0.0868144	Inside	0.136792	Inside
-0.0455972	Outside	0.100741	Inside
0.122774	Inside	0.016121	Inside
0.112847	Inside	0.141508	Inside
-0.0455972	Outside	0.068492	Inside
0.0872549	Inside	-0.0664687	Outside
0.101958	Inside	0.016121	Inside
0.145982	Inside	0.0868144	Inside
-0.0322421	Outside	0.016121	Inside
-0.0868144	Outside	0.133961	Inside
0.074393	Inside	0.0604285	Inside
0.128968	Inside	-0.100741	Outside
0.0509792	Inside	-0.0720955	Outside
-0.0509792	Outside	0.161863	Inside
0.0720955	Inside	0.116477	Inside
0.120956	Inside	-0.0644841	Outside
0.113993	Inside	-0.0581252	Outside
0.183309	Inside	0.128419	Inside
0.0930214	Inside	0.17748	Inside
-0.016121	Outside	-0.0664687	Outside
0.0322421	Inside	0.128008	Inside
-0.0360477	Outside	0.128968	Inside
0.133226	Inside	0.168348	Inside
-0.016121	Outside	0.207832	Inside
0.175253	Inside	0.158774	Inside
0.0322421	Inside	0.148629	Inside
0.0360477	Inside	-0.0664687	Outside
0.016121	Inside	0.0582384	Inside
0.0565272	Inside	0.0360477	Inside
0.125909	Inside	0.0360477	Inside
0.016121	Inside	-0.0227986	Outside
0.0609517	Inside	0.016121	Inside
0.016121	Inside	0.112847	Inside
-0.0227986	Outside	0.0360477	Inside
0.0455972	Inside	-0.016121	Outside
0.105934	Inside	0.016121	Inside
0.113186	Inside	0.0898315	Inside
-0.0464304	Outside	0.10869	Inside
-0.0911943	Outside	-0.0806052	Outside
0.113054	Inside	0.0483631	Inside
0.147448	Inside	0.0581252	Inside
0.127121	Inside	0.016121	Inside
0.0664687	Inside	0.075962	Inside
0.0322421	Inside	-0.0509792	Outside
0.158921	Inside	-0.016121	Outside
0.11625	Inside	0.0806052	Inside
-0.0806052	Outside	0.0483631	Inside
-0.0581252	Outside	0.0898315	Inside
0.0868144	Inside	0.016121	Inside
0.18682	Inside	0.0360477	Inside
0.0360477	Inside	0.094001	Inside
0.016121	Inside	0.0322421	Inside
0.113186	Inside	0.0227986	Inside
0.18642	Inside	0.0885964	Inside
0.0997618	Inside	-0.0483631	Outside
0.206233	Inside	0.0868144	Inside
0.107293	Inside	0.100741	Inside
0.0455972	Inside	0.0227986	Inside
0.20789	Inside	-0.0483631	Outside
0.139291	Inside	0.016121	Inside
0.132937	Inside	-0.016121	Outside
-0.0322421	Outside	-0.016121	Outside
-0.016121	Outside	-0.0322421	Outside
-0.0483631	Outside	0.165695	Inside
0.0581252	Inside	0.0573173	Inside
0.0997618	Inside	0.0868144	Inside
0.134086	Inside	0.016121	Inside
0.117562	Inside	-0.0581252	Outside
0.016121	Inside	0.016121	Inside
0.0581252	Inside	0.129972	Inside
0.067043	Inside	0.108911	Inside
0.016121	Inside	0.0595413	Inside
0.0806052	Inside	0.0322421	Inside
0.016121	Inside	0.0732419	Inside
-0.0455972	Outside	-0.0573173	Outside
0.0360477	Inside	0.0732419	Inside
-0.016121	Outside	-0.0483631	Outside
0.0227986	Inside	0.0322421	Inside
0.102334	Inside	0.0677105	Inside
-0.0455972	Outside	-0.0322421	Outside
0.0872549	Inside	-0.0644841	Outside
0.142974	Inside	0.016121	Inside
0.074393	Inside	-0.0322421	Outside
0.127121	Inside	0.203443	Inside
0.0664687	Inside	0.137399	Inside
-0.016121	Outside	-0.0581252	Outside
0.144191	Inside	0.0227986	Inside
0.135508	Inside	0.016121	Inside
-0.0360477	Outside	0.177801	Inside
0.129972	Inside	0.0360477	Inside
0.0683958	Inside	-0.0644841	Outside
-0.0509792	Outside	0.133488	Inside
0.0360477	Inside	0.0868144	Inside
-0.0322421	Outside	0.143078	Inside
-0.0720955	Outside	0.0595413	Inside
0.151791	Inside	-0.0322421	Outside
0.158774	Inside	0.107711	Inside
0.105934	Inside	0.0877688	Inside
0.117562	Inside	0.016121	Inside
0.0587811	Inside	0.0455972	Inside
0.0565272	Inside	-0.016121	Outside
-0.0322421	Outside	0.100212	Inside
0.074393	Inside	0.111182	Inside
-0.0322421	Outside	-0.0360477	Outside
0.0720955	Inside	0.0877688	Inside
0.0726253	Inside	-0.016121	Outside
0.0227986	Inside	0.142049	Inside
-0.0868144	Outside	0.0975837	Inside
0.1047	Inside	0.141061	Inside
0.0227986	Inside	0.0227986	Inside
0.101958	Inside	0.0868144	Inside
0.016121	Inside	-0.0360477	Outside
0.197636	Inside	0.0360477	Inside
0.125909	Inside	0.0713062	Inside
0.113054	Inside	-0.0227986	Outside
0.0455972	Inside	-0.0227986	Outside
0.0581252	Inside	-0.0360477	Outside
0.0227986	Inside	-0.016121	Outside
0.113186	Inside	0.128968	Inside
-0.0664687	Outside	-0.016121	Outside
0.141732	Inside	0.0677105	Inside
0.158921	Inside	-0.0227986	Outside
-0.0720955	Outside	0.17365	Inside
0.152337	Inside	-0.0322421	Outside
0.103225	Inside	0.160611	Inside
-0.016121	Outside	0.0974816	Inside
0.0581252	Inside	-0.016121	Outside
0.140812	Inside	0.10543	Inside
0.016121	Inside	0.219057	Inside
0.0956185	Inside	0.0509792	Inside
0.121903	Inside	0.016121	Inside
0.0872549	Inside	-0.0227986	Outside
0.134086	Inside	-0.0360477	Outside
0.0322421	Inside	0.0322421	Inside
0.074393	Inside	-0.0509792	Outside
-0.0322421	Outside	-0.0322421	Outside
0.0967262	Inside	0.112847	Inside
0.0872549	Inside	0.177352	Inside
0.016121	Inside	0.163325	Inside
0.146142	Inside	-0.0483631	Outside
-0.016121	Outside	0.0720955	Inside
-0.0794606	Outside	0.0500561	Inside
0.0885633	Inside	0.123587	Inside
0.163337	Inside	0.103225	Inside
0.155712	Inside	-0.0720955	Outside
0.0227986	Inside	0.0322421	Inside
0.171593	Inside	0.175538	Inside
0.0581252	Inside	0.0360477	Inside
0.181087	Inside	-0.0322421	Outside
0.101958	Inside	0.0227986	Inside
-0.016121	Outside	-0.108143	Outside
0.016121	Inside	-0.0509792	Outside
-0.0483631	Outside	0.0322421	Inside
0.0761197	Inside	-0.0483631	Outside
0.146142	Inside	-0.016121	Outside
0.0509792	Inside	0.0227986	Inside
0.122965	Inside	0.148629	Inside
0.148886	Inside	0.213919	Inside
0.016121	Inside	0.0483631	Inside
0.0683958	Inside	-0.0720955	Outside
0.016121	Inside	0.0967262	Inside
0.0581252	Inside	0.016121	Inside
0.0967262	Inside	-0.0483631	Outside
0.175253	Inside	0.149188	Inside
0.120956	Inside	-0.0322421	Outside
-0.0227986	Outside	-0.0473891	Outside
-0.0509792	Outside	0.148629	Inside
0.016121	Inside	0.0664687	Inside
0.145089	Inside	0.136792	Inside
0.0806052	Inside	-0.0360477	Outside
0.162251	Inside	-0.0473891	Outside
-0.0868144	Outside	-0.0581252	Outside
0.151791	Inside	0.0877688	Inside
0.0581252	Inside	-0.0455972	Outside
0.0509792	Inside	0.0360477	Inside
0.0930214	Inside	0.0677105	Inside
0.103225	Inside	0.127592	Inside
-0.0872549	Outside	-0.113993	Outside
-0.0227986	Outside	0.148315	Inside
-0.0322421	Outside	0.147368	Inside
-0.0581252	Outside	-0.0227986	Outside
-0.0455972	Outside	-0.0360477	Outside
0.118788	Inside	0.0644841	Inside
-0.0806052	Outside	-0.0322421	Outside
0.0360477	Inside	-0.0360477	Outside
-0.0455972	Outside	0.0975837	Inside
-0.0720955	Outside	0.0360477	Inside
0.0483631	Inside	0.109065	Inside
0.0794606	Inside	0.107619	Inside
0.0997618	Inside	0.10419	Inside
0.146142	Inside	0.10419	Inside
0.138416	Inside	0.0360477	Inside
0.206636	Inside	0.113731	Inside
-0.0581252	Outside	-0.0881329	Outside
0.016121	Inside	0.138678	Inside
0.0761197	Inside	-0.0881329	Outside
0.122026	Inside	0.0895952	Inside
0.11533	Inside	0.0881329	Inside
0.0997618	Inside	-0.0581252	Outside
0.0455972	Inside	0.0578732	Inside
0.0581252	Inside	0.016121	Inside
-0.0360477	Outside	0.176008	Inside
0.141732	Inside	0.0509792	Inside
0.125909	Inside	0.062202	Inside
0.0824858	Inside	0.04806	Inside
0.0581252	Inside	0.0578732	Inside
-0.0360477	Outside	0.111676	Inside
-0.016121	Outside	-0.016121	Outside
0.127121	Inside	0.133474	Inside
-0.0227986	Outside	0.0681817	Inside
0.160932	Inside	0.128956	Inside
0.0644841	Inside	0.016121	Inside
-0.0322421	Outside	0.0360477	Inside
-0.0322421	Outside	0.0846164	Inside
0.0581252	Inside	0.0736778	Inside
0.0483631	Inside	0.112847	Inside
0.0509792	Inside	0.107601	Inside
-0.0726253	Outside	0.0938454	Inside
0.152337	Inside	0.13477	Inside
0.0227986	Inside	0.119434	Inside
0.109552	Inside	0.141966	Inside
0.102334	Inside	0.016121	Inside
-0.0644841	Outside	0.016121	Inside
0.0360477	Inside	0.144686	Inside
0.127121	Inside	0.0938454	Inside
0.016121	Inside	0.158764	Inside
0.0794606	Inside	0.108008	Inside
0.195577	Inside	0.0455972	Inside
-0.0227986	Outside	0.0360477	Inside
0.127121	Inside	-0.0581252	Outside
0.0581252	Inside	0.212582	Inside
-0.0360477	Outside	0.10692	Inside
0.0322421	Inside	0.0360477	Inside
0.127239	Inside	0.140529	Inside
0.016121	Inside	0.136792	Inside
0.145089	Inside	0.0581252	Inside
0.016121	Inside	-0.0967262	Outside
0.016121	Inside	0.165976	Inside
0.0997618	Inside	-0.016121	Outside
0.067043	Inside	-0.016121	Outside
0.016121	Inside	0.0360477	Inside
0.0360477	Inside	0.127842	Inside
0.117689	Inside	-0.016121	Outside
0.107293	Inside	-0.0360477	Outside
0.0967262	Inside	0.016121	Inside
-0.0581252	Outside	0.0509792	Inside
-0.133226	Outside	0.0987867	Inside
-0.0227986	Outside	0.0322421	Inside
-0.0491494	Outside	0.0578732	Inside
0.0720955	Inside	-0.0360477	Outside
-0.0609517	Outside	-0.016121	Outside
-0.0455972	Outside	0.142274	Inside
0.169582	Inside	-0.0509792	Outside
0.145089	Inside	0.0509792	Inside
0.103596	Inside	0.0227986	Inside
0.0794606	Inside	-0.016121	Outside
0.127239	Inside	-0.0360477	Outside
0.148629	Inside	0.143469	Inside
0.18682	Inside	0.125909	Inside
0.11625	Inside	0.148629	Inside
0.153937	Inside	0.0730803	Inside
0.115865	Inside	0.0938454	Inside
-0.016121	Outside	-0.0664687	Outside
0.156067	Inside	-0.0227986	Outside
0.0720955	Inside	0.172277	Inside
0.145089	Inside	0.156206	Inside
0.137072	Inside	0.016121	Inside
0.0464304	Inside	0.137632	Inside
-0.0806052	Outside	0.180239	Inside
0.108143	Inside	0.157294	Inside
0.0868144	Inside	0.213193	Inside
-0.0322421	Outside	0.174376	Inside
0.016121	Inside	0.0868144	Inside
-0.0483631	Outside	0.108143	Inside
-0.016121	Outside	-0.016121	Outside
-0.0581252	Outside	-0.0664687	Outside
-0.0806052	Outside	0.171369	Inside
0.171369	Inside	-0.016121	Outside
0.0227986	Inside	-0.016121	Outside
-0.0581252	Outside	0.14853	Inside
0.0581252	Inside	0.0509792	Inside
-0.0227986	Outside	-0.062202	Outside
0.0872549	Inside	-0.0322421	Outside
-0.0644841	Outside	-0.0581252	Outside
0.149757	Inside	-0.100531	Outside
0.0806052	Inside	0.11625	Inside
0.0322421	Inside	0.13477	Inside
0.0322421	Inside	-0.016121	Outside
0.148886	Inside	0.0360477	Inside
0.0322421	Inside	0.0227986	Inside
-0.0967262	Outside	0.127842	Inside
-0.0806052	Outside	-0.0644841	Outside
0.179788	Inside	-0.143185	Outside
0.107293	Inside	-0.016121	Outside
0.103225	Inside	-0.0600766	Outside
-0.0491494	Outside	-0.0227986	Outside
-0.0664687	Outside	0.127842	Inside
-0.0868144	Outside	-0.016121	Outside
0.137072	Inside	0.130856	Inside
0.0491494	Inside	-0.094001	Outside
0.0360477	Inside	0.16121	Inside
0.0455972	Inside	0.0720955	Inside
0.137072	Inside	-0.193452	Outside
0.0227986	Inside	0.0771245	Inside
-0.067043	Outside	0.0730803	Inside
0.122026	Inside	0.0600766	Inside
0.0794606	Inside	0.107601	Inside
0.0956185	Inside	0.0360477	Inside
0.0885633	Inside	-0.0322421	Outside
-0.0581252	Outside	0.016121	Inside
-0.0581252	Outside	0.14256	Inside
0.0227986	Inside	0.0578732	Inside
0.0806052	Inside	0.0509792	Inside
0.0644841	Inside	-0.0483631	Outside
0.208717	Inside	0.0360477	Inside
-0.0509792	Outside	0.10692	Inside
-0.016121	Outside	0.0360477	Inside
-0.0806052	Outside	0.0880602	Inside
0.127239	Inside	0.0322421	Inside
0.016121	Inside	-0.016121	Outside
0.0464304	Inside	0.100467	Inside
0.144191	Inside	0.062099	Inside
-0.0806052	Outside	0.124398	Inside
0.0840464	Inside	0.113808	Inside
-0.0509792	Outside	0.0360477	Inside
0.113054	Inside	0.0803441	Inside
0.13364	Inside	0.05997	Inside
-0.016121	Outside	0.0322421	Inside
0.0509792	Inside	0.0509792	Inside
-0.016121	Outside	0.142753	Inside
-0.0322421	Outside	-0.0322421	Outside
0.016121	Inside	0.05997	Inside
-0.016121	Outside	0.016121	Inside
0.0227986	Inside	0.0680878	Inside
0.127239	Inside	0.0880602	Inside
-0.0581252	Outside	0.0753359	Inside
0.0872549	Inside	0.0958533	Inside
0.10023	Inside	0.016121	Inside
-0.016121	Outside	-0.0509792	Outside
0.0956185	Inside	0.0360477	Inside
0.0509792	Inside	0.062099	Inside
0.016121	Inside	0.177213	Inside
-0.0322421	Outside	0.104275	Inside
0.016121	Inside	0.0806052	Inside
0.107293	Inside	0.183694	Inside
-0.0360477	Outside	0.062099	Inside
0.134609	Inside	0.0360477	Inside
0.0455972	Inside	0.0479266	Inside
-0.0806052	Outside	0.148629	Inside
0.0956185	Inside	0.14936	Inside
-0.122774	Outside	0.07092	Inside
0.0322421	Inside	0.0895237	Inside
-0.0227986	Outside	0.148487	Inside
0.0872549	Inside	-0.0360477	Outside
0.0741921	Inside	-0.0483631	Outside
0.0322421	Inside	-0.0509792	Outside
-0.0794606	Outside	-0.0322421	Outside
0.0644841	Inside	-0.0360477	Outside
-0.0322421	Outside	0.0509792	Inside
0.0464304	Inside	-0.0227986	Outside
0.03341	Inside	0.0868144	Inside
-0.016121	Outside	-0.0806052	Outside
0.0824858	Inside	0.141786	Inside
0.0565272	Inside	-0.016121	Outside
0.0227986	Inside	0.142229	Inside
0.162251	Inside	0.062099	Inside
-0.0322421	Outside	0.0577626	Inside
0.0322421	Inside	-0.016121	Outside
0.148629	Inside	0.129972	Inside
0.167826	Inside	-0.0644841	Outside
0.0491494	Inside	-0.0644841	Outside
-0.016121	Outside	-0.016121	Outside
0.142646	Inside	0.016121	Inside
-0.016121	Outside	0.07092	Inside
0.0759233	Inside	0.113808	Inside
-0.0806052	Outside	0.016121	Inside
0.0322421	Inside	-0.0322421	Outside
-0.0227986	Outside	0.122774	Inside
-0.0581252	Outside	-0.0322421	Outside
0.0683958	Inside	-0.016121	Outside
0.0930214	Inside	0.0322421	Inside
-0.0509792	Outside	0.016121	Inside
0.016121	Inside	-0.0322421	Outside
0.0455972	Inside	-0.016121	Outside
-0.0483631	Outside	-0.0227986	Outside
0.164403	Inside	0.0455972	Inside
-0.0868144	Outside	-0.0806052	Outside
-0.0664687	Outside	0.0227986	Inside
0.0322421	Inside	0.168184	Inside
0.108143	Inside	-0.0664687	Outside
0.13364	Inside	0.183778	Inside
0.0928607	Inside	-0.0509792	Outside
0.16705	Inside	-0.0455972	Outside
0.0322421	Inside	-0.016121	Outside
0.0824858	Inside	0.016121	Inside
-0.0322421	Outside	-0.0322421	Outside
0.0509792	Inside	0.103225	Inside
0.0227986	Inside	-0.0967262	Outside
-0.0644841	Outside	0.124398	Inside
-0.0322421	Outside	-0.0581252	Outside
0.016121	Inside	-0.0360477	Outside
-0.0806052	Outside	0.0509792	Inside
0.13364	Inside	-0.0509792	Outside
0.016121	Inside	0.0455972	Inside
0.113054	Inside	0.206672	Inside
0.0455972	Inside	-0.016121	Outside
-0.016121	Outside	0.122603	Inside
0.10023	Inside	0.0227986	Inside
0.10023	Inside	-0.0322421	Outside
0.016121	Inside	-0.0806052	Outside
0.120267	Inside	0.140118	Inside
-0.016121	Outside	0.10638	Inside
-0.016121	Outside	0.10638	Inside
0.168093	Inside	0.0858408	Inside
0.016121	Inside	0.0680878	Inside
0.0455972	Inside	0.0971995	Inside
0.0761197	Inside	0.109146	Inside
0.0227986	Inside	0.0971995	Inside
0.129972	Inside	0.107595	Inside
-0.0581252	Outside	0.0779051	Inside
0.0840464	Inside	0.14184	Inside
0.0509792	Inside	0.0868144	Inside
0.0509792	Inside	0.0577626	Inside
-0.0664687	Outside	0.062099	Inside
-0.0911943	Outside	0.177801	Inside
-0.0455972	Outside	-0.0360477	Outside
-0.0322421	Outside	0.0980604	Inside
0.0483631	Inside	0.0644841	Inside
-0.0980604	Outside	0.128606	Inside
0.016121	Inside	-0.016121	Outside
0.117363	Inside	-0.0509792	Outside
0.10023	Inside	0.177331	Inside
0.183935	Inside	0.128968	Inside
0.103225	Inside	-0.0581252	Outside
-0.0455972	Outside	0.016121	Inside
0.198946	Inside	-0.0322421	Outside
-0.016121	Outside	0.0483631	Inside
-0.0997618	Outside	-0.0227986	Outside
0.102334	Inside	-0.0227986	Outside
-0.0581252	Outside	-0.016121	Outside
0.067043	Inside	0.110098	Inside
0.0483631	Inside	0.177331	Inside
0.113993	Inside	-0.0644841	Outside
0.109552	Inside	-0.016121	Outside
0.107293	Inside	0.104029	Inside
0.0644841	Inside	0.0360477	Inside
-0.0822015	Outside	-0.0806052	Outside
-0.0322421	Outside	0.192538	Inside
0.14388	Inside	-0.016121	Outside
0.0565272	Inside	0.108143	Inside
0.159737	Inside	0.209304	Inside
-0.0794606	Outside	-0.0664687	Outside
0.111288	Inside	-0.0322421	Outside
-0.0509792	Outside	0.0360477	Inside
-0.122774	Outside	0.0360477	Inside
-0.0227986	Outside	0.203049	Inside
0.13364	Inside	-0.0664687	Outside
-0.0581252	Outside	0.016121	Inside
0.0720955	Inside	0.182791	Inside
-0.137738	Outside	0.0322421	Inside
0.120956	Inside	0.171369	Inside
0.06682	Inside	0.137328	Inside
0.0967262	Inside	0.0227986	Inside
0.0322421	Inside	-0.0322421	Outside
-0.0360477	Outside	0.197813	Inside
0.158774	Inside	0.143867	Inside
0.0930214	Inside	0.132512	Inside
0.0872549	Inside	0.167197	Inside
0.195707	Inside	0.209304	Inside
0.108497	Inside	0.159803	Inside
0.163389	Inside	0.11487	Inside
0.0741921	Inside	0.016121	Inside
-0.0664687	Outside	0.147369	Inside
0.219445	Inside	0.0509792	Inside
-0.0483631	Outside	0.0360477	Inside
-0.016121	Outside	0.128606	Inside
-0.0455972	Outside	-0.112847	Outside
-0.016121	Outside	0.0683958	Inside
-0.0822015	Outside	0.148629	Inside
0.0464304	Inside	-0.0227986	Outside
0.101518	Inside	0.152086	Inside
0.134197	Inside	0.0581252	Inside
0.10023	Inside	0.0595418	Inside
0.129972	Inside	0.0483631	Inside
0.0360477	Inside	0.145089	Inside
-0.016121	Outside	0.156832	Inside
-0.0644841	Outside	0.016121	Inside
0.125909	Inside	-0.0509792	Outside
0.016121	Inside	-0.0683958	Outside
0.0464304	Inside	-0.0892374	Outside
-0.0806052	Outside	-0.0868144	Outside
-0.0322421	Outside	0.0581252	Inside
0.0806052	Inside	0.0822015	Inside
0.0565272	Inside	0.0980604	Inside
0.0464304	Inside	0.0980604	Inside
0.0997618	Inside	0.16121	Inside
0.127121	Inside	-0.0483631	Outside
0.0491494	Inside	0.166478	Inside
0.0581252	Inside	0.11487	Inside
-0.016121	Outside	0.0500567	Inside
-0.103225	Outside	0.0868144	Inside
0.113993	Inside	0.0664687	Inside
-0.0509792	Outside	0.0961407	Inside
0.0565272	Inside	0.0783843	Inside
0.11245	Inside	0.15316	Inside
0.016121	Inside	0.07658	Inside
0.0872549	Inside	0.123451	Inside
-0.016121	Outside	0.0227986	Inside
0.0322421	Inside	0.15316	Inside
-0.016121	Outside	0.0616856	Inside
0.194244	Inside	0.11487	Inside
0.0644841	Inside	0.0322421	Inside
0.094001	Inside	-0.016121	Outside
0.0997618	Inside	0.0483631	Inside
-0.067043	Outside	0.101403	Inside
-0.0455972	Outside	-0.016121	Outside
0.0491494	Inside	-0.0483631	Outside
0.06682	Inside	0.0696036	Inside
0.119182	Inside	-0.0720955	Outside
-0.0581252	Outside	0.07658	Inside
0.1047	Inside	0.111183	Inside
0.183309	Inside	0.0581252	Inside
-0.0360477	Outside	0.0806052	Inside
0.0806052	Inside	0.0830906	Inside
0.0644841	Inside	0.113993	Inside
0.0227986	Inside	0.129972	Inside
-0.0360477	Outside	0.115996	Inside
-0.016121	Outside	0.0683958	Inside
0.0942497	Inside	0.140329	Inside
0.0840464	Inside	0.11487	Inside
0.10023	Inside	-0.0644841	Outside
0.0759233	Inside	0.187754	Inside
-0.0509792	Outside	-0.0227986	Outside
0.0824858	Inside	0.0360477	Inside
-0.0581252	Outside	-0.0683958	Outside
0.0322421	Inside	0.0911943	Inside
0.0982989	Inside	-0.0581252	Outside
-0.108497	Outside	0.0644841	Inside
0.0609517	Inside	0.117363	Inside
-0.0455972	Outside	0.104929	Inside
0.145982	Inside	0.119953	Inside
-0.0227986	Outside	0.0683958	Inside
0.16705	Inside	0.220077	Inside
-0.0971218	Outside	0.184066	Inside
0.10279	Inside	-0.0322421	Outside
0.0322421	Inside	0.0322421	Inside
0.119182	Inside	0.202872	Inside
0.016121	Inside	0.0779247	Inside
0.0687372	Inside	-0.0806052	Outside
-0.0822015	Outside	-0.0762389	Outside
0.108497	Inside	-0.016121	Outside
0.016121	Inside	0.0360477	Inside
0.016121	Inside	0.136792	Inside
0.0982989	Inside	0.088834	Inside
0.101958	Inside	-0.016121	Outside
0.117363	Inside	-0.0806052	Outside
0.13364	Inside	0.112847	Inside
-0.016121	Outside	-0.016121	Outside
-0.016121	Outside	0.0690856	Inside
0.127239	Inside	-0.0227986	Outside
0.0759233	Inside	0.016121	Inside
0.179064	Inside	0.1221	Inside
0.10023	Inside	0.108581	Inside
0.0565272	Inside	0.0806052	Inside
-0.016121	Outside	0.109771	Inside
0.162014	Inside	0.114408	Inside
0.18548	Inside	-0.0227986	Outside
0.0360477	Inside	0.213483	Inside
0.122774	Inside	0.0322421	Inside
0.142122	Inside	-0.016121	Outside
-0.0322421	Outside	0.170125	Inside
-0.016121	Outside	0.143703	Inside
0.134197	Inside	0.0509792	Inside
0.13364	Inside	-0.0360477	Outside
0.067043	Inside	0.0360477	Inside
0.0565272	Inside	0.0762389	Inside
0.10023	Inside	-0.0483631	Outside
0.0759233	Inside	-0.0980604	Outside
0.108143	Inside	0.0581252	Inside
-0.0227986	Outside	-0.016121	Outside
-0.0664687	Outside	-0.016121	Outside
0.108497	Inside	0.0437499	Inside
0.10023	Inside	-0.0360477	Outside
0.0322421	Inside	-0.0455972	Outside
-0.0664687	Outside	0.148947	Inside
0.0322421	Inside	0.0227986	Inside
0.156067	Inside	0.016121	Inside
0.182389	Inside	0.0945041	Inside
-0.0664687	Outside	0.0945041	Inside
-0.0322421	Outside	0.016121	Inside
0.0360477	Inside	0.099976	Inside
0.016121	Inside	0.12316	Inside
-0.016121	Outside	0.128327	Inside
0.0322421	Inside	0.163105	Inside
0.06682	Inside	0.148947	Inside
-0.016121	Outside	0.122014	Inside
0.128621	Inside	0.016121	Inside
-0.0455972	Outside	-0.0227986	Outside
-0.0227986	Outside	0.0967262	Inside
0.0565272	Inside	0.0581252	Inside
0.103596	Inside	-0.0664687	Outside
0.016121	Inside	0.103225	Inside
0.0360477	Inside	-0.016121	Outside
0.0581252	Inside	0.094001	Inside
-0.016121	Outside	0.0664687	Inside
0.0683958	Inside	0.016121	Inside
0.06682	Inside	0.0980604	Inside
-0.016121	Outside	0.177599	Inside
-0.0227986	Outside	0.0806052	Inside
0.201996	Inside	0.113174	Inside
-0.0227986	Outside	0.146235	Inside
0.108497	Inside	-0.0483631	Outside
0.103225	Inside	0.0764002	Inside
-0.0822015	Outside	-0.0581252	Outside
0.0581252	Inside	0.0611005	Inside
0.16705	Inside	0.0868144	Inside
-0.0509792	Outside	0.0322421	Inside
-0.0967262	Outside	0.104929	Inside
0.0227986	Inside	-0.0322421	Outside
0.10023	Inside	0.129972	Inside
0.0227986	Inside	-0.0322421	Outside
-0.0360477	Outside	-0.016121	Outside
-0.127239	Outside	-0.0322421	Outside
-0.0806052	Outside	-0.0455972	Outside
-0.134197	Outside	0.117677	Inside
-0.016121	Outside	0.0455972	Inside
0.10023	Inside	0.016121	Inside
0.16705	Inside	0.0813428	Inside
-0.0322421	Outside	0.016121	Inside
0.0565272	Inside	0.0360477	Inside
0.112847	Inside	-0.0683958	Outside
0.0794606	Inside	-0.0227986	Outside
0.0455972	Inside	-0.0455972	Outside
-0.016121	Outside	0.07468	Inside
0.0664687	Inside	0.0322421	Inside
0.0509792	Inside	0.016121	Inside
-0.0483631	Outside	0.1867	Inside
0.016121	Inside	-0.016121	Outside
-0.074393	Outside	0.0406714	Inside
0.0227986	Inside	0.0806052	Inside
0.016121	Inside	0.122774	Inside
0.10023	Inside	-0.0455972	Outside
0.108497	Inside	0.0690856	Inside
0.0872549	Inside	-0.0227986	Outside
0.113186	Inside	-0.016121	Outside
-0.0322421	Outside	0.0581252	Inside
-0.0455972	Outside	0.162686	Inside
0.0609517	Inside	-0.0322421	Outside
0.113993	Inside	-0.0360477	Outside
0.0980604	Inside	0.0437499	Inside
0.16705	Inside	-0.0683958	Outside
0.201107	Inside	0.0664687	Inside
-0.0483631	Outside	0.016121	Inside
-0.016121	Outside	0.148629	Inside
-0.0509792	Outside	-0.0360477	Outside
0.13364	Inside	-0.117363	Outside
-0.0644841	Outside	0.03734	Inside
-0.0794606	Outside	-0.112847	Outside
-0.016121	Outside	-0.0822015	Outside
-0.016121	Outside	-0.0664687	Outside
0.183309	Inside	0.187395	Inside
0.0720955	Inside	-0.0483631	Outside
0.168309	Inside	0.14271	Inside
0.145733	Inside	0.1528	Inside
0.0664687	Inside	-0.0509792	Outside
-0.0227986	Outside	0.016121	Inside
0.0565272	Inside	-0.0455972	Outside
0.016121	Inside	-0.0483631	Outside
0.155712	Inside	0.159066	Inside
0.0360477	Inside	-0.0806052	Outside
-0.016121	Outside	-0.0509792	Outside
-0.0455972	Outside	-0.016121	Outside
-0.0581252	Outside	0.114047	Inside
0.0822015	Inside	0.016121	Inside
0.103225	Inside	-0.0822015	Outside
0.10023	Inside	0.0227986	Inside
-0.101958	Outside	0.0743352	Inside
0.0980604	Inside	0.0720955	Inside
0.130267	Inside	0.016121	Inside
0.0227986	Inside	0.0455972	Inside
0.156544	Inside	0.0227986	Inside
-0.016121	Outside	0.016121	Inside
0.107293	Inside	0.0360477	Inside
0.119182	Inside	0.0688917	Inside
0.0483631	Inside	0.0688917	Inside
0.0930214	Inside	0.0587079	Inside
-0.0227986	Outside	0.016121	Inside
-0.0322421	Outside	0.0806052	Inside
0.128621	Inside	-0.0720955	Outside
0.13364	Inside	-0.016121	Outside
0.127239	Inside	0.016121	Inside
-0.0455972	Outside	-0.101958	Outside
0.217661	Inside	-0.016121	Outside
0.0455972	Inside	0.101958	Inside
-0.016121	Outside	0.151393	Inside
0.138678	Inside	0.158247	Inside
0.0227986	Inside	0.098407	Inside
0.150932	Inside	0.103554	Inside
-0.0644841	Outside	0.0360477	Inside
0.165757	Inside	0.149542	Inside
0.134609	Inside	0.0360477	Inside
0.127239	Inside	-0.0608811	Outside
0.113993	Inside	0.134924	Inside
-0.0360477	Outside	0.161498	Inside
0.0806052	Inside	0.086886	Inside
-0.0227986	Outside	0.0227986	Inside
0.016121	Inside	0.103554	Inside
0.113186	Inside	-0.0644841	Outside
-0.0483631	Outside	0.14867	Inside
0.0997618	Inside	0.152086	Inside
0.195577	Inside	0.101958	Inside
0.0840464	Inside	0.094001	Inside
0.0794606	Inside	-0.0455972	Outside
-0.016121	Outside	0.0322421	Inside
0.181944	Inside	0.104802	Inside
0.0664687	Inside	0.0644841	Inside
0.016121	Inside	0.0967262	Inside
-0.016121	Outside	-0.0483631	Outside
-0.0483631	Outside	0.100738	Inside
0.0664687	Inside	0.0322421	Inside
-0.0664687	Outside	-0.0360477	Outside
0.162251	Inside	0.161498	Inside
0.110114	Inside	-0.0581252	Outside
-0.0644841	Outside	0.177523	Inside
-0.101958	Outside	-0.0490619	Outside
-0.0806052	Outside	0.180377	Inside
0.15959	Inside	0.0683958	Inside
0.0227986	Inside	0.0581252	Inside
0.0581252	Inside	0.0629793	Inside
0.0360477	Inside	-0.0360477	Outside
-0.0868144	Outside	0.183236	Inside
0.134609	Inside	0.0688917	Inside
0.103596	Inside	-0.0509792	Outside
-0.0806052	Outside	0.0360477	Inside
0.0942497	Inside	0.0868144	Inside
0.0997618	Inside	-0.0644841	Outside
0.108497	Inside	0.0629793	Inside
-0.0360477	Outside	0.0360477	Inside
0.0483631	Inside	-0.094001	Outside
0.0565272	Inside	0.0322421	Inside
-0.0581252	Outside	-0.0483631	Outside
0.13364	Inside	0.0322421	Inside
-0.0720955	Outside	-0.0868144	Outside
-0.016121	Outside	0.07396	Inside
0.0609517	Inside	-0.0322421	Outside
-0.0587811	Outside	0.0360477	Inside
-0.0227986	Outside	0.016121	Inside
0.183309	Inside	-0.0581252	Outside
0.135571	Inside	-0.0322421	Outside
0.167826	Inside	-0.0322421	Outside
-0.0322421	Outside	-0.0322421	Outside
-0.0483631	Outside	-0.016121	Outside
-0.0483631	Outside	0.0806052	Inside
0.16705	Inside	-0.0664687	Outside
-0.0227986	Outside	0.138678	Inside
-0.0806052	Outside	0.0898274	Inside
-0.0455972	Outside	-0.016121	Outside
-0.0509792	Outside	0.0516426	Inside
0.206636	Inside	-0.0806052	Outside
0.0464304	Inside	0.0587079	Inside
-0.0664687	Outside	0.016121	Inside
0.141732	Inside	-0.0360477	Outside
-0.0581252	Outside	0.0806052	Inside
0.0483631	Inside	-0.101958	Outside
0.122774	Inside	0.148629	Inside
0.10023	Inside	-0.016121	Outside
-0.0360477	Outside	-0.016121	Outside
0.0794606	Inside	0.0483631	Inside
0.0644841	Inside	0.109395	Inside
-0.0509792	Outside	-0.0322421	Outside
0.155712	Inside	0.112847	Inside
0.016121	Inside	-0.0806052	Outside
-0.0806052	Outside	-0.0822015	Outside
-0.0664687	Outside	-0.016121	Outside
-0.0720955	Outside	0.14792	Inside
-0.0455972	Outside	-0.0227986	Outside
0.162251	Inside	-0.0581252	Outside
-0.0322421	Outside	0.0756966	Inside
0.0455972	Inside	0.016121	Inside
-0.0227986	Outside	0.094001	Inside
-0.0509792	Outside	0.11625	Inside
0.1326	Inside	0.0806052	Inside
0.0227986	Inside	-0.152086	Outside
-0.0644841	Outside	0.0360477	Inside
0.102334	Inside	-0.0664687	Outside
0.15959	Inside	0.0360477	Inside
0.03341	Inside	0.0322421	Inside
-0.0720955	Outside	-0.0644841	Outside
0.0872549	Inside	0.0644841	Inside
-0.0455972	Outside	-0.0509792	Outside
0.0726253	Inside	-0.0581252	Outside
-0.0360477	Outside	0.0683958	Inside
0.0227986	Inside	0.131015	Inside
0.106515	Inside	0.0720955	Inside
-0.016121	Outside	0.109395	Inside
0.0509792	Inside	-0.016121	Outside
0.140812	Inside	0.11094	Inside
0.0509792	Inside	0.0810264	Inside
0.0404475	Inside	0.0688917	Inside
0.0840464	Inside	0.0581252	Inside
0.0928607	Inside	0.108143	Inside
-0.0581252	Outside	-0.0720955	Outside
0.0868144	Inside	0.0509792	Inside
0.0741921	Inside	0.016121	Inside
-0.0509792	Outside	-0.0608811	Outside
-0.016121	Outside	-0.0227986	Outside
0.094001	Inside	0.129972	Inside
0.0322421	Inside	0.212811	Inside
-0.0683958	Outside	0.0360477	Inside
0.13364	Inside	0.188938	Inside
0.111288	Inside	-0.0227986	Outside
-0.0806052	Outside	0.14792	Inside
0.11533	Inside	0.0509792	Inside
0.181944	Inside	0.11094	Inside
-0.0455972	Outside	0.109395	Inside
0.108143	Inside	0.134165	Inside
-0.0227986	Outside	-0.0322421	Outside
0.0759233	Inside	-0.0644841	Outside
0.0741921	Inside	0.0455972	Inside
0.0824858	Inside	-0.0483631	Outside
-0.0581252	Outside	0.0509792	Inside
0.141732	Inside	0.0322421	Inside
0.0322421	Inside	-0.016121	Outside
-0.0455972	Outside	-0.0581252	Outside
0.0227986	Inside	-0.11625	Outside
-0.0980604	Outside	-0.0806052	Outside
-0.016121	Outside	0.138678	Inside
0.0868144	Inside	-0.0322421	Outside
-0.108143	Outside	0.1863	Inside
-0.0483631	Outside	-0.0360477	Outside
0.141732	Inside	0.109395	Inside
0.0761197	Inside	0.0360477	Inside
0.191627	Inside	0.0483631	Inside
-0.0322421	Outside	0.119841	Inside
0.0822015	Inside	0.0483631	Inside
0.0322421	Inside	-0.0720955	Outside
-0.0455972	Outside	-0.0806052	Outside
0.11533	Inside	0.121023	Inside
-0.0227986	Outside	0.0509792	Inside
-0.0227986	Outside	-0.016121	Outside
-0.0483631	Outside	0.11094	Inside
0.133226	Inside	0.129972	Inside
-0.0360477	Outside	0.197614	Inside
-0.0483631	Outside	-0.0227986	Outside
-0.0581252	Outside	-0.0644841	Outside
0.0483631	Inside	-0.0644841	Outside
0.138678	Inside	-0.0720955	Outside
0.0227986	Inside	-0.0227986	Outside
0.102334	Inside	0.016121	Inside
0.016121	Inside	-0.0629793	Outside
-0.0581252	Outside	-0.0360477	Outside
0.190321	Inside	-0.0886832	Outside
-0.0581252	Outside	-0.0483631	Outside
0.0360477	Inside	0.108143	Inside
0.0683958	Inside	0.0822015	Inside
0.188262	Inside	0.0322421	Inside
0.0930214	Inside	-0.103554	Outside
0.1326	Inside	0.07396	Inside
0.105288	Inside	0.11094	Inside
0.0720955	Inside	0.0688917	Inside
-0.0509792	Outside	0.0898274	Inside
0.0687372	Inside	0.07396	Inside
0.0581252	Inside	0.0403412	Inside
0.0227986	Inside	0.112105	Inside
0.016121	Inside	0.100738	Inside
-0.0644841	Outside	0.0581252	Inside
0.142122	Inside
0.0759233	Inside
-0.0455972	Outside
0.113186	Inside
-0.0509792	Outside
-0.0360477	Outside
0.0581252	Inside
-0.0360477	Outside
-0.0868144	Outside
0.0980604	Inside
-0.0980604	Outside
-0.0227986	Outside
0.11245	Inside
0.120956	Inside
0.0360477	Inside
0.0706023	Inside
0.201107	Inside
0.016121	Inside
-0.0581252	Outside
0.0822015	Inside
-0.0483631	Outside
0.0759233	Inside
0.0483631	Inside
0.0980604	Inside
0.016121	Inside
-0.0509792	Outside
0.0581252	Inside
0.0227986	Inside
0.0227986	Inside
0.0930214	Inside
-0.016121	Outside
0.103596	Inside
-0.0227986	Outside
-0.0565272	Outside
0.145089	Inside
-0.0483631	Outside
-0.0644841	Outside
0.037096	Inside
-0.0868144	Outside
0.145982	Inside
0.203675	Inside
0.0806052	Inside
0.183309	Inside
0.0726253	Inside
0.016121	Inside
0.170895	Inside
-0.0227986	Outside
-0.016121	Outside
0.0509792	Inside
0.195577	Inside
0.0971218	Inside
-0.0720955	Outside
0.0360477	Inside
0.0227986	Inside
0.0581252	Inside
-0.0644841	Outside
-0.016121	Outside
-0.016121	Outside
-0.113993	Outside
0.016121	Inside
0.0967262	Inside
0.138678	Inside
0.13364	Inside
-0.0980604	Outside
-0.067043	Outside
-0.0322421	Outside
-0.0322421	Outside
0.0360477	Inside
-0.0360477	Outside
0.0509792	Inside
-0.0322421	Outside
-0.016121	Outside
0.145733	Inside
-0.0227986	Outside
-0.0227986	Outside
0.105288	Inside
0.176814	Inside
0.0227986	Inside
0.0683958	Inside
0.183808	Inside
-0.016121	Outside
-0.0322421	Outside
-0.0322421	Outside
0.016121	Inside
-0.103225	Outside
-0.0509792	Outside
0.0609517	Inside
-0.016121	Outside
-0.0491494	Outside
0.0808951	Inside
0.06682	Inside
-0.0806052	Outside
0.0840464	Inside
0.06682	Inside
0.0956185	Inside
0.10023	Inside
-0.016121	Outside
0.10023	Inside
0.0885633	Inside
0.0741921	Inside
0.06682	Inside
0.163389	Inside
0.0928607	Inside
0.106515	Inside
0.101518	Inside
0.13364	Inside
0.0840464	Inside
0.119182	Inside
0.0982989	Inside
0.137738	Inside
0.0565272	Inside
0.06682	Inside
0.102403	Inside
0.0718018	Inside
-0.0322421	Outside
0.0322421	Inside
0.0709136	Inside
0.102403	Inside
0.12439	Inside
0.113249	Inside
0.168259	Inside
0.11266	Inside
0.191112	Inside
0.0554653	Inside
0.110931	Inside
0.016121	Inside
0.135262	Inside
-0.0451315	Outside
0.0227986	Inside
0.147609	Inside
0.0455972	Inside
0.133279	Inside
0.193048	Inside
0.0865707	Inside
0.0360477	Inside
0.12932	Inside
0.016121	Inside
0.164403	Inside
0.132937	Inside
0.0322421	Inside
0.107948	Inside
0.0865707	Inside
0.0354568	Inside
0.0661501	Inside
0.103225	Inside
0.177212	Inside
0.135394	Inside
0.0753344	Inside
0.138068	Inside
0.016121	Inside
0.102403	Inside
0.161158	Inside
0.0322421	Inside
0.11266	Inside
0.191383	Inside
0.0795498	Inside
0.12632	Inside
0.016121	Inside
0.151947	Inside
0.157458	Inside
0.120464	Inside
0.0661501	Inside
0.113993	Inside
0.101751	Inside
0.145446	Inside
-0.0822015	Outside
-0.0227986	Outside
-0.0227986	Outside
0.106737	Inside
-0.0581252	Outside
0.0554653	Inside
0.0923799	Inside
-0.103225	Outside
0.176118	Inside
0.0865707	Inside
0.016121	Inside
-0.0581252	Outside
-0.016121	Outside
-0.016121	Outside
0.14039	Inside
0.0787086	Inside
-0.016121	Outside
0.128968	Inside
0.016121	Inside
0.0720955	Inside
0.0720955	Inside
0.016121	Inside
0.0865707	Inside
-0.016121	Outside
0.112847	Inside
-0.016121	Outside
0.016121	Inside
0.107948	Inside
-0.0991639	Outside
-0.120464	Outside
-0.094001	Outside
0.0227986	Inside
0.0980604	Inside
0.118286	Inside
0.11266	Inside
0.0683958	Inside
-0.0581252	Outside
0.0483631	Inside
-0.0664687	Outside
0.016121	Inside
0.0923799	Inside
-0.016121	Outside
0.103225	Inside
0.0651849	Inside
-0.0360477	Outside
0.0227986	Inside
0.0451315	Inside
-0.0227986	Outside
-0.0683958	Outside
-0.0787086	Outside
-0.0227986	Outside
0.177331	Inside
0.016121	Inside
0.0227986	Inside
0.0753344	Inside
0.0360477	Inside
0.0479243	Inside
0.193452	Inside
-0.0455972	Outside
0.0509792	Inside
-0.103225	Outside
-0.0455972	Outside
0.170875	Inside
-0.0360477	Outside
0.133754	Inside
0.0554653	Inside
0.0822015	Inside
0.20667	Inside
-0.0227986	Outside
-0.0581252	Outside
-0.0322421	Outside
0.016121	Inside
0.0227986	Inside
0.016121	Inside
-0.0967262	Outside
0.106737	Inside
0.0577606	Inside
-0.0661501	Outside
-0.0554653	Outside
-0.0509792	Outside
0.112847	Inside
-0.0322421	Outside
-0.0322421	Outside
-0.0509792	Outside
-0.0483631	Outside
0.164352	Inside
-0.0227986	Outside
-0.0965075	Outside
-0.0483631	Outside
-0.0227986	Outside
0.168954	Inside
-0.0360477	Outside
-0.0227986	Outside
0.128968	Inside
-0.0664687	Outside
0.0451315	Inside
0.0683958	Inside
0.120464	Inside
0.0661501	Inside
0.152086	Inside
-0.0322421	Outside
0.0811669	Inside
-0.0455972	Outside
0.126771	Inside
0.0451315	Inside
-0.016121	Outside
-0.0322421	Outside
-0.0360477	Outside
0.161884	Inside
0.0554653	Inside
0.0322421	Inside
-0.0720955	Outside
0.159537	Inside
-0.0581252	Outside
0.094001	Inside
0.0991639	Inside
0.157458	Inside
0.16121	Inside
-0.0455972	Outside
0.156164	Inside
-0.0581252	Outside
0.0916912	Inside
0.120464	Inside
0.138678	Inside
-0.0720955	Outside
-0.0509792	Outside
0.016121	Inside
0.0923799	Inside
0.094001	Inside
0.0865707	Inside
-0.0322421	Outside
-0.016121	Outside
0.0683958	Inside
-0.016121	Outside
-0.0664687	Outside
0.0865707	Inside
-0.0483631	Outside
-0.016121	Outside
-0.0806052	Outside
0.0360477	Inside
0.17389	Inside
0.016121	Inside
0.016121	Inside
-0.0227986	Outside
-0.0360477	Outside
-0.0479243	Outside
-0.016121	Outside
0.0787086	Inside
0.11266	Inside
-0.016121	Outside
-0.0227986	Outside
0.132778	Inside
-0.0322421	Outside
0.0322421	Inside
0.0554653	Inside
0.0581252	Inside
-0.0360477	Outside
0.180121	Inside
-0.0720955	Outside
0.157417	Inside
0.126771	Inside
-0.0322421	Outside
-0.106737	Outside
-0.0581252	Outside
0.0322421	Inside
0.016121	Inside
0.0923799	Inside
0.016121	Inside
0.161884	Inside
-0.0227986	Outside
0.0720955	Inside
0.0958485	Inside
-0.0455972	Outside
0.0479243	Inside
-0.0581252	Outside
0.15959	Inside
0.0322421	Inside
-0.0360477	Outside
0.0360477	Inside
0.11266	Inside
0.126771	Inside
-0.0483631	Outside
0.016121	Inside
-0.0455972	Outside
0.164679	Inside
0.149359	Inside
0.016121	Inside
-0.0483631	Outside
0.161492	Inside
-0.0455972	Outside
0.0322421	Inside
-0.016121	Outside
0.016121	Inside
0.145982	Inside
0.158241	Inside
0.101751	Inside
-0.0451315	Outside
0.22627	Inside
-0.0644841	Outside
0.0661501	Inside
-0.126771	Outside
-0.0806052	Outside
0.136219	Inside
0.135394	Inside
-0.016121	Outside
0.0227986	Inside
0.173141	Inside
0.141312	Inside
0.0455972	Inside
0.141312	Inside
0.0554653	Inside
-0.0735893	Outside
-0.0483631	Outside
0.0554653	Inside
0.11266	Inside
0.0509792	Inside
0.0227986	Inside
-0.103225	Outside
0.0227986	Inside
-0.0581252	Outside
-0.016121	Outside
-0.016121	Outside
0.14039	Inside
0.0991639	Inside
-0.106737	Outside
-0.0360477	Outside
0.142229	Inside
0.016121	Inside
0.118286	Inside
-0.0911943	Outside
-0.0683958	Outside
0.0322421	Inside
0.0718018	Inside
-0.016121	Outside
0.141312	Inside
-0.0322421	Outside
0.198328	Inside
0.11625	Inside
-0.016121	Outside
0.016121	Inside
0.156164	Inside
-0.0868144	Outside
-0.0787086	Outside
-0.0455972	Outside
0.0509792	Inside
0.0980604	Inside
0.0227986	Inside
0.0865707	Inside
0.194357	Inside
0.176118	Inside
-0.0479243	Outside
-0.0806052	Outside
0.101958	Inside
-0.016121	Outside
0.016121	Inside
0.0455972	Inside
0.0227986	Inside
-0.0322421	Outside
0.016121	Inside
0.0581252	Inside
0.0360477	Inside
-0.0683958	Outside
0.142229	Inside
0.101751	Inside
-0.0664687	Outside
-0.0509792	Outside
0.142229	Inside
-0.0509792	Outside
-0.0360477	Outside
-0.0483631	Outside
0.0967262	Inside
0.088059	Inside
-0.0483631	Outside
0.108143	Inside
-0.0483631	Outside
-0.0360477	Outside
0.016121	Inside
-0.0322421	Outside
0.0509792	Inside
0.158241	Inside
-0.0720955	Outside
-0.0483631	Outside
0.0735893	Inside
-0.0644841	Outside
0.128968	Inside
0.0806052	Inside
0.106737	Inside
-0.0911943	Outside
-0.0720955	Outside
-0.0644841	Outside
-0.0227986	Outside
0.106737	Inside
-0.0455972	Outside
0.185102	Inside
0.178063	Inside
-0.0868144	Outside
0.101751	Inside
0.0664687	Inside
-0.0322421	Outside
0.107948	Inside
-0.0322421	Outside
0.0661501	Inside
0.088059	Inside
-0.0322421	Outside
0.189747	Inside
0.21858	Inside
-0.0644841	Outside
0.0577606	Inside
0.016121	Inside
0.117363	Inside
0.0455972	Inside
-0.0322421	Outside
0.161492	Inside
-0.016121	Outside
0.151529	Inside
0.0644841	Inside
0.0868144	Inside
-0.0227986	Outside
0.0661501	Inside
0.0483631	Inside
0.125236	Inside
0.118286	Inside
0.132778	Inside
-0.0455972	Outside
-0.016121	Outside
-0.0644841	Outside
0.0661501	Inside
0.149846	Inside
0.0916912	Inside
0.0644841	Inside
0.101751	Inside
0.0322421	Inside
0.0451315	Inside
0.0599681	Inside
0.016121	Inside
0.221532	Inside
-0.0455972	Outside
-0.0322421	Outside
0.0718018	Inside
-0.0227986	Outside
0.173141	Inside
-0.016121	Outside
0.18476	Inside
-0.0806052	Outside
0.141312	Inside
-0.0581252	Outside
0.0322421	Inside
0.0718018	Inside
-0.0455972	Outside
0.0661501	Inside
-0.0483631	Outside
-0.0455972	Outside
-0.0753344	Outside
0.116849	Inside
0.0865707	Inside
0.016121	Inside
0.141312	Inside
0.165141	Inside
0.0227986	Inside
0.176477	Inside
0.136637	Inside
0.11266	Inside
0.0581252	Inside
-0.016121	Outside
0.0479243	Inside
0.151947	Inside
0.101958	Inside
0.016121	Inside
0.151947	Inside
0.107948	Inside
-0.016121	Outside
0.0661501	Inside
0.0735893	Inside
0.180121	Inside
0.117363	Inside
0.0360477	Inside
0.0227986	Inside
-0.016121	Outside
0.190985	Inside
0.129809	Inside
0.129809	Inside
0.101751	Inside
0.0661501	Inside
-0.0360477	Outside
0.0455972	Inside
0.147179	Inside
0.0581252	Inside
-0.0683958	Outside
-0.016121	Outside
0.0806052	Inside
0.016121	Inside
-0.0455972	Outside
0.0455972	Inside
0.016121	Inside
0.0787086	Inside
0.0360477	Inside
0.0577606	Inside
-0.0322421	Outside
0.0965075	Inside
0.016121	Inside
0.132778	Inside
0.0227986	Inside
0.0753344	Inside
0.0483631	Inside
0.016121	Inside
-0.016121	Outside
0.0554653	Inside
0.0865707	Inside
0.0509792	Inside
0.0911943	Inside
-0.0483631	Outside
-0.0483631	Outside
0.160836	Inside
0.122774	Inside
0.0991639	Inside
0.094001	Inside
0.0718018	Inside
0.0720955	Inside
0.0554653	Inside
-0.0644841	Outside
0.0806052	Inside
0.0322421	Inside
-0.0360477	Outside
-0.0455972	Outside
0.0868144	Inside
0.0322421	Inside
0.118286	Inside
-0.0720955	Outside
0.166288	Inside
-0.0322421	Outside
-0.0806052	Outside
-0.0227986	Outside
0.183762	Inside
-0.0581252	Outside
0.0322421	Inside
0.0455972	Inside
-0.0683958	Outside
0.0360477	Inside
-0.0322421	Outside
0.161492	Inside
0.148629	Inside
0.0865707	Inside
0.103664	Inside
0.161884	Inside
0.0865707	Inside
0.145982	Inside
-0.126771	Outside
-0.0683958	Outside
-0.0787086	Outside
-0.0644841	Outside
0.016121	Inside
0.171369	Inside
0.016121	Inside
0.125236	Inside
-0.0227986	Outside
0.138068	Inside
0.0360477	Inside
-0.106737	Outside
0.0360477	Inside
0.15533	Inside
0.0720955	Inside
-0.0227986	Outside
0.0227986	Inside
0.143648	Inside
0.0479243	Inside
0.0227986	Inside
0.0322421	Inside
-0.0683958	Outside
0.016121	Inside
0.0661501	Inside
0.0577606	Inside
-0.0483631	Outside
0.190636	Inside
0.094001	Inside
0.016121	Inside
-0.016121	Outside
-0.0822015	Outside
0.144506	Inside
0.016121	Inside
0.0661501	Inside
0.158721	Inside
0.0227986	Inside
0.136792	Inside
0.125236	Inside
-0.0661501	Outside
0.136792	Inside
0.0965075	Inside
0.198328	Inside
-0.094001	Outside
0.168954	Inside
0.151947	Inside
-0.016121	Outside
-0.016121	Outside
0.141312	Inside
0.133279	Inside
-0.0322421	Outside
-0.0483631	Outside
0.1579	Inside
-0.016121	Outside
0.149846	Inside
0.157417	Inside
0.0787086	Inside
0.0683958	Inside
[truncated: 9,464 more rows]
